# Supplementary material for: Spatial Metagenomics of Three Geothermal Sites in Pisciarelli Hot Spring Focusing on the Biochemical Resources of the Microbial Consortia
Source: Molecules. 2020 Sep 3;25(17):4023. doi: 10.3390/molecules25174023 (PMC7570011; doi:10.3390/molecules25174023)
Supplement: Supplementary file 1 [file molecules-25-04023-s001.zip]

Archive with 13 entries (10 files):
- Supplementary material/
- Supplementary material/.DS_Store
- __MACOSX/
- __MACOSX/Supplementary material/
- __MACOSX/Supplementary material/._.DS_Store
- Supplementary material/Iacono_et_al_Supp_figs.pdf
- __MACOSX/Supplementary material/._Iacono_et_al_Supp_figs.pdf
- Supplementary material/Table_S1.xlsx
- Supplementary material/Table_S2.xlsx
- Supplementary material/Table_S3.xlsx
- Supplementary material/Table_S4.xlsx
- Supplementary material/Table_S5.xlsx
- Supplementary material/Table_S6.xlsx
