# Supplementary material for: Spatial Metagenomics of Three Geothermal Sites in Pisciarelli Hot Spring Focusing on the Biochemical Resources of the Microbial Consortia
Source: Molecules. 2020 Sep 3;25(17):4023. doi: 10.3390/molecules25174023 (PMC7570011; doi:10.3390/molecules25174023)
Supplement: Supplementary file 1 [file molecules-25-04023-s001.zip › Supplementary material/Table_S1.xlsx]

## Sheet: CheckM report
Bin Id	Marker lineage	Dominant Taxa	# genomes	# markers	# marker sets	Completeness	Contamination	Strain heterogeneity	Genome size (bp)	# ambiguous bases	# contigs	N50 (contigs)	Mean contig length (bp)	Longest contig (bp)	GC	GC std (contig> 1kbp)	Coding density	Translation table	# predicted genes	0	1	2	3	4	5+
SiteA_Cluster.3	k__Bacteria (UID203)	Hydrogenobacter	5449	102	56	7.55	0	0	79703	0	50	1584	1594	3316	45.5	1.49	93.75	11	118	90	12	0	0	0	0
SiteA_Cluster.7	c__Thermoprotei (UID148)	Desulfurococcus	41	245	158	98.42	0.63	0	1302840	0	18	256841	72380	485160	46.7	3.52	90.25	11	1395	3	240	2	0	0	0
SiteA_Cluster.9	root (UID1)	Acidianus	5656	56	24	4.17	0	0	215314	0	38	9377	5666	22281	36.5	2.01	79.36	11	281	55	1	0	0	0	0
SiteA_Cluster.12	k__Archaea (UID146)	Pyrobaculum	59	174	136	69.85	0	0	1920826	0	43	139431	44670	250046	55.8	2.27	88.54	11	2286	47	127	0	0	0	0
SiteA_Cluster.16	k__Bacteria (UID3060)	Hydrogenobacter	138	336	246	18.85	0	0	318504	0	220	1448	1447	3127	42.3	2.55	94.98	11	551	263	73	0	0	0	0
SiteA_Cluster.17	k__Archaea (UID2)	Pyrobaculum	207	149	107	31.78	0	0	377541	0	24	24517	15730	103907	49.6	4.14	91.7	11	521	108	41	0	0	0	0
SiteA_Cluster.22	c__Thermoprotei (UID147)	Acidianus	54	217	168	63.1	0	0	682433	0	37	212204	18444	261484	32.9	2.14	91.29	11	836	70	147	0	0	0	0
SiteA_Cluster.23	k__Archaea (UID2)	Acidianus	207	148	106	35.85	0	0	821165	0	20	431205	41058	431205	34.3	1.06	90.51	11	965	105	43	0	0	0	0
SiteA_Cluster.24	k__Bacteria (UID203)	Hydrogenobacter	5449	102	56	6.41	0	0	30416	0	22	1384	1382	1887	46.4	1.15	95.45	11	44	96	6	0	0	0	0
SiteB_Cluster.1	k__Bacteria (UID3187)	Candidatus Sulfobium	2258	181	110	13.03	0	0	353059	0	236	1439	1496	7222	43	2.04	93.71	11	502	154	27	0	0	0	0
SiteB_Cluster.2	p__Firmicutes (UID239)	mixed	1324	175	101	94.55	4.85	8.33	3354588	0	405	16667	8282	66349	57.1	3.35	84.58	11	3327	6	157	12	0	0	0
SiteB_Cluster.3	p__Proteobacteria (UID3882)	Acidithiobacillus	1493	256	161	39.63	0.03	0	1102270	0	586	1766	1881	35182	61.5	3.4	89.71	11	1579	144	111	1	0	0	0
SiteB_Cluster.4	p__Euryarchaeota (UID3)	Caldanaerobius	148	187	124	97.58	5.24	11.11	1688190	0	223	27632	7570	74364	38.3	2.88	90.52	11	1903	4	176	6	1	0	0
SiteB_Cluster.5	o__Thermoanaerobacterales (UID1420)	Caldanaerobius	32	488	209	18.1	0.97	0	532585	0	257	2123	2072	32034	40.4	2.63	90.89	11	672	412	73	3	0	0	0
SiteB_Cluster.6	c__Thermoprotei (UID148)	Desulfurococcus	41	245	158	98.42	0.63	0	1295695	0	21	389707	61699	482809	46.7	3.3	90.3	11	1409	3	240	2	0	0	0
SiteB_Cluster.7	k__Archaea (UID2)	Acidianus	207	148	106	98.74	31.02	2.13	3663994	0	1067	7227	3433	230357	35.6	3.82	85.39	11	4875	2	101	44	1	0	0
SiteB_Cluster.8	o__Thermoanaerobacterales (UID1420)	Thermoanaerobacterium	32	488	209	81.34	7.14	34.38	2099521	0	782	3292	2684	21263	35.6	2.77	91.24	11	2704	99	359	29	1	0	0
SiteB_Cluster.9	k__Bacteria (UID203)	Thermoanaerobacter	5449	103	57	80.46	2.63	0	2685689	0	527	14624	5096	136689	33.2	2.25	89.51	11	3102	46	55	2	0	0	0
SiteB_Cluster.10	k__Bacteria (UID203)	mixed	5449	103	57	17.15	0	0	1755630	0	720	2642	2438	68404	31.9	3.05	86.14	11	2341	88	15	0	0	0	0
SiteB_Cluster.11	c__Betaproteobacteria (UID3888)	Thiomonas	323	386	233	98.5	13.31	86.76	3264472	0	573	14063	5697	50384	66.2	3.01	91.63	11	3523	5	328	47	5	1	0
SiteB_Cluster.12	root (UID1)	mixed	5656	56	24	1.52	1.52	0	90751	0	36	3146	2520	9398	34.9	2.16	91.9	11	119	52	0	4	0	0	0
SiteB_Cluster.13	k__Archaea (UID146)	Pyrobaculum	59	174	136	95.59	2.21	40	2151145	0	86	103905	25013	272710	53.3	5.1	89.01	11	2652	10	159	5	0	0	0
SiteB_Cluster.14	o__Thermoanaerobacterales (UID1420)	Caldanaerobacter	32	488	209	79.6	4.99	20	1584470	0	385	7007	4115	30978	37.9	2.77	92.3	11	1878	117	351	20	0	0	0
SiteB_Cluster.15	p__Firmicutes (UID242)	mixed	830	245	130	94.36	1.79	50	2783300	0	314	56611	8864	139111	47.4	2.71	88.28	11	2862	10	231	4	0	0	0
SiteB_Cluster.16	p__Firmicutes (UID1022)	Desulfotomaculum	100	295	158	95.86	2.88	15.38	3108850	0	637	7315	4880	28872	58.9	3.96	87.36	11	3448	10	272	13	0	0	0
SiteB_Cluster.17	k__Archaea (UID2)	Caldanaerobacter	207	149	107	7.48	0	0	581746	0	49	61072	11872	152094	57.8	3.46	78.98	11	676	137	12	0	0	0	0
SiteB_Cluster.18	k__Bacteria (UID3060)	Desulfurella	138	336	244	98.77	3.66	7.14	2020308	0	116	90208	17416	175621	33.4	3.08	93.73	11	2129	3	321	11	1	0	0
SiteB_Cluster.19	o__Thermoanaerobacterales (UID1420)	Caldanaerobius	32	488	209	39.02	7.6	5.56	1562296	0	693	2332	2254	24063	39.1	3.02	89.42	11	2184	266	174	45	3	0	0
SiteB_Cluster.20	p__Firmicutes (UID1022)	mixed	100	295	158	81.41	16.91	0	3009436	0	1326	2485	2269	61239	51.6	4.39	88.79	11	4056	48	199	48	0	0	0
SiteB_Cluster.21	o__Thermoanaerobacterales (UID1420)	Caldanaerobius	32	488	209	10.03	0.07	0	303555	0	114	3549	2662	19946	40.4	2.69	89.93	11	396	393	94	1	0	0	0
SiteC_Cluster.1	c__Thermoprotei (UID147)	Acidianus brierleyi	54	217	168	65.65	2.08	25	1444096	0	607	2703	2379	12893	30.6	2.42	89.02	11	2092	79	134	4	0	0	0
SiteC_Cluster.4	c__Thermoprotei (UID147)	mixed	54	217	168	26.29	1.31	40	434128	0	83	10464	5230	91809	44.7	2.11	90.55	11	532	143	69	5	0	0	0
SiteC_Cluster.5	c__Thermoprotei (UID147)	mixed	54	217	168	91.07	11.9	71.43	2207221	0	223	53181	9897	417005	45.1	2.8	89.41	11	2659	15	181	21	0	0	0
SiteC_Cluster.8	c__Thermoprotei (UID147)	Acidianus spp.	54	217	168	77.38	23.27	5.66	1751496	0	349	16682	5018	249494	34.2	2.79	89.2	11	2150	41	123	53	0	0	0
SiteC_Cluster.10	c__Thermoprotei (UID147)	Acidianus spp.	54	217	168	100	45.24	0	3945819	0	548	72304	7200	246784	36.2	3.56	87.04	11	4749	0	145	61	11	0	0
SiteC_Cluster.11	f__Enterobacteriaceae (UID5124)	Escherichia coli	134	1169	335	31.77	0.52	20	1352881	0	934	1419	1448	7992	51.3	3.86	87.76	11	1922	788	376	5	0	0	0
SiteC_Cluster.14	k__Archaea (UID2)	Metallosphaera	207	149	107	11.21	1.87	100	796507	0	92	24703	8657	96833	48.7	1.96	89.54	11	852	135	12	2	0	0	0
