# Supplementary material for: Spatial Metagenomics of Three Geothermal Sites in Pisciarelli Hot Spring Focusing on the Biochemical Resources of the Microbial Consortia
Source: Molecules. 2020 Sep 3;25(17):4023. doi: 10.3390/molecules25174023 (PMC7570011; doi:10.3390/molecules25174023)
Supplement: Supplementary file 1 [file molecules-25-04023-s001.zip › Supplementary material/Table_S2.xlsx]

## Sheet: Validated clusters
Sample	Cluster	Marker lineage	Dominant Taxa	# genomes	# markers	# marker sets	Completeness	Contamination	Strain heterogeneity	Genome size (bp)	# contigs	N50 (contigs)	Mean contig length (bp)	Longest contig (bp)	GC	GC std (contig> 1kbp)	# predicted genes	0	1	2	3	4	5+
Site A	Cluster 7	c__Thermoprotei (UID148)	Desulfurococcus	41	245	158	98.42	0.63	0	1302840	18	256841	72380	485160	46.7	3.52	1395	3	240	2	0	0	0
Site A	Cluster 12	k__Archaea (UID146)	Pyrobaculum arsenaticum	59	174	136	69.85	0	0	1920826	43	139431	44670	250046	55.8	2.27	2286	47	127	0	0	0	0
Site A	Cluster 17	k__Archaea (UID2)	Pyrobaculum spp	207	149	107	31.78	0	0	377541	24	24517	15730	103907	49.6	4.14	521	108	41	0	0	0	0
Site A	Cluster 22	c__Thermoprotei (UID147)	Acidianus hospitalis	54	217	168	63.1	0	0	682433	37	212204	18444	261484	32.9	2.14	836	70	147	0	0	0	0
Site A	Cluster 23	k__Archaea (UID2)	Acidianus spp.	207	148	106	35.85	0	0	821165	20	431205	41058	431205	34.3	1.06	965	105	43	0	0	0	0
SiteB	Cluster 2	p__Firmicutes (UID239)	mixed	1324	175	101	94.55	4.85	8.33	3354588	405	16667	8282	66349	57.1	3.35	3327	6	157	12	0	0	0
SiteB	Cluster 3	p__Proteobacteria (UID3882)	Acidithiobacillus caldus	1493	256	161	39.63	0.03	0	1102270	586	1766	1881	35182	61.5	3.4	1579	144	111	1	0	0	0
SiteB	Cluster 4	p__Euryarchaeota (UID3)	Caldanaerobius spp.	148	187	124	97.58	5.24	11.11	1688190	223	27632	7570	74364	38.3	2.88	1903	4	176	6	1	0	0
SiteB	Cluster 6	c__Thermoprotei (UID148)	Desulfurococcus spp.	41	245	158	98.42	0.63	0	1295695	21	389707	61699	482809	46.7	3.3	1409	3	240	2	0	0	0
SiteB	Cluster 7	k__Archaea (UID2)	Sulfolobaceae	207	148	106	98.74	31.02	2.13	3663994	1067	7227	3433	230357	35.6	3.82	4875	2	101	44	1	0	0
SiteB	Cluster 8	o__Thermoanaerobacterales (UID1420)	Thermoanaerobacterium spp.	32	488	209	81.34	7.14	34.38	2099521	782	3292	2684	21263	35.6	2.77	2704	99	359	29	1	0	0
SiteB	Cluster 9	k__Bacteria (UID203)	Thermoanaerobacter spp.	5449	103	57	80.46	2.63	0	2685689	527	14624	5096	136689	33.2	2.25	3102	46	55	2	0	0	0
SiteB	Cluster 11	c__Betaproteobacteria (UID3888)	Thiomonas spp.	323	386	233	98.5	13.31	86.76	3264472	573	14063	5697	50384	66.2	3.01	3523	5	328	47	5	1	0
SiteB	Cluster 13	k__Archaea (UID146)	Pyrobaculum arsenaticum	59	174	136	95.59	2.21	40	2151145	86	103905	25013	272710	53.3	5.1	2652	10	159	5	0	0	0
SiteB	Cluster 14	o__Thermoanaerobacterales (UID1420)	Caldanaerobacter subterraneus	32	488	209	79.6	4.99	20	1584470	385	7007	4115	30978	37.9	2.77	1878	117	351	20	0	0	0
SiteB	Cluster 15	p__Firmicutes (UID242)	mixed (Hydrogenibacillus spp.; Thermicanusspp.)	830	245	130	94.36	1.79	50	2783300	314	56611	8864	139111	47.4	2.71	2862	10	231	4	0	0	0
SiteB	Cluster 16	p__Firmicutes (UID1022)	Desulfotomaculum copahuensis	100	295	158	95.86	2.88	15.38	3108850	637	7315	4880	28872	58.9	3.96	3448	10	272	13	0	0	0
SiteB	Cluster 18	k__Bacteria (UID3060)	Desulfurella spp.	138	336	244	98.77	3.66	7.14	2020308	116	90208	17416	175621	33.4	3.08	2129	3	321	11	1	0	0
SiteB	Cluster 19	o__Thermoanaerobacterales (UID1420)	Caldanaerobius spp.	32	488	209	39.02	7.6	5.56	1562296	693	2332	2254	24063	39.1	3.02	2184	266	174	45	3	0	0
SiteB	Cluster 20	p__Firmicutes (UID1022)	mixed	100	295	158	81.41	16.91	0	3009436	1326	2485	2269	61239	51.6	4.39	4056	48	199	48	0	0	0
Site C	Cluster 1	c__Thermoprotei (UID147)	Acidianus brierleyi	54	217	168	65.65	2.08	25	1444096	607	2703	2379	12893	30.6	2.42	2092	79	134	4	0	0	0
Site C	Cluster 4	c__Thermoprotei (UID147)	mixed	54	217	168	26.29	1.31	40	434128	83	10464	5230	91809	44.7	2.11	532	143	69	5	0	0	0
Site C	Cluster 5	c__Thermoprotei (UID147)	mixed	54	217	168	91.07	11.9	71.43	2207221	223	53181	9897	417005	45.1	2.8	2659	15	181	21	0	0	0
Site C	Cluster 8	c__Thermoprotei (UID147)	Acidianus spp.	54	217	168	77.38	23.27	5.66	1751496	349	16682	5018	249494	34.2	2.79	2150	41	123	53	0	0	0
Site C	Cluster 10	c__Thermoprotei (UID147)	Acidianus spp.	54	217	168	100	45.24	0	3945819	548	72304	7200	246784	36.2	3.56	4749	0	145	61	11	0	0
