# Supplementary material for: Spatial Metagenomics of Three Geothermal Sites in Pisciarelli Hot Spring Focusing on the Biochemical Resources of the Microbial Consortia
Source: Molecules. 2020 Sep 3;25(17):4023. doi: 10.3390/molecules25174023 (PMC7570011; doi:10.3390/molecules25174023)
Supplement: Supplementary file 1 [file molecules-25-04023-s001.zip › Supplementary material/Table_S3.xlsx]

## Sheet: Foglio1
Cluster ID	Marker lineage	Completeness	Contamination	Strain heterogeneity	Genome size (bp)	# contigs	N50 (contigs)	Mean contig length (bp)	Longest contig (bp)	GC	Mbp	Fragments/1Mbp
SiteA_Cluster.7_min5000	c__Thermoprotei (UID148)	98.42	0.63	0	1278091	8	256841	159761	485160	46.7	1.27809	6.25934
SiteB_Cluster.11_min5000	c__Betaproteobacteria (UID3888)	84.07	0.86	100	2447061	163	22555	15012	50384	66.1	2.44706	66.6105
SiteB_Cluster.15_min5000	p__Firmicutes (UID242)	90.9	0.64	50	2308443	80	66882	28855	139111	47.4	2.30844	34.6554
SiteB_Cluster.18_min5000	k__Bacteria (UID3060)	98.77	2.6	0	1868331	42	90410	44484	175621	33.3	1.86833	22.48
SiteB_Cluster.2_min5000	p__Firmicutes (UID239)	90.59	1.49	50	2866925	182	20418	15752	66349	57.2	2.86693	63.4827
SiteB_Cluster.4_min5000	p__Euryarchaeota (UID3)	97.58	0	0	1400443	56	37187	25007	74364	38.2	1.40044	39.9873
SiteB_Cluster.6_min5000	c__Thermoprotei (UID148)	98.42	0.63	0	1271854	8	389707	158981	482809	46.8	1.27185	6.29003
SiteB_Cluster.7_min5000	c__Thermoprotei (UID147)	100	0	0	1991348	85	91510	23427	230357	34.5	1.99135	42.6847
SiteB_Cluster.9_min5000	k__Bacteria (UID203)	78.95	0	0	1823785	91	32701	20041	136689	33	1.82378	49.8962
SiteC_Cluster.5_min5000	c__Thermoprotei (UID147)	91.07	0.6	100	1885304	67	78571	28138	417005	45.4	1.8853	35.538
