# Supplementary material for: Spatial Metagenomics of Three Geothermal Sites in Pisciarelli Hot Spring Focusing on the Biochemical Resources of the Microbial Consortia
Source: Molecules. 2020 Sep 3;25(17):4023. doi: 10.3390/molecules25174023 (PMC7570011; doi:10.3390/molecules25174023)
Supplement: Supplementary file 1 [file molecules-25-04023-s001.zip › Supplementary material/Table_S4.xlsx]

## Sheet: Foglio1
Gene ID	HMMER	Hotpep	DIAMOND	Signalp	#ofTools	Final classification	Description	sseqid	pident	length	mismatch	gapopen	qstart	qend	sstart	send	evalue	bitscore
SiteA_k141_101_1	GT9(17-187)	N	N	N	1	GT9	WP_012964014.1 glycosyltransferase family 9 protein [Hydrogenobacter thermophilus]	WP_012964014.1	70.5	190	56	0	1	190	96	285	5.8e-75	290
SiteA_k141_1029_1	GT2_Glycos_transf_2(5-168)	N	GT2	N	2	GT2	WP_015581036.1 glycosyltransferase family 2 protein [Sulfolobus islandicus]	WP_015581036.1	95	240	12	0	1	240	1	240	4.4e-128	466.8
SiteA_k141_1057_1	GT2_Glycos_transf_2(4-88)	N	GT2	N	2	GT2	WP_155862278.1 glycosyltransferase [Acidianus infernus]	WP_155862278.1	99.2	260	2	0	1	260	1	260	4.9e-141	510
SiteA_k141_1057_2	N	N	GT2	N	1	GT2	WP_010923102.1 glycosyltransferase [Saccharolobus solfataricus]	WP_010923102.1	91.3	208	18	0	1	208	53	260	1.2e-102	382.1
SiteA_k141_1067_1	N	N	GT2	N	1	GT2	WP_010923102.1 glycosyltransferase [Saccharolobus solfataricus]	WP_010923102.1	91.2	260	23	0	1	260	1	260	1e-130	475.7
SiteA_k141_1091_165	GT66(25-703)	GT66	GT66	N	3	GT66	WP_013561835.1 peptide transporter [Desulfurococcus mucosus]	WP_013561835.1	65.7	814	276	2	1	812	1	813	0	1107
SiteA_k141_1091_171	GT2_Glyco_trans_2_3(129-324)	N	GT2	N	2	GT2	WP_048078644.1 glycosyltransferase [Desulfurococcus mucosus]	WP_048078644.1	82.1	369	66	0	1	369	1	369	3.5e-177	630.6
SiteA_k141_1091_20	GT35(209-474)	GT35	GT35	N	3	GT35	WP_048813450.1 glycosyltransferase [Desulfurococcus mucosus]	WP_048813450.1	74.6	512	126	1	1	512	1	508	6.1e-228	799.7
SiteA_k141_1091_205	GH130(62-360)	N	N	N	1	GH130	WP_011839802.1 glycosidase [Staphylothermus marinus]	WP_011839802.1	55	358	154	4	19	369	8	365	6.8e-104	387.1
SiteA_k141_1091_230	CE9(6-384)	CE9	CE9	N	3	CE9	WP_011839804.1 N-acetylglucosamine-6-phosphate deacetylase [Staphylothermus marinus]	WP_011839804.1	74.7	388	98	0	1	388	1	388	1.8e-168	601.7
SiteA_k141_1091_233	GT2_Glycos_transf_2(11-127)	N	N	N	1	GT2	WP_013561955.1 glycosyltransferase [Desulfurococcus mucosus]	WP_013561955.1	65.4	295	102	0	7	301	6	300	1.4e-99	372.5
SiteA_k141_1091_235	GT2_Glycos_transf_2(49-216)	N	GT2	N	2	GT2	WP_083494625.1 glycosyltransferase family 2 protein [Pyrodictium occultum]	WP_083494625.1	64.9	373	130	1	1	372	11	383	1.1e-122	449.5
SiteA_k141_1091_239	GT4(198-352)	N	N	N	1	GT4	WP_148222789.1 glycosyltransferase [Desulfurococcus mucosus]	WP_148222789.1	44.1	383	210	3	1	381	43	423	9.6e-85	323.6
SiteA_k141_1091_240	GT4(238-390)	N	N	N	1	GT4	WP_138869624.1 glycosyltransferase [Rhodococcus sp. KBS0724]	WP_138869624.1	27.4	328	219	7	62	387	124	434	2e-22	116.7
SiteA_k141_1091_243	GT4(226-385)	N	N	N	1	GT4	WP_011959533.1 glycosyltransferase [Psychrobacter sp. PRwf-1]	WP_011959533.1	26.7	315	191	9	108	421	113	388	1.1e-12	84.3
SiteA_k141_1091_29	GH1(3-469)	GH1	GH1	N	3	GH1	WP_088862624.1 glycoside hydrolase family 1 protein [Thermococcus celer]	WP_088862624.1	80.7	488	93	1	1	487	1	488	1.8e-253	884.4
SiteA_k141_1116_1	GH38(3-150)	GH38	GH38	N	3	GH38	WP_109159619.1 alpha-mannosidase [Desulfurococcaceae archaeon AG1]	WP_109159619.1	48.5	679	343	3	1	674	370	1046	6.4e-201	710.3
SiteA_k141_1116_7	GT2_Glycos_transf_2(15-135)	N	N	N	1	GT2	WP_014026224.1 glycosyltransferase family 2 protein [Pyrolobus fumarii]	WP_014026224.1	47.8	339	154	7	1	336	1	319	1.5e-74	289.7
SiteA_k141_1164_1	N	GT4	N	N	1	GT4	YP_001604264.1 putative glycosyltransferase [Acidianus filamentous virus 7]	YP_001604264.1	88.9	144	16	0	1	144	151	294	6.9e-68	266.2
SiteA_k141_129_1	GT4(12-157)	GT4	N	N	2	GT4	WP_155864490.1 glycosyltransferase [Acidianus infernus]	WP_155864490.1	96.8	158	5	0	1	158	42	199	4.2e-79	303.5
SiteA_k141_1347_2	GT4(5-154)	N	N	N	1	GT4	WP_028950743.1 glycosyltransferase [Sulfurihydrogenibium subterraneum]	WP_028950743.1	60.1	183	73	0	1	183	180	362	1.3e-55	225.7
SiteA_k141_1498_1	N	CE1	N	N	1	CE1	WP_089388016.1 PHB depolymerase family esterase [Paracoccus sediminis]	WP_089388016.1	99	102	1	0	1	102	37	138	2.9e-49	203.8
SiteA_k141_1517_3	GH12(151-309)	GH12	N	N	2	GH12	WP_155864474.1 hypothetical protein [Acidianus infernus]	WP_155864474.1	96.4	302	11	0	19	320	1	302	4.2e-174	620.2
SiteA_k141_1534_1	GT4(7-87)	GT4	N	N	2	GT4	WP_155864490.1 glycosyltransferase [Acidianus infernus]	WP_155864490.1	98.9	88	1	0	1	88	96	183	1.3e-42	181.4
SiteA_k141_1540_1	GT4(8-125)	GT4	N	N	2	GT4	WP_155864490.1 glycosyltransferase [Acidianus infernus]	WP_155864490.1	95.8	118	5	0	8	125	68	185	2.3e-56	227.6
SiteA_k141_1556_3	CBM50(23-66)	N	N	N	1	CBM50	WP_143045338.1 LysM peptidoglycan-binding domain-containing protein, partial [Acinetobacter baumannii]	WP_143045338.1	61.7	81	31	0	1	81	1	81	1.7e-20	107.8
SiteA_k141_1643_33	GH122(5-346)	GH122	GH122	N	3	GH122	WP_042667347.1 DUF2139 domain-containing protein [Desulfurococcus amylolyticus]	WP_042667347.1	75.3	497	115	2	1	497	1	489	5.5e-234	819.7
SiteA_k141_1643_53	GT2_Glyco_tranf_2_3(51-281)	N	GT2	N	2	GT2	WP_084322072.1 glycosyltransferase family 2 protein [Desulfurococcus amylolyticus]	WP_084322072.1	60	470	188	0	4	473	1	470	2.4e-170	608.2
SiteA_k141_1643_96	GH57(5-339)	GH57	GH57	N	3	GH57	WP_042667251.1 alpha-amylase [Desulfurococcus amylolyticus]	WP_042667251.1	73.7	514	135	0	1	514	1	514	6.1e-244	852.8
SiteA_k141_1643_97	GH57(7-281)	GH57	GH57	N	3	GH57	WP_013562284.1 DUF1925 domain-containing protein [Desulfurococcus mucosus]	WP_013562284.1	72.8	643	174	1	1	643	1	642	5e-296	1026.2
SiteA_k141_1643_98	GT5(1-496)	GT5	GT5	N	3	GT5	WP_148222860.1 glycosyltransferase [Desulfurococcus mucosus]	WP_148222860.1	63.1	496	183	0	1	496	1	496	7.6e-183	649.8
SiteA_k141_1643_99	GH57(111-465)	GH57	GH57	N	3	GH57	WP_042667248.1 glycoside hydrolase family 57 [Desulfurococcus amylolyticus]	WP_042667248.1	61.5	624	239	1	1	623	1	624	8.2e-243	849.4
SiteA_k141_1763_2	GH57(8-193)	N	N	N	1	GH57	WP_096601896.1 DUF3536 domain-containing protein [Hydrogenobacter hydrogenophilus]	WP_096601896.1	61.7	193	74	0	1	193	1	193	9.4e-73	282.7
SiteA_k141_1765_14	GH116(332-656)	GH116	GH116	N	3	GH116	WP_013775134.1 hypothetical protein [Acidianus hospitalis]	WP_013775134.1	93.2	662	45	0	1	662	1	662	0	1303.9
SiteA_k141_1765_18	CE9(3-365)	CE9	CE9	N	3	CE9	WP_013775138.1 N-acetylglucosamine-6-phosphate deacetylase [Acidianus hospitalis]	WP_013775138.1	92.7	370	26	1	1	369	1	370	7.6e-196	692.6
SiteA_k141_1765_19	GH116(308-642)	GH116	GH116	N	3	GH116	WP_013775139.1 hypothetical protein [Acidianus hospitalis]	WP_013775139.1	95.2	652	31	0	1	652	1	652	0	1315.1
SiteA_k141_1765_21	GH38(219-450)	GH38	GH38	N	3	GH38	WP_013775142.1 alpha-mannosidase [Acidianus hospitalis]	WP_013775142.1	94	957	57	0	1	957	1	957	0	1827.8
SiteA_k141_1765_32	GH116(343-749)	GH116	GH116	N	3	GH116	WP_013775153.1 bile acid beta-glucosidase [Acidianus hospitalis]	WP_013775153.1	93	840	59	0	1	840	1	840	0	1648.3
SiteA_k141_1776_132	GH1(4-406)	GH1	GH1	N	3	GH1	WP_014767426.1 glycoside hydrolase family 1 protein [Desulfurococcus amylolyticus]	WP_014767426.1	63.7	419	151	1	3	421	2	419	9.7e-171	609.4
SiteA_k141_1776_140	GT4(184-339)	N	GT4	N	2	GT4	WP_048078713.1 glycosyltransferase family 4 protein [Desulfurococcus mucosus]	WP_048078713.1	66.3	365	123	0	4	368	3	367	4.8e-142	513.8
SiteA_k141_1776_15	N	N	CBM50	N	1	CBM50	WP_148681970.1 HAD-IC family P-type ATPase [Thermofilum adornatum]	WP_148681970.1	57.1	886	371	5	9	893	11	888	2.1e-260	908.3
SiteA_k141_1776_24	N	N	GH101	N	1	GH101	WP_014767640.1 acyl-CoA carboxylase subunit beta [Desulfurococcus amylolyticus]	WP_014767640.1	85.3	518	76	0	1	518	1	518	9.7e-258	898.7
SiteA_k141_1776_334	N	N	GT0	N	1	GT0	WP_052748853.1 polysaccharide biosynthesis protein [Desulfurococcus mucosus]	WP_052748853.1	71.1	318	92	0	5	322	7	324	5.9e-136	493.4
SiteA_k141_1776_488	GT4(233-384)	N	GT4	N	2	GT4	WP_014767808.1 glycosyltransferase family 4 protein [Desulfurococcus amylolyticus]	WP_014767808.1	63.1	412	152	0	1	412	1	412	2.5e-155	558.1
SiteA_k141_1776_73	GT2_Glycos_transf_2(4-135)	GT2	N	N	2	GT2	WP_148222843.1 glycosyltransferase [Desulfurococcus mucosus]	WP_148222843.1	67.8	236	75	1	1	236	1	235	1.9e-89	338.6
SiteA_k141_1776_87	GH13_20(279-603)	GH13	GH13_20	N	3	GH13	WP_013561877.1 glycoside hydrolase family 13 protein [Desulfurococcus mucosus]	WP_013561877.1	62.7	700	255	1	15	714	1	694	3.1e-278	967.2
SiteA_k141_2248_1	GH15(1-139)	N	N	N	1	GH15	WP_155864128.1 glycoside hydrolase family 15 protein [Acidianus infernus]	WP_155864128.1	99.3	139	1	0	1	139	437	575	6.1e-74	286.2
SiteA_k141_2254_3	N	GT4	GT4	N	2	GT4	YP_001604264.1 putative glycosyltransferase [Acidianus filamentous virus 7]	YP_001604264.1	87.6	299	37	0	1	299	1	299	1.1e-152	548.9
SiteA_k141_2254_5	N	N	GT4	N	1	GT4	YP_001604262.1 putative glycosyltransferase [Acidianus filamentous virus 7]	YP_001604262.1	88.4	277	32	0	1	277	1	277	2.6e-148	534.3
SiteA_k141_2279_1	N	GT9	N	N	1	GT9	WP_012964032.1 glycosyltransferase family 9 protein [Hydrogenobacter thermophilus]	WP_012964032.1	76	75	18	0	1	75	271	345	2.1e-28	134
SiteA_k141_2314_26	GT4(227-362)	N	GT4	N	2	GT4	WP_011899870.1 glycosyltransferase family 4 protein [Pyrobaculum arsenaticum]	WP_011899870.1	99.7	395	1	0	1	395	1	395	1.6e-223	784.6
SiteA_k141_2314_27	GT4(172-335)	N	GT4	N	2	GT4	WP_128622141.1 glycosyltransferase family 4 protein [Pyrobaculum arsenaticum]	WP_128622141.1	100	366	0	0	1	366	34	399	7e-210	739.2
SiteA_k141_2314_28	N	N	GT0	N	1	GT0	WP_011899872.1 glycosyltransferase family 2 protein [Pyrobaculum arsenaticum]	WP_011899872.1	100	275	0	0	1	275	1	275	4.2e-159	570.1
SiteA_k141_2314_30	GT4(190-328)	N	GT4	N	2	GT4	WP_011899874.1 glycosyltransferase family 4 protein [Pyrobaculum arsenaticum]	WP_011899874.1	99.7	354	1	0	1	354	1	354	1.8e-202	714.5
SiteA_k141_2314_32	GT2_Glycos_transf_2(45-212)	N	GT2	N	2	GT2	WP_011899875.1 glycosyltransferase family 2 protein [Pyrobaculum arsenaticum]	WP_011899875.1	100	364	0	0	1	364	1	364	3.9e-205	723.4
SiteA_k141_2314_9	GT2_Glycos_transf_2(7-129)	N	GT2	N	2	GT2	WP_011899860.1 glycosyltransferase [Pyrobaculum arsenaticum]	WP_011899860.1	99.7	302	1	0	1	302	1	302	1.6e-164	588.2
SiteA_k141_2450_2	GT4(184-324)	N	GT4	N	2	GT4	WP_152941610.1 glycosyltransferase [Acidianus ambivalens]	WP_152941610.1	95.8	355	15	0	1	355	1	355	1.5e-188	668.3
SiteA_k141_2479_1	N	N	GT4	N	1	GT4	YP_001210323.1 putative glycosyl transferase [Acidianus bottle-shaped virus]	YP_001210323.1	87.3	315	40	0	1	315	1	315	1.5e-163	585.1
SiteA_k141_2505_1	GT4(78-225)	GT4	N	N	2	GT4	WP_079654074.1 glycosyltransferase family 4 protein [Thermocrinis minervae]	WP_079654074.1	60.7	229	87	3	1	228	118	344	5.7e-69	270.4
SiteA_k141_2544_1	GT28(186-288)	GT28	N	N	2	GT28	WP_025306409.1 undecaprenyldiphospho-muramoylpentapeptide beta-N-acetylglucosaminyltransferase [Thermocrinis ruber]	WP_025306409.1	61	287	110	1	3	289	2	286	1.2e-95	359.4
SiteA_k141_2550_1	GH23(2-92)	N	N	N	1	GH23	WP_096599844.1 transglycosylase SLT domain-containing protein [Hydrogenobacter hydrogenophilus]	WP_096599844.1	66	103	35	0	2	104	430	532	5.7e-32	146.4
SiteA_k141_2614_2	GH23(101-222)	GH23	GH23	Y(1-26)	3	GH23	WP_029552235.1 lytic transglycosylase domain-containing protein [Thermocrinis sp. GBS]	WP_029552235.1	63.5	307	110	2	7	313	3	307	5.4e-110	407.1
SiteA_k141_2638_1	N	GT9	N	N	1	GT9	WP_148209112.1 glycosyltransferase family 9 protein [Thermocrinis albus]	WP_148209112.1	73.8	172	45	0	1	172	91	262	1.4e-67	265.4
SiteA_k141_276_36	GT2_Glyco_trans_2_3(113-303)	N	GT2	N	2	GT2	WP_011900561.1 glycosyltransferase [Pyrobaculum arsenaticum]	WP_011900561.1	100	346	0	0	1	346	1	346	2.1e-192	681
SiteA_k141_2765_2	GT2_Glyco_tranf_2_3(56-281)	N	GT2	N	2	GT2	WP_155862280.1 glycosyltransferase [Acidianus infernus]	WP_155862280.1	98.1	316	6	0	1	316	1	316	1.8e-169	604.7
SiteA_k141_2784_3	GH15(234-582)	GH15	GH15	N	3	GH15	WP_155864128.1 glycoside hydrolase family 15 protein [Acidianus infernus]	WP_155864128.1	98.7	593	8	0	1	593	1	593	0	1199.1
SiteA_k141_2894_1	N	N	CBM48	N	1	CBM48	WP_155862760.1 malto-oligosyltrehalose trehalohydrolase [Acidianus infernus]	WP_155862760.1	100	205	0	0	1	205	355	559	6.9e-114	419.5
SiteA_k141_2894_172	GT4(172-318)	N	GT4	N	2	GT4	WP_013775797.1 glycosyltransferase family 4 protein [Acidianus hospitalis]	WP_013775797.1	94	349	20	1	1	349	1	348	5.9e-190	672.9
SiteA_k141_2894_175	CE10(302-545)	N	N	N	1	CE10	WP_155862812.1 alpha/beta fold hydrolase [Acidianus infernus]	WP_155862812.1	99.5	548	3	0	1	548	1	548	0	1129.8
SiteA_k141_2894_25	GT2_Glyco_tranf_2_3(42-269)	N	GT2	N	2	GT2	WP_155860955.1 glycosyltransferase [Acidianus ambivalens]	WP_155860955.1	97.7	394	8	1	1	394	2	394	3.5e-207	730.3
SiteA_k141_2894_264	GT66(27-626)	GT66	GT66	N	3	GT66	WP_155862576.1 peptide transporter [Acidianus infernus]	WP_155862576.1	97.2	758	21	0	1	758	1	758	0	1431.8
SiteA_k141_2894_39	GT2_Glycos_transf_2(11-174)	N	GT2	N	2	GT2	WP_155862730.1 glycosyltransferase [Acidianus infernus]	WP_155862730.1	100	235	0	0	1	235	1	235	3.3e-128	467.2
SiteA_k141_2894_436	GT4(188-328)	N	GT4	N	2	GT4	WP_162309144.1 glycosyltransferase [Acidianus infernus]	WP_162309144.1	99.4	353	2	0	3	355	1	353	2.3e-197	697.6
SiteA_k141_2894_472	GT4(243-400)	N	GT4	N	2	GT4	WP_155862398.1 glycosyltransferase [Acidianus infernus]	WP_155862398.1	98.6	433	6	0	1	433	1	433	1.1e-246	861.7
SiteA_k141_2894_481	N	N	GT0	N	1	GT0	WP_155862389.1 polysaccharide biosynthesis protein [Acidianus infernus]	WP_155862389.1	99.7	313	1	0	1	313	1	313	9.6e-176	625.5
SiteA_k141_2938_35	N	GT4	N	N	1	GT4	WP_051654311.1 glycosyltransferase family 4 protein [Persephonella sp. KM09-Lau-8]	WP_051654311.1	28.8	170	92	5	91	232	115	283	4.1e-06	62
SiteA_k141_2938_37	N	GT4	N	N	1	GT4	YP_009666064.1 putative glycosyltransferase [Aeropyrum coil-shaped virus]	YP_009666064.1	36.1	119	72	3	183	297	211	329	4.9e-07	65.1
SiteA_k141_3056_1	GH26(84-203)	GH26	CBM11	N	3	GH26	WP_011838089.1 cellulase family glycosylhydrolase [Hungateiclostridium thermocellum]	WP_011838089.1	99.5	210	1	0	1	210	20	229	1.5e-124	454.9
SiteA_k141_3243_1	CBM50(46-90)	N	N	N	1	CBM50	WP_079654329.1 hypothetical protein [Thermocrinis minervae]	WP_079654329.1	68.1	113	32	1	82	190	156	268	2e-35	158.7
SiteA_k141_3364_1	GT51(31-202)	GT51	N	N	2	GT51	WP_079654255.1 PBP1A family penicillin-binding protein [Thermocrinis minervae]	WP_079654255.1	78.6	224	48	0	1	224	23	246	1.4e-96	362.1
SiteA_k141_3384_12	GH31(147-601)	GH31	GH31	N	3	GH31	WP_155864306.1 glycoside hydrolase family 31 protein [Acidianus infernus]	WP_155864306.1	99.7	679	2	0	1	679	1	679	0	1337
SiteA_k141_342_136	GH57(4-272)	GH57	GH57	N	3	GH57	WP_128622117.1 DUF3536 domain-containing protein [Pyrobaculum arsenaticum]	WP_128622117.1	100	471	0	0	1	471	1	471	4.7e-283	982.6
SiteA_k141_342_143	GH77(9-467)	GH77	GH77	N	3	GH77	WP_011899729.1 4-alpha-glucanotransferase [Pyrobaculum arsenaticum]	WP_011899729.1	100	470	0	0	1	470	1	470	1.9e-289	1003.8
SiteA_k141_3457_1	N	GT83	N	N	1	GT83	WP_079653943.1 glycosyltransferase family 39 protein [Thermocrinis minervae]	WP_079653943.1	81	63	12	0	1	63	1	63	1e-20	108.2
SiteA_k141_3671_1	N	GT51	GT51	N	2	GT51	WP_079654255.1 PBP1A family penicillin-binding protein [Thermocrinis minervae]	WP_079654255.1	87.5	280	35	0	1	280	411	690	2e-140	508.1
SiteA_k141_3819_2	GT4(50-184)	N	N	N	1	GT4	WP_096600010.1 glycosyltransferase family 4 protein [Hydrogenobacter hydrogenophilus]	WP_096600010.1	58	226	86	2	1	218	139	363	1.1e-61	246.1
SiteA_k141_4093_51	GH1(3-220)+GH1(228-378)	N	GH1	N	2	GH1	WP_155863228.1 family 1 glycosylhydrolase [Acidianus infernus]	WP_155863228.1	99.2	382	3	0	1	382	1	382	4.5e-228	799.7
SiteA_k141_4093_63	GH15(247-566)	GH15	GH15	N	3	GH15	WP_148230347.1 glycoside hydrolase [Acidianus hospitalis]	WP_148230347.1	78.4	566	113	2	28	585	1	565	1.2e-265	925.2
SiteA_k141_4256_1	N	N	GH28	N	1	GH28	WP_096600514.1 threonine--tRNA ligase [Hydrogenobacter hydrogenophilus]	WP_096600514.1	78.3	584	126	1	2	585	35	617	7.8e-280	972.2
SiteA_k141_4304_1	GH57(326-668)	GH57	GH57	N	3	GH57	WP_155863229.1 glycoside hydrolase [Acidianus infernus]	WP_155863229.1	99.8	887	2	0	1	887	12	898	0	1850.9
SiteA_k141_4304_6	GH15(241-574)	GH15	GH15	N	3	GH15	WP_155863234.1 glycoside hydrolase [Acidianus infernus]	WP_155863234.1	100	623	0	0	1	623	1	623	0	1215.3
SiteA_k141_4432_131	GT20(2-467)	GT20	GT20	N	3	GT20	WP_011900097.1 bifunctional alpha,alpha-trehalose-phosphate synthase (UDP-forming)/trehalose-phosphatase [Pyrobaculum arsenaticum]	WP_011900097.1	74.7	731	184	1	2	731	3	733	0	1139.8
SiteA_k141_4432_132	GT4(232-374)	N	GT4	N	2	GT4	WP_011763078.1 glycosyltransferase [Pyrobaculum islandicum]	WP_011763078.1	55.2	400	176	1	1	397	1	400	6.2e-127	463.8
SiteA_k141_4532_4	N	GT4	GT4	N	2	GT4	YP_001604259.1 putative glycosyltransferase [Acidianus filamentous virus 7]	YP_001604259.1	90.6	278	26	0	1	278	1	278	9.6e-151	542.3
SiteA_k141_4534_1	N	GH12	N	N	1	GH12	WP_155864474.1 hypothetical protein [Acidianus infernus]	WP_155864474.1	92.2	64	5	0	1	64	244	307	7e-28	132.1
SiteA_k141_4562_1	GT4(2-65)	N	N	N	1	GT4	WP_149528276.1 glycosyltransferase [Sulfuracidifex tepidarius]	WP_149528276.1	85.5	76	11	0	2	77	297	372	4e-30	139.8
SiteA_k141_4594_2	GH16(26-209)	N	CBM32	N	2	GH16	WP_151058886.1 family 16 glycosylhydrolase [Cellvibrio sp. KY-YJ-3]	WP_151058886.1	98.7	230	3	0	1	230	69	298	4.2e-136	493.4
SiteA_k141_4621_1	GT2_Glycos_transf_2(1-131)	N	N	N	1	GT2	WP_155862316.1 glycosyltransferase [Acidianus infernus]	WP_155862316.1	98.6	144	2	0	1	144	9	152	9.2e-65	255.8
SiteA_k141_4653_15	GT2_Glycos_transf_2(92-259)+GT2_Glyco_trans_2_3(176-360)	N	GT2	N	2	GT2	WP_011900201.1 glycosyltransferase family 2 protein [Pyrobaculum arsenaticum]	WP_011900201.1	100	513	0	0	1	513	1	513	4.7e-289	1002.7
SiteA_k141_4669_1	N	GT4	N	N	1	GT4	WP_089322308.1 GT4 family glycosyltransferase PelF [Desulfurobacterium atlanticum]	WP_089322308.1	56.4	234	99	3	1	233	38	269	2.1e-71	278.5
SiteA_k141_4675_2	GT4(200-348)	N	N	N	1	GT4	WP_155862274.1 glycosyltransferase [Acidianus infernus]	WP_155862274.1	96.9	381	12	0	1	381	1	381	3.4e-207	730.3
SiteA_k141_4675_3	N	N	GT4	N	1	GT4	WP_155862275.1 glycosyltransferase [Acidianus infernus]	WP_155862275.1	99.6	276	1	0	1	276	1	276	1.2e-148	535.4
SiteA_k141_4700_109	GT2_Glycos_transf_2(3-164)	GT2	GT2	N	3	GT2	WP_011900154.1 glycosyltransferase [Pyrobaculum arsenaticum]	WP_011900154.1	100	339	0	0	1	339	1	339	1.5e-185	658.3
SiteA_k141_4700_43	GT4(207-368)	GT4	GT4	N	3	GT4	WP_011900093.1 glycosyltransferase [Pyrobaculum arsenaticum]	WP_011900093.1	100	401	0	0	1	401	1	401	2.9e-233	817
SiteA_k141_4700_46	N	N	GT4	N	1	GT4	WP_011900096.1 glycosyltransferase [Pyrobaculum arsenaticum]	WP_011900096.1	99.8	404	1	0	1	404	1	404	3.1e-227	797
SiteA_k141_4700_47	GT20(3-337)	GT20	GT20	N	3	GT20	WP_011900097.1 bifunctional alpha,alpha-trehalose-phosphate synthase (UDP-forming)/trehalose-phosphatase [Pyrobaculum arsenaticum]	WP_011900097.1	99.8	603	1	0	1	603	133	735	0	1209.5
SiteA_k141_4917_1	GT35(125-343)	GT35	GT35	N	3	GT35	WP_096602039.1 alpha-glucan family phosphorylase [Hydrogenobacter hydrogenophilus]	WP_096602039.1	71.6	345	96	1	1	343	36	380	4.9e-149	537
SiteA_k141_5035_1	GT2_Glycos_transf_2(4-105)	N	N	N	1	GT2	WP_013909151.1 glycosyltransferase [Thermodesulfobacterium geofontis]	WP_013909151.1	76	183	43	1	1	183	11	192	1.2e-72	282.3
SiteA_k141_5088_1	GT4(11-120)	N	N	N	1	GT4	WP_082706336.1 glycosyltransferase [Caldimicrobium thiodismutans]	WP_082706336.1	66.7	132	44	0	1	132	190	321	4.3e-45	190.3
SiteA_k141_511_1	GT83(3-216)	N	N	N	1	GT83	WP_096603220.1 glycosyl transferase [Hydrogenobacter hydrogenophilus]	WP_096603220.1	50	226	108	4	1	221	120	345	1.4e-51	212.6
SiteA_k141_5118_10	N	N	GT4	N	1	GT4	WP_128622147.1 glycosyltransferase [Pyrobaculum arsenaticum]	WP_128622147.1	99.7	388	1	0	1	388	1	388	1.9e-221	777.7
SiteA_k141_5118_11	GT4(216-357)	N	GT4	N	2	GT4	WP_011899888.1 glycosyltransferase [Pyrobaculum arsenaticum]	WP_011899888.1	100	392	0	0	1	392	1	392	2.4e-224	787.3
SiteA_k141_5118_12	N	N	GT4	N	1	GT4	WP_014289196.1 glycosyltransferase [Pyrobaculum ferrireducens]	WP_014289196.1	60.8	316	124	0	1	316	67	382	7.4e-107	396.7
SiteA_k141_5118_13	N	N	GT2	N	1	GT2	WP_128622148.1 glycosyltransferase [Pyrobaculum arsenaticum]	WP_128622148.1	100	318	0	0	1	318	1	318	3.8e-172	613.6
SiteA_k141_5118_14	GT4(216-381)	N	GT4	N	2	GT4	WP_011899890.1 glycosyltransferase [Pyrobaculum arsenaticum]	WP_011899890.1	99.5	411	2	0	1	411	1	411	8.9e-238	832
SiteA_k141_5118_15	CE10(328-563)	N	N	N	1	CE10	WP_011899891.1 S9 family peptidase [Pyrobaculum arsenaticum]	WP_011899891.1	100	569	0	0	1	569	1	569	0	1162.1
SiteA_k141_5156_1	AA7(23-210)	N	N	N	1	AA7	WP_155864086.1 FAD-binding protein [Acidianus infernus]	WP_155864086.1	99.5	436	2	0	1	436	1	436	1.7e-247	864.4
SiteA_k141_5156_15	GT2_Glyco_tranf_2_3(47-269)	N	GT2	N	2	GT2	WP_155864097.1 glycosyltransferase [Acidianus infernus]	WP_155864097.1	98.2	433	8	0	1	433	1	433	9.1e-233	815.5
SiteA_k141_5170_6	GH57(22-490)	GH57	GH57	N	3	GH57	WP_011901322.1 pullulanase [Pyrobaculum arsenaticum]	WP_011901322.1	100	934	0	0	1	934	1	934	0	1951
SiteA_k141_5252_1	N	GT9	N	N	1	GT9	WP_012964348.1 glycosyltransferase family 9 protein [Hydrogenobacter thermophilus]	WP_012964348.1	68.1	69	22	0	1	69	11	79	3.1e-18	100.1
SiteA_k141_5270_144	N	N	GH101	N	1	GH101	WP_155863969.1 methylmalonyl-CoA carboxyltransferase [Acidianus infernus]	WP_155863969.1	99	522	5	0	1	522	1	522	2e-295	1023.8
SiteA_k141_5270_78	GT2_Glyco_tranf_2_3(51-272)	N	GT2	N	2	GT2	WP_155863917.1 glycosyltransferase [Acidianus infernus]	WP_155863917.1	99.8	432	1	0	1	432	1	432	1e-212	748.8
SiteA_k141_5323_1	N	N	GH57	N	1	GH57	WP_011900227.1 glycoside hydrolase [Pyrobaculum arsenaticum]	WP_011900227.1	99.5	183	1	0	1	183	416	598	9.8e-104	385.6
SiteA_k141_5375_2	GT4(2-87)	GT4	N	N	2	GT4	WP_068817789.1 glycosyltransferase [Phormidesmis priestleyi]	WP_068817789.1	59.8	112	44	1	1	112	259	369	3.7e-32	147.1
SiteA_k141_5390_167	GH1(25-199)	N	GH1	N	2	GH1	WP_011900234.1 glycoside hydrolase family 1 protein [Pyrobaculum arsenaticum]	WP_011900234.1	100	358	0	0	1	358	1	358	3.5e-214	753.4
SiteA_k141_5390_181	CE10(385-622)	N	N	N	1	CE10	WP_011900225.1 S9 family peptidase [Pyrobaculum arsenaticum]	WP_011900225.1	100	626	0	0	1	626	1	626	0	1316.2
SiteA_k141_5397_4	N	GH36	GH36	N	2	GH36	WP_009989948.1 alpha-galactosidase [Saccharolobus solfataricus]	WP_009989948.1	69.9	535	158	3	1	534	2	534	5.7e-237	829.7
SiteA_k141_5418_1	N	GH77	N	N	1	GH77	WP_081820039.1 4-alpha-glucanotransferase [Thermocrinis sp. GBS]	WP_081820039.1	61.3	150	57	1	1	150	99	247	5.3e-47	196.8
SiteA_k141_5526_24	GH31(154-612)	GH31	GH31	N	3	GH31	WP_011901493.1 glycoside hydrolase family 31 protein [Pyrobaculum arsenaticum]	WP_011901493.1	100	685	0	0	1	685	1	685	0	1423.3
SiteA_k141_5554_2	GT2_Glycos_transf_2(3-120)	GT2	N	N	2	GT2	WP_079653869.1 glycosyltransferase family 2 protein [Thermocrinis minervae]	WP_079653869.1	69.6	247	75	0	1	247	1	247	2.2e-98	368.2
SiteA_k141_5643_1	GT2_Glycos_transf_2(14-134)	GT2	N	N	2	GT2	WP_010881241.1 glycosyltransferase family 2 protein [Aquifex aeolicus]	WP_010881241.1	76.8	125	29	0	13	137	2	126	3.6e-50	207.2
SiteA_k141_5676_26	AA7(40-256)	N	N	N	1	AA7	WP_011901538.1 FAD-binding protein [Pyrobaculum arsenaticum]	WP_011901538.1	100	444	0	0	1	444	1	444	3.4e-251	876.7
SiteA_k141_5676_265	N	N	GT7	N	1	GT7	WP_011901768.1 DNA-directed RNA polymerase subunit B [Pyrobaculum arsenaticum]	WP_011901768.1	99.8	1127	2	0	1	1127	1	1127	0	2225.7
SiteA_k141_5676_61	N	N	GT0	N	1	GT0	WP_011901570.1 hypothetical protein [Pyrobaculum arsenaticum]	WP_011901570.1	100	297	0	0	1	297	1	297	1.5e-170	608.2
SiteA_k141_5676_89	GH13_20(189-455)	N	GH13	N	2	GH13	WP_011901598.1 alpha-amylase [Pyrobaculum arsenaticum]	WP_011901598.1	100	532	0	0	1	532	1	532	0	1117.8
SiteA_k141_6042_2	CE11(3-205)	N	N	N	1	CE11	WP_096601499.1 UDP-3-O-[3-hydroxymyristoyl] N-acetylglucosamine deacetylase [Hydrogenobacter hydrogenophilus]	WP_096601499.1	60.2	206	82	0	1	206	1	206	5.9e-65	256.9
SiteA_k141_6097_2	AA6(6-129)	N	N	N	1	AA6	WP_079653393.1 flavodoxin [Thermocrinis minervae]	WP_079653393.1	78	150	33	0	1	150	34	183	8e-67	262.7
SiteA_k141_6138_10	GT4(215-301)	N	GT4	N	2	GT4	WP_155864318.1 glycosyltransferase [Acidianus infernus]	WP_155864318.1	98.3	349	6	0	1	349	1	349	5.9e-190	672.9
SiteA_k141_6138_11	N	N	GT2	N	1	GT2	WP_010923111.1 glycosyltransferase [Saccharolobus solfataricus]	WP_010923111.1	96.6	321	11	0	8	328	1	321	6.5e-167	596.3
SiteA_k141_6138_17	GT2_Glycos_transf_2(8-178)	N	N	N	1	GT2	WP_010980032.1 glycosyltransferase family 2 protein [Sulfurisphaera tokodaii]	WP_010980032.1	68.9	222	68	1	5	225	3	224	2.1e-79	305.1
SiteA_k141_6138_18	N	N	GT2	N	1	GT2	WP_155864315.1 glycosyltransferase [Acidianus infernus]	WP_155864315.1	96.3	299	11	0	1	299	1	299	2.6e-162	580.9
SiteA_k141_6138_19	GT4(228-361)	GT4	GT4	N	3	GT4	WP_012952739.1 glycosyltransferase family 4 protein [Sulfolobus islandicus]	WP_012952739.1	78.9	389	78	2	1	389	1	385	2.4e-168	601.3
SiteA_k141_6138_20	N	N	GT2	N	1	GT2	WP_155864314.1 glycosyltransferase [Acidianus infernus]	WP_155864314.1	96.1	337	13	0	1	337	1	337	5.7e-182	646.4
SiteA_k141_6232_1	CBM4(77-157)	N	N	N	1	CBM4	WP_094984123.1 family 16 glycosylhydrolase [Cellvibrio mixtus]	WP_094984123.1	96.8	158	5	0	1	158	448	605	7.4e-84	319.3
SiteA_k141_6263_4	GT4(19-133)	N	N	N	1	GT4	WP_149528276.1 glycosyltransferase [Sulfuracidifex tepidarius]	WP_149528276.1	73.1	145	35	1	1	145	232	372	2.3e-55	224.6
SiteA_k141_6431_1	GT2_Glycos_transf_2(3-139)	N	GT2	N	2	GT2	WP_155862316.1 glycosyltransferase [Acidianus infernus]	WP_155862316.1	98.8	242	3	0	1	242	1	242	6.4e-119	436.4
SiteA_k141_6449_1	N	N	GT4	N	1	GT4	YP_009230226.1 hypothetical protein [Acidianus rod-shaped virus 2]	YP_009230226.1	92	249	20	0	1	249	91	339	3.4e-131	477.2
SiteA_k141_6520_1	GH13_9(1-112)	GH13	N	N	2	GH13	WP_010880434.1 1,4-alpha-glucan branching protein GlgB [Aquifex aeolicus]	WP_010880434.1	87.2	117	15	0	1	117	367	483	2.1e-59	237.7
SiteA_k141_6672_154	GH38(3-140)	N	GH38	N	2	GH38	WP_109159619.1 alpha-mannosidase [Desulfurococcaceae archaeon AG1]	WP_109159619.1	48	677	343	5	1	671	370	1043	9e-187	663.3
SiteA_k141_6672_60	GH12(155-328)	N	N	Y(1-22)	1	GH12	WP_155861061.1 hypothetical protein [Acidianus ambivalens]	WP_155861061.1	70.4	267	76	3	62	327	1	265	4.6e-104	387.5
SiteA_k141_6672_88	GH57(36-531)	GH57	GH57	Y(1-28)	3	GH57	WP_157861147.1 pullulanase [Desulfurococcus amylolyticus]	WP_157861147.1	69.5	1060	320	2	1	1058	4	1062	0	1547.3
SiteA_k141_6884_1	GH38(257-375)	N	N	N	1	GH38	WP_109159619.1 alpha-mannosidase [Desulfurococcaceae archaeon AG1]	WP_109159619.1	50.7	369	181	1	8	375	9	377	6e-108	400.6
SiteA_k141_6884_116	GT39(35-326)	N	GT0	N	2	GT39	WP_048078833.1 glycosyl transferase family 39 [Desulfurococcus mucosus]	WP_048078833.1	57.7	468	193	2	15	482	7	469	9.1e-149	536.6
SiteA_k141_6884_17	GH4(9-188)	GH4	GH4	N	3	GH4	WP_013130052.1 alpha-galactosidase [Thermosphaera aggregans]	WP_013130052.1	71	458	132	1	1	458	1	457	7.2e-196	693
SiteA_k141_6884_226	CE14(43-158)	N	N	N	1	CE14	WP_048159928.1 PIG-L family deacetylase [Thermococcus barophilus]	WP_048159928.1	45.5	264	142	2	11	273	1	263	3e-64	255
SiteA_k141_6884_46	N	N	GT7	N	1	GT7	WP_013562882.1 DNA-directed RNA polymerase subunit B [Desulfurococcus mucosus]	WP_013562882.1	82.1	1155	207	0	9	1163	8	1162	0	1983.8
SiteA_k141_6884_61	GH1(11-502)	GH1	GH1	N	3	GH1	WP_013143115.1 glycoside hydrolase family 1 protein [Staphylothermus hellenicus]	WP_013143115.1	73.4	519	137	1	2	519	3	521	5.9e-239	836.3
SiteA_k141_6895_3	GT83(2-282)	GT83	GT83	N	3	GT83	WP_096602979.1 glycosyltransferase family 39 protein [Hydrogenobacter hydrogenophilus]	WP_096602979.1	59.1	364	148	1	1	363	52	415	1e-115	426.4
SiteA_k141_6918_7	GH15(205-561)	GH15	GH15	N	3	GH15	WP_155863350.1 glycoside hydrolase family 15 protein [Acidianus infernus]	WP_155863350.1	99.1	568	5	0	1	568	1	568	0	1147.1
SiteA_k141_7025_9	CE10(345-569)	N	N	N	1	CE10	WP_109159904.1 S9 family peptidase [Desulfurococcaceae archaeon AG1]	WP_109159904.1	47.3	583	301	5	5	584	4	583	1.6e-152	549.3
SiteA_k141_7045_11	N	GT35	GT35	N	2	GT35	WP_011901337.1 glycosyltransferase [Pyrobaculum arsenaticum]	WP_011901337.1	100	484	0	0	1	484	1	484	2.5e-284	986.9
SiteA_k141_7045_129	GT39(38-259)	N	GT0	N	2	GT39	WP_011901444.1 phospholipid carrier-dependent glycosyltransferase [Pyrobaculum arsenaticum]	WP_011901444.1	100	387	0	0	1	387	1	387	1.5e-215	758.1
SiteA_k141_7045_8	GT5(2-456)	GT5	GT5	N	3	GT5	WP_011901334.1 glycosyltransferase [Pyrobaculum arsenaticum]	WP_011901334.1	100	468	0	0	1	468	15	482	4.6e-283	982.6
SiteA_k141_7045_9	GH57(4-320)	GH57	GH57	N	3	GH57	WP_011901335.1 alpha-amylase [Pyrobaculum arsenaticum]	WP_011901335.1	100	456	0	0	1	456	1	456	4.5e-275	956.1
SiteA_k141_7063_1	CE4(6-90)	N	N	N	1	CE4	WP_096602967.1 polysaccharide deacetylase family protein [Hydrogenobacter hydrogenophilus]	WP_096602967.1	68.3	123	39	0	1	123	102	224	1e-43	185.7
SiteA_k141_7063_2	GT4(168-312)	N	GT4	N	2	GT4	WP_012962955.1 glycosyltransferase family 4 protein [Hydrogenobacter thermophilus]	WP_012962955.1	63.4	347	127	0	1	347	1	347	6.1e-131	476.9
SiteA_k141_7090_1	GH13_9(136-313)	GH13+CBM48	CBM48	N	3	GH13	WP_010880434.1 1,4-alpha-glucan branching protein GlgB [Aquifex aeolicus]	WP_010880434.1	76.2	315	74	1	1	315	46	359	1.2e-149	538.9
SiteA_k141_7128_2	N	GT83	N	N	1	GT83	WP_012991237.1 glycosyltransferase family 39 protein [Thermocrinis albus]	WP_012991237.1	62.6	131	44	3	1	126	346	476	2.6e-39	171
SiteA_k141_7166_20	GH15(246-589)	GH15	GH15	N	3	GH15	WP_155862831.1 glycoside hydrolase family 15 protein [Acidianus infernus]	WP_155862831.1	99.7	601	2	0	1	601	1	601	0	1263.8
SiteA_k141_7166_215	N	N	GT7	N	1	GT7	WP_155864389.1 DNA-directed RNA polymerase subunit B [Acidianus infernus]	WP_155864389.1	99.7	1123	3	0	2	1124	1	1123	0	2217.6
SiteA_k141_7166_62	CE1(39-301)	N	N	N	1	CE1	WP_155862864.1 esterase [Acidianus infernus]	WP_155862864.1	100	321	0	0	1	321	1	321	2.9e-183	650.6
SiteA_k141_7196_11	GH13_26(22-277)	GH13	GH13_26	N	3	GH13	WP_048054601.1 malto-oligosyltrehalose synthase [Acidianus hospitalis]	WP_048054601.1	94.2	730	42	0	1	730	1	730	0	1351.7
SiteA_k141_7196_12	GH13_11(189-541)	GH13+GH77	CBM48	N	3	GH13	WP_155862761.1 glycogen debranching protein GlgX [Acidianus infernus]	WP_155862761.1	99.3	710	5	0	1	710	1	710	0	1478.4
SiteA_k141_7196_13	GH13_10(118-296)	GH13	CBM48	N	3	GH13	WP_155862760.1 malto-oligosyltrehalose trehalohydrolase [Acidianus infernus]	WP_155862760.1	99	297	3	0	1	297	1	297	5e-174	619.8
SiteA_k141_7196_2	GT4(179-318)	N	GT4	N	2	GT4	WP_155862776.1 glycosyltransferase [Acidianus infernus]	WP_155862776.1	99.1	352	3	0	1	352	1	352	2.3e-202	714.1
SiteA_k141_720_2	N	N	GT4	N	1	GT4	WP_155862276.1 glycosyltransferase [Acidianus infernus]	WP_155862276.1	98.9	355	4	0	1	355	1	355	7.3e-196	692.6
SiteA_k141_720_4	N	N	GT4	N	1	GT4	WP_110269928.1 glycosyltransferase family 4 protein [Acidianus brierleyi]	WP_110269928.1	78.5	344	74	0	1	344	1	344	1.4e-156	562
SiteA_k141_720_5	N	N	GT2	N	1	GT2	WP_110269927.1 glycosyltransferase [Acidianus brierleyi]	WP_110269927.1	77.7	296	66	0	4	299	8	303	1.2e-130	475.7
SiteA_k141_7242_167	GH99(327-599)	N	GH99	N	2	GH99	WP_011901093.1 hypothetical protein [Pyrobaculum arsenaticum]	WP_011901093.1	100	609	0	0	1	609	1	609	0	1113.2
SiteA_k141_7242_93	N	N	GT2	N	1	GT2	WP_011901021.1 glycosyltransferase family 2 protein [Pyrobaculum arsenaticum]	WP_011901021.1	99.7	354	1	0	1	354	1	354	1.9e-204	721.1
SiteA_k141_7252_1	N	GT35	N	N	1	GT35	WP_012962737.1 alpha-glucan family phosphorylase [Hydrogenobacter thermophilus]	WP_012962737.1	80.4	107	21	0	1	107	395	501	1.6e-45	191.4
SiteA_k141_7289_66	GT66(10-568)	GT66	GT66	N	3	GT66	WP_011901237.1 peptide transporter [Pyrobaculum arsenaticum]	WP_011901237.1	99.9	777	1	0	1	777	1	777	0	1534.6
SiteA_k141_7315_1	N	GT30	N	N	1	GT30	WP_012963319.1 3-deoxy-D-manno-octulosonic acid transferase [Hydrogenobacter thermophilus]	WP_012963319.1	55	200	89	1	1	199	127	326	4.1e-58	234.2
SiteA_k141_7317_1	GT9(3-102)	GT9	N	N	2	GT9	WP_096603495.1 glycosyltransferase family 9 protein [Hydrogenobacter hydrogenophilus]	WP_096603495.1	66.7	120	40	0	1	120	140	259	3.1e-45	190.7
SiteA_k141_7387_1	GT19(4-209)	GT19	N	N	2	GT19	WP_079654122.1 lipid-A-disaccharide synthase [Thermocrinis minervae]	WP_079654122.1	62.9	210	76	1	1	208	63	272	8.9e-77	296.2
SiteA_k141_7460_11	GT5(15-553)	GT5	GT5	N	3	GT5	WP_155863846.1 glycosyltransferase [Acidianus infernus]	WP_155863846.1	99.3	566	4	0	1	566	1	566	0	1155.6
SiteA_k141_7460_114	GT21(43-256)	GT21	GT21	N	3	GT21	WP_155863761.1 glycosyltransferase [Acidianus infernus]	WP_155863761.1	99.4	353	2	0	1	353	1	353	5e-197	696.4
SiteA_k141_7460_12	GH57(6-316)	GH57	GH57	N	3	GH57	WP_155863845.1 alpha-amylase [Acidianus infernus]	WP_155863845.1	98.9	446	5	0	1	446	1	446	2.4e-257	897.1
SiteA_k141_7460_127	GT4(208-368)	GT4	GT4	N	3	GT4	WP_155863750.1 glycosyltransferase [Acidianus infernus]	WP_155863750.1	99.5	408	2	0	1	408	1	408	1.3e-236	828.2
SiteA_k141_7460_14	GH15(266-606)	GH15	GH15	N	3	GH15	WP_155863843.1 glycoside hydrolase family 15 protein [Acidianus infernus]	WP_155863843.1	98.9	621	7	0	1	621	1	621	0	1260.4
SiteA_k141_7460_15	GH133(258-603)	GH133	GH133	N	3	GH133	WP_155863842.1 glycogen debranching protein [Acidianus infernus]	WP_155863842.1	99.3	611	4	0	1	611	1	611	0	1276.9
SiteA_k141_7460_159	GT4(241-381)	N	GT4	N	2	GT4	WP_155863726.1 glycosyltransferase [Acidianus infernus]	WP_155863726.1	99.3	420	3	0	1	420	1	420	1.6e-234	821.2
SiteA_k141_7460_162	N	N	GT2	N	1	GT2	WP_155863723.1 glycosyltransferase [Acidianus infernus]	WP_155863723.1	99.3	305	2	0	1	305	1	305	5.7e-165	589.7
SiteA_k141_7460_163	GT2_Glycos_transf_2(21-148)	N	GT2	N	2	GT2	WP_162309164.1 glycosyltransferase [Acidianus infernus]	WP_162309164.1	99.7	318	1	0	23	340	8	325	8.3e-173	615.9
SiteA_k141_7460_164	GT4(176-293)	N	GT4	N	2	GT4	WP_155863721.1 glycosyltransferase [Acidianus infernus]	WP_155863721.1	99.7	345	1	0	1	345	1	345	4.4e-193	683.3
SiteA_k141_7460_165	GT4(222-374)	N	GT4	N	2	GT4	WP_155863720.1 glycosyltransferase [Acidianus infernus]	WP_155863720.1	99	410	4	0	1	410	1	410	4.7e-231	809.7
SiteA_k141_7460_202	GT39(33-235)	GT0	GT0	N	3	GT39	WP_155863688.1 glycosyltransferase [Acidianus infernus]	WP_155863688.1	98.2	388	7	0	1	388	1	388	2.1e-217	764.2
SiteA_k141_7460_228	CE10(348-595)	N	N	N	1	CE10	WP_155863631.1 prolyl oligopeptidase family serine peptidase [Acidianus infernus]	WP_155863631.1	99.7	587	2	0	12	598	1	587	0	1213.4
SiteA_k141_7460_76	AA7(39-237)	N	N	N	1	AA7	WP_155863791.1 FAD-binding protein [Acidianus infernus]	WP_155863791.1	99.1	991	9	0	1	991	1	991	0	1897.5
SiteA_k141_7466_12	GT2_Glyco_trans_2_3(134-319)	N	GT2	N	2	GT2	WP_155863116.1 glycosyltransferase [Acidianus infernus]	WP_155863116.1	99.6	459	2	0	1	459	1	459	2.2e-253	884
SiteA_k141_7498_1	GT83(1-221)	N	N	N	1	GT83	WP_096600269.1 glycosyltransferase family 39 protein [Hydrogenobacter hydrogenophilus]	WP_096600269.1	58.1	222	93	0	1	222	129	350	3.8e-65	257.7
SiteA_k141_7553_3	GT4(182-332)	N	N	N	1	GT4	WP_015232582.1 glycosyltransferase [Caldisphaera lagunensis]	WP_015232582.1	36.9	358	213	7	1	353	21	370	7.2e-58	234.2
SiteA_k141_7553_4	GT2_Glycos_transf_2(15-117)	N	N	N	1	GT2	WP_012349876.1 glycosyltransferase family 2 protein [Pyrobaculum neutrophilum]	WP_012349876.1	47.4	365	162	6	1	355	1	345	6.3e-81	310.8
SiteA_k141_7600_1	N	N	GT4	N	1	GT4	YP_001604262.1 putative glycosyltransferase [Acidianus filamentous virus 7]	YP_001604262.1	95.2	250	12	0	1	250	13	262	9.5e-142	512.3
SiteA_k141_936_1	GT9(64-290)	GT9	GT9	N	3	GT9	WP_079654106.1 glycosyltransferase family 9 protein [Thermocrinis minervae]	WP_079654106.1	67.2	314	97	2	1	310	1	312	3.9e-113	417.5
SiteA_k141_986_3	GT4(190-329)	N	GT4	N	2	GT4	WP_011839237.1 glycosyltransferase [Staphylothermus marinus]	WP_011839237.1	62.5	368	137	1	1	368	1	367	1.7e-139	505.4
SiteA_k141_986_4	GH38(253-371)	N	N	N	1	GH38	WP_109159619.1 alpha-mannosidase [Desulfurococcaceae archaeon AG1]	WP_109159619.1	56.1	371	158	2	6	371	7	377	1.1e-117	433
