# Supplementary material for: Spatial Metagenomics of Three Geothermal Sites in Pisciarelli Hot Spring Focusing on the Biochemical Resources of the Microbial Consortia
Source: Molecules. 2020 Sep 3;25(17):4023. doi: 10.3390/molecules25174023 (PMC7570011; doi:10.3390/molecules25174023)
Supplement: Supplementary file 1 [file molecules-25-04023-s001.zip › Supplementary material/Table_S5.xlsx]

## Sheet: Foglio1
Gene ID	HMMER	Hotpep	DIAMOND	Signalp	#ofTools	Final classification	Description	sseqid	pident	length	mismatch	gapopen	qstart	qend	sstart	send	evalue	bitscore
SiteB_k141_10021_1	CBM41(43-140)	N	N	N	1	CBM41	WP_161848521.1 type I pullulanase [Athalassotoga saccharophila]	WP_161848521.1	81.2	154	28	1	1	154	1	153	2.3e-69	271.2
SiteB_k141_10115_1	GH38(261-523)	GH38	GH38	N	3	GH38	WP_143156619.1 alpha-mannosidase [Caldanaerobius fijiensis]	WP_143156619.1	98.7	696	9	0	1	696	1	696	0	1370.1
SiteB_k141_10118_1	GT4(2-136)	N	N	N	1	GT4	WP_013909152.1 glycosyltransferase family 4 protein [Thermodesulfobacterium geofontis]	WP_013909152.1	73.8	149	39	0	1	149	223	371	1.9e-60	241.5
SiteB_k141_10122_2	GH144(2-214)	N	N	N	1	GH144	WP_135152437.1 hypothetical protein [Cohnella luojiensis]	WP_135152437.1	70.9	213	61	1	1	212	185	397	1e-89	339.3
SiteB_k141_10133_2	CBM20(7-71)	N	N	N	1	CBM20	WP_094043983.1 family 14 glycosylhydrolase [Thermoanaerobacterium thermosaccharolyticum]	WP_094043983.1	89.5	76	8	0	4	79	476	551	1.6e-34	154.5
SiteB_k141_10137_5	CBM48(23-107)+GH13_9(178-478)	GH13	CBM48	N	3	GH13	WP_156920603.1 1,4-alpha-glucan branching protein GlgB [Thermicanus aegyptius]	WP_156920603.1	58	647	250	3	1	646	1	626	3.2e-234	820.8
SiteB_k141_10137_6	GT5(3-476)	GT5	GT5	N	3	GT5	WP_028987517.1 glycogen synthase GlgA [Thermicanus aegyptius]	WP_028987517.1	52	475	225	2	2	475	1	473	5e-140	507.7
SiteB_k141_10137_7	GT35(90-815)	GT35	GT35	N	3	GT35	WP_028987518.1 glycogen/starch/alpha-glucan phosphorylase [Thermicanus aegyptius]	WP_028987518.1	51.4	815	378	4	3	815	5	803	9.2e-234	819.7
SiteB_k141_10137_8	GH13_39(302-616)	GH13	CBM34	N	3	GH13	WP_084213647.1 glycoside hydrolase family 13 protein [Thermicanus aegyptius]	WP_084213647.1	42.7	694	289	13	6	681	1	603	2.1e-152	549.3
SiteB_k141_10198_5	GT2_Glycos_transf_2(265-388)	N	N	N	1	GT2	WP_054492122.1 glycosyltransferase [Ardenticatena maritima]	WP_054492122.1	43.1	383	196	7	229	606	17	382	9.9e-68	267.7
SiteB_k141_10220_24	GH31(154-612)	GH31	GH31	N	3	GH31	WP_011901493.1 glycoside hydrolase family 31 protein [Pyrobaculum arsenaticum]	WP_011901493.1	100	685	0	0	1	685	1	685	0	1423.3
SiteB_k141_10229_3	GT4(190-329)	N	GT4	N	2	GT4	WP_011839237.1 glycosyltransferase [Staphylothermus marinus]	WP_011839237.1	62.5	368	137	1	1	368	1	367	1.7e-139	505.4
SiteB_k141_10229_4	GH38(253-371)	N	N	N	1	GH38	WP_109159619.1 alpha-mannosidase [Desulfurococcaceae archaeon AG1]	WP_109159619.1	56.1	371	158	2	6	371	7	377	1.1e-117	433
SiteB_k141_10244_1	GT2_Glycos_transf_2(5-173)	N	N	N	1	GT2	WP_151619848.1 glycosyltransferase [Heliorestis acidaminivorans]	WP_151619848.1	47.1	204	99	3	1	200	1	199	5.1e-37	164.1
SiteB_k141_10350_2	GT84(1190-1402)+GH94(1643-2746)	GH94+GT84	GH94	N	3	GH94	WP_073239002.1 glycosyl transferase family 36 [Desulfotomaculum putei]	WP_073239002.1	72.6	2756	723	7	1	2749	1	2730	0	4064.6
SiteB_k141_10394_1	N	GH51	GH51	N	2	GH51	WP_026485753.1 alpha-N-arabinofuranosidase [Caldanaerobius polysaccharolyticus]	WP_026485753.1	92.9	240	17	0	2	241	134	373	5e-132	479.9
SiteB_k141_10434_1	N	GH57	N	N	1	GH57	WP_012952756.1 glycoside hydrolase [Sulfolobus islandicus]	WP_012952756.1	77.2	149	33	1	1	148	120	268	4e-66	260.4
SiteB_k141_10488_1	GH15(247-419)	GH15	GH15	N	3	GH15	WP_110380309.1 glycoside hydrolase family 15 protein [Acidianus sulfidivorans]	WP_110380309.1	65.3	418	144	1	1	418	1	417	2.7e-165	591.3
SiteB_k141_10507_2	GH23(54-183)	GH23	N	N	2	GH23	WP_066669225.1 lytic transglycosylase domain-containing protein [Desulfotomaculum copahuensis]	WP_066669225.1	59.6	161	65	0	27	187	27	187	1.3e-53	219.2
SiteB_k141_1052_1	GH52(2-187)	GH52	GH52	N	3	GH52	WP_015311294.1 glycosyl hydrolase family 52 [Thermoanaerobacterium thermosaccharolyticum]	WP_015311294.1	95.7	253	11	0	1	253	232	484	1.5e-139	505
SiteB_k141_10612_4	CE14(66-224)	N	N	N	1	CE14	WP_078060547.1 PIG-L family deacetylase [Desulfotomaculum copahuensis]	WP_078060547.1	80.7	462	89	0	24	485	11	472	1.4e-221	778.5
SiteB_k141_10626_2	N	GT35	N	N	1	GT35	WP_015580797.1 glycosyltransferase [Sulfolobus islandicus]	WP_015580797.1	57.8	249	99	2	18	266	6	248	1.5e-74	289.3
SiteB_k141_10629_1	GT2_Glycos_transf_2(507-667)+GT2_Glycos_transf_2(764-943)	GT2	GT2	N	3	GT2	WP_013755769.1 glycosyltransferase [Thermodesulfobium narugense]	WP_013755769.1	63	1036	308	4	1	1035	1	962	0	1306.2
SiteB_k141_1065_2	GT2_Glycos_transf_2(16-153)	GT2	N	N	2	GT2	WP_123931295.1 glycosyltransferase family 2 protein [Thermodesulfitimonas autotrophica]	WP_123931295.1	67.4	144	47	0	14	157	7	150	2.8e-51	211.1
SiteB_k141_10654_1	GT2_Glycos_transf_2(90-262)	N	N	N	1	GT2	WP_070965456.1 glycosyltransferase [Clostridium formicaceticum]	WP_070965456.1	57.9	285	119	1	1	284	798	1082	8.4e-86	326.6
SiteB_k141_10693_2	GT2_Glycos_transf_2(5-166)	GT2	GT2	N	3	GT2	WP_004869096.1 glycosyltransferase family 2 protein [Acidithiobacillus caldus]	WP_004869096.1	100	321	0	0	1	321	1	321	7.6e-176	625.9
SiteB_k141_10699_1	GH130(2-129)	GH130	N	N	2	GH130	WP_073341929.1 glycosidase [Caldanaerobius fijiensis]	WP_073341929.1	92.2	129	10	0	1	129	158	286	2.3e-67	264.2
SiteB_k141_10776_2	GH116(335-560)	GH116	GH116	N	3	GH116	WP_069283073.1 MULTISPECIES: hypothetical protein [unclassified Sulfolobus]	WP_069283073.1	67.2	561	182	2	1	560	1	560	3.2e-230	807.4
SiteB_k141_10781_1	GT4(197-318)	N	N	N	1	GT4	WP_073165885.1 glycosyltransferase family 4 protein [Desulfofundulus australicus]	WP_073165885.1	55.1	314	140	1	6	318	5	318	3.8e-87	331.3
SiteB_k141_10835_2	GH78(25-469)	N	CBM67	N	2	CBM67	WP_159432378.1 family 78 glycoside hydrolase catalytic domain [Caldanaerobius fijiensis]	WP_159432378.1	94.3	474	27	0	1	474	55	528	1.4e-277	964.5
SiteB_k141_10838_1	N	GH57	N	N	1	GH57	WP_012962913.1 DUF3536 domain-containing protein [Hydrogenobacter thermophilus]	WP_012962913.1	53.5	172	80	0	2	173	209	380	1.7e-49	205.3
SiteB_k141_10905_1	N	N	GT13	N	1	GT13	WP_018703384.1 valine--tRNA ligase [Anaeromusa acidaminophila]	WP_018703384.1	63.1	800	263	4	1	799	113	881	0	1076.6
SiteB_k141_10949_9	CE14(19-134)	CE14	N	N	2	CE14	WP_068133240.1 PIG-L family deacetylase [Limnochorda pilosa]	WP_068133240.1	44.1	272	120	2	6	261	22	277	1.3e-56	229.6
SiteB_k141_1098_1	N	GH127	N	N	1	GH127	WP_148807370.1 glycoside hydrolase family 127 protein [Dictyoglomus sp. ob1-4]	WP_148807370.1	73.1	119	32	0	1	119	144	262	1.8e-45	191.4
SiteB_k141_10986_2	N	N	GT2	N	1	GT2	WP_085111606.1 glycosyltransferase [Thermoanaerobacterium sp. PSU-2]	WP_085111606.1	97.1	315	9	0	1	315	277	591	4.5e-173	616.7
SiteB_k141_1099_1	N	N	CBM50	N	1	CBM50	WP_072968150.1 LysM peptidoglycan-binding domain-containing protein [Thermoanaerobacter uzonensis]	WP_072968150.1	98.5	204	3	0	1	204	222	425	7.1e-111	409.5
SiteB_k141_10999_27	GT2_Glycos_transf_2(3-144)	N	N	N	1	GT2	WP_014757809.1 glycosyltransferase [Thermoanaerobacterium aotearoense]	WP_014757809.1	45.2	208	106	5	9	211	23	227	4.8e-38	167.5
SiteB_k141_10999_49	GH23(203-312)	GH23	N	N	2	GH23	WP_068514175.1 lytic transglycosylase domain-containing protein [Caldimicrobium thiodismutans]	WP_068514175.1	55.7	122	54	0	186	307	76	197	2e-30	142.9
SiteB_k141_11022_1	GH109(57-126)	N	N	N	1	GH109	WP_073345420.1 Gfo/Idh/MocA family oxidoreductase [Caldanaerobius fijiensis]	WP_073345420.1	100	152	0	0	1	152	1	152	2.5e-81	310.8
SiteB_k141_11025_2	GT51(73-206)	GT51	N	N	2	GT51	WP_072935160.1 penicillin-binding protein 1A [Schwartzia succinivorans]	WP_072935160.1	54.1	196	88	2	11	205	8	202	1.2e-52	216.1
SiteB_k141_11045_2	CE4(115-228)	CE4	N	Y(1-23)	2	CE4	WP_009609827.1 polysaccharide deacetylase family sporulation protein PdaB [Caldanaerobacter subterraneus]	WP_009609827.1	66.5	248	65	3	1	230	1	248	1.1e-83	319.3
SiteB_k141_11061_111	AA4(24-279)	N	N	N	1	AA4	WP_086033580.1 FAD-binding protein [Desulfurella amilsii]	WP_086033580.1	92.8	472	34	0	14	485	1	472	3.2e-247	863.6
SiteB_k141_11061_22	GT4(176-312)	N	GT4	N	2	GT4	WP_086034437.1 glycosyltransferase [Desulfurella amilsii]	WP_086034437.1	90.4	342	33	0	1	342	1	342	3.8e-173	617.1
SiteB_k141_11061_43	GH23(137-241)	GH23	N	N	2	GH23	WP_025392634.1 transglycosylase SLT domain-containing protein [Desulfurella acetivorans]	WP_025392634.1	80.2	242	45	1	1	242	1	239	3.5e-93	350.9
SiteB_k141_11061_67	GH57(7-420)	GH57+GT4	GH57	N	3	GH57	WP_086034397.1 DUF1957 domain-containing protein [Desulfurella amilsii]	WP_086034397.1	95.5	528	24	0	1	528	1	528	4.7e-308	1065.8
SiteB_k141_11065_4	GT4(182-322)	N	GT4	N	2	GT4	WP_152941610.1 glycosyltransferase [Acidianus ambivalens]	WP_152941610.1	95.2	355	15	1	1	353	1	355	8.9e-186	659.1
SiteB_k141_11071_8	AA7(28-215)	N	N	N	1	AA7	WP_155864086.1 FAD-binding protein [Acidianus infernus]	WP_155864086.1	99.5	436	2	0	6	441	1	436	3e-247	863.6
SiteB_k141_11077_1	GH57(3-257)	GH57	GH57	N	3	GH57	WP_012673890.1 DUF1957 domain-containing protein [Sulfurihydrogenibium azorense]	WP_012673890.1	100	257	0	0	1	257	133	389	3.2e-153	550.4
SiteB_k141_11082_5	GH4(13-192)	GH4	GH4	N	3	GH4	WP_085113176.1 alpha-glucosidase/alpha-galactosidase [Thermoanaerobacterium sp. PSU-2]	WP_085113176.1	97	465	14	0	1	465	1	465	3.5e-267	929.9
SiteB_k141_11156_9	N	N	GH105	N	1	GH105	WP_165224799.1 nickel-dependent lactate racemase [Slackia sp. ZJ119]	WP_165224799.1	54.1	414	189	1	4	417	3	415	3.4e-120	441.4
SiteB_k141_11159_1	N	GH36	N	N	1	GH36	WP_126205062.1 alpha-galactosidase [Thermus scotoductus]	WP_126205062.1	99.2	121	1	0	1	121	176	296	1.3e-64	255
SiteB_k141_11177_3	GH109(5-118)	N	N	N	1	GH109	WP_073341050.1 Gfo/Idh/MocA family oxidoreductase [Caldanaerobius fijiensis]	WP_073341050.1	97.8	134	3	0	1	134	1	134	1.8e-67	264.6
SiteB_k141_1119_1	GH13_11(104-245)	GH13	CBM48	N	3	GH13	WP_013105411.1 MULTISPECIES: glycogen debranching protein GlgX [Thiomonas]	WP_013105411.1	86.9	245	32	0	1	245	93	337	5.8e-128	466.5
SiteB_k141_11204_59	GT51(68-232)	GT51	GT51	N	3	GT51	WP_066201471.1 unnamed protein product	WP_066201471.1	52.6	665	296	11	26	682	26	679	2.9e-169	605.1
SiteB_k141_11204_85	N	N	GH13_11	N	1	GH13	WP_028988363.1 serine hydroxymethyltransferase [Thermicanus aegyptius]	WP_028988363.1	75.2	412	102	0	4	415	2	413	8.5e-180	639.4
SiteB_k141_11204_88	N	N	GT0	N	1	GT0	WP_066201527.1 UDP-N-acetylglucosamine 2-epimerase (non-hydrolyzing) [Hydrogenibacillus schlegelii]	WP_066201527.1	67.6	374	121	0	5	378	7	380	1.2e-140	509.2
SiteB_k141_11204_94	N	N	GT4	N	1	GT4	WP_066201541.1 F0F1 ATP synthase subunit alpha [Hydrogenibacillus schlegelii]	WP_066201541.1	84.5	502	78	0	1	502	1	502	6.8e-240	839.3
SiteB_k141_11246_1	GH66(2-547)	GH66	GH66	N	3	GH66	WP_004398767.1 MULTISPECIES: hypothetical protein [Thermoanaerobacter]	WP_004398767.1	94.7	547	29	0	1	547	1	547	0	1079.7
SiteB_k141_11246_2	GH15(9-349)	GH15	GH15	N	3	GH15	WP_004398768.1 MULTISPECIES: glucoamylase [Thermoanaerobacter]	WP_004398768.1	97	363	11	0	1	363	1	363	1.1e-212	748.4
SiteB_k141_11246_3	GH66(1-263)	GH66	GH66	N	3	GH66	WP_004398769.1 MULTISPECIES: hypothetical protein [Thermoanaerobacter]	WP_004398769.1	93.9	264	16	0	1	264	347	610	5.3e-143	516.5
SiteB_k141_11253_13	CBM50(30-72)+CBM50(78-120)	N	CBM50	Y(1-28)	2	CBM50	WP_011025388.1 LysM peptidoglycan-binding domain-containing protein [Caldanaerobacter subterraneus]	WP_011025388.1	95.9	268	11	0	1	268	1	268	7.4e-108	399.8
SiteB_k141_11253_9	CE14(49-206)	N	N	N	1	CE14	WP_132039801.1 PIG-L family deacetylase [Caldanaerobacter subterraneus]	WP_132039801.1	93.1	450	31	0	1	450	1	450	1e-247	865.1
SiteB_k141_11310_1	GT27(47-325)	GT27	N	N	2	GT27	WP_099083642.1 glycosyltransferase [Desulfotomaculum profundi]	WP_099083642.1	48.5	291	144	4	44	329	2	291	1.7e-77	299.3
SiteB_k141_11320_1	CE4(21-142)	CE4+GH18+GT2	N	N	2	CE4	WP_100489620.1 polysaccharide deacetylase family protein [Sporolactobacillus pectinivorans]	WP_100489620.1	46.9	177	89	3	18	190	15	190	2e-35	158.7
SiteB_k141_11327_1	N	GH35	GH35	N	2	GH35	WP_042833570.1 beta-galactosidase [Thermoanaerobacter sp. YS13]	WP_042833570.1	90.8	619	57	0	1	619	180	798	0	1161.7
SiteB_k141_11327_2	GH2(2-640)	GH2	GH2	N	3	GH2	WP_018133520.1 glycoside hydrolase family 2 [Effusibacillus pohliae]	WP_018133520.1	65.2	686	238	1	1	686	1	685	4.7e-292	1013.1
SiteB_k141_11327_3	GH94(5-791)	GH94	GH94	N	3	GH94	WP_042833569.1 glycosyl transferase family 36 [Thermoanaerobacter sp. YS13]	WP_042833569.1	97.6	795	19	0	1	795	1	795	0	1657.9
SiteB_k141_11327_4	GH144(8-404)	N	GH144	N	2	GH144	WP_144925877.1 hypothetical protein [Paenibacillus bovis]	WP_144925877.1	53.7	646	277	5	4	638	29	663	2.5e-202	714.9
SiteB_k141_1137_1	GH43_12(11-109)	GH43	N	N	2	GH43	WP_013788817.1 glycoside hydrolase family 43 protein [Thermoanaerobacterium xylanolyticum]	WP_013788817.1	92.7	109	4	1	5	109	1	109	1.1e-54	221.9
SiteB_k141_11476_1	GT35(1-462)	GT35	GT35	N	3	GT35	WP_004869155.1 glycogen/starch/alpha-glucan phosphorylase [Acidithiobacillus caldus]	WP_004869155.1	99.8	462	1	0	1	462	167	628	4.4e-270	939.5
SiteB_k141_11508_3	GH13_2(73-389)	N	GH13_2	Y(1-29)	2	GH13	WP_011026014.1 glycosidase [Caldanaerobacter subterraneus]	WP_011026014.1	95.6	524	23	0	1	524	1	524	5.3e-304	1052.4
SiteB_k141_1155_1	GH13_2(78-393)+CBM20(611-702)	CBM20	CBM20	Y(1-28)	3	CBM20	WP_022587620.1 glycosidase [Caldanaerobacter subterraneus]	WP_022587620.1	95.6	710	31	0	1	710	1	710	0	1402.9
SiteB_k141_11583_7	N	N	CBM50	Y(1-32)	1	CBM50	WP_156053914.1 MULTISPECIES: LysM peptidoglycan-binding domain-containing protein [unclassified Thiomonas]	WP_156053914.1	78.9	380	79	1	14	393	5	383	1.2e-170	609
SiteB_k141_1160_24	N	N	GT0	N	1	GT0	WP_084666918.1 UDP-N-acetylglucosamine 2-epimerase (non-hydrolyzing) [Thermanaeromonas toyohensis]	WP_084666918.1	61.7	399	147	2	1	394	1	398	1.7e-132	482.3
SiteB_k141_1160_31	N	N	GT4	N	1	GT4	WP_084666912.1 F0F1 ATP synthase subunit alpha [Thermanaeromonas toyohensis]	WP_084666912.1	78.6	501	105	2	1	499	1	501	1.2e-223	785.4
SiteB_k141_11608_1	GH38(2-169)	GH38	N	N	2	GH38	WP_073341172.1 alpha-mannosidase [Caldanaerobius fijiensis]	WP_073341172.1	99.5	192	1	0	1	192	251	442	2.8e-109	404.1
SiteB_k141_11643_2	GH1(3-441)	GH1	GH1	N	3	GH1	WP_014757290.1 beta-glucosidase [Thermoanaerobacterium aotearoense]	WP_014757290.1	93.9	444	27	0	1	444	1	444	7.8e-256	892.1
SiteB_k141_11663_10	GT5(37-381)	GT4	GT4	N	3	GT4	WP_022587459.1 glycogen synthase [Caldanaerobacter subterraneus]	WP_022587459.1	95.9	391	16	0	1	391	1	391	1.8e-219	771.2
SiteB_k141_11724_3	N	N	GH101	N	1	GH101	WP_066668077.1 methylmalonyl-CoA carboxyltransferase [Desulfotomaculum copahuensis]	WP_066668077.1	82.1	514	91	1	1	514	1	513	6.5e-246	859.4
SiteB_k141_11741_2	N	N	GH2	N	1	GH2	WP_073346273.1 DUF4981 domain-containing protein [Caldanaerobius fijiensis]	WP_073346273.1	97.3	258	7	0	1	258	775	1032	1.9e-145	524.6
SiteB_k141_11748_3	GT2_Glycos_transf_2(10-140)	GT2	N	N	2	GT2	WP_150201304.1 glycosyltransferase [Thermoanaerobacterium thermosaccharolyticum]	WP_150201304.1	50.8	358	174	2	8	365	396	751	2.7e-105	391.7
SiteB_k141_11786_1	GH15(269-638)	GH15	GH15	N	3	GH15	WP_066667440.1 hypothetical protein [Desulfotomaculum copahuensis]	WP_066667440.1	63.2	655	237	2	1	651	1	655	3.6e-249	870.5
SiteB_k141_11816_1	GT4(2-100)	N	N	N	1	GT4	WP_014002057.1 GT4 family glycosyltransferase PelF [Acidithiobacillus caldus]	WP_014002057.1	100	134	0	0	1	134	364	497	4.4e-61	243.4
SiteB_k141_11826_1	GH18(72-294)	N	N	N	1	GH18	WP_127017789.1 glycoside hydrolase family 18 [Anoxybacter fermentans]	WP_127017789.1	38.9	303	174	5	8	306	118	413	1.4e-57	233
SiteB_k141_11856_6	N	N	GT4	N	1	GT4	WP_022587428.1 F0F1 ATP synthase subunit alpha [Caldanaerobacter subterraneus]	WP_022587428.1	99.4	506	3	0	1	506	1	506	7.5e-279	968.8
SiteB_k141_11871_1	GH57(2-260)+GT4(588-737)	GH57+GT4	GH57	N	3	GH57	WP_078060556.1 DUF1957 domain-containing protein [Desulfotomaculum copahuensis]	WP_078060556.1	77.8	767	168	2	1	765	162	928	0	1278.8
SiteB_k141_11878_2	GT4(204-354)	GT4	GT4	N	3	GT4	WP_015050019.1 glycosyltransferase family 4 protein [Thermacetogenium phaeum]	WP_015050019.1	57.8	396	165	2	1	394	1	396	1.4e-129	472.6
SiteB_k141_11882_2	GH105(16-358)	GH105	GH105	N	3	GH105	WP_014757127.1 glycosyl hydrolase family 88 [Thermoanaerobacterium aotearoense]	WP_014757127.1	97.8	361	8	0	1	361	1	361	2.4e-210	740.7
SiteB_k141_11884_1	CE11(1-161)	CE11	N	N	2	CE11	WP_012674103.1 UDP-3-O-[3-hydroxymyristoyl] N-acetylglucosamine deacetylase [Sulfurihydrogenibium azorense]	WP_012674103.1	98.8	167	2	0	1	167	111	277	1.5e-90	341.7
SiteB_k141_11887_17	N	AA2	N	N	1	AA2	WP_025950599.1 MULTISPECIES: catalase/peroxidase HPI [Geobacillus]	WP_025950599.1	80.4	720	136	2	9	728	12	726	0	1238.4
SiteB_k141_11905_2	CBM50(149-195)	N	N	N	1	CBM50	WP_018086479.1 LysM peptidoglycan-binding domain-containing protein [Desulfurispora thermophila]	WP_018086479.1	99	196	2	0	1	196	1	196	7.8e-107	396
SiteB_k141_11914_1	N	GT9	GT9	N	2	GT9	WP_004869091.1 glycosyl transferase [Acidithiobacillus caldus]	WP_004869091.1	99.6	272	1	0	1	272	1	272	6e-158	566.2
SiteB_k141_11914_2	GT4(18-104)	N	N	N	1	GT4	WP_081254329.1 glycosyltransferase family 4 protein [Acidithiobacillus caldus]	WP_081254329.1	100	132	0	0	1	132	222	353	1.4e-70	275
SiteB_k141_11993_9	GT28(216-353)	GT28	GT28	N	3	GT28	WP_055449154.1 galactosyldiacylglycerol synthase [Thiomonas bhubaneswarensis]	WP_055449154.1	84.7	391	60	0	3	393	4	394	2.3e-190	674.5
SiteB_k141_11999_1	N	GT2	N	N	1	GT2	WP_111879945.1 glycosyltransferase family 2 protein [Acidovorax anthurii]	WP_111879945.1	60.1	233	92	1	2	233	69	301	6.9e-70	273.5
SiteB_k141_120_1	GH5_37(10-266)	GH5	N	N	2	GH5	WP_084111345.1 glycoside hydrolase family 5 protein [Caldanaerobius fijiensis]	WP_084111345.1	100	268	0	0	1	268	1	268	7.7e-158	565.8
SiteB_k141_120_2	GH29(10-306)	GH29	GH29	N	3	GH29	WP_073346518.1 alpha-L-fucosidase [Caldanaerobius fijiensis]	WP_073346518.1	97.8	414	9	0	1	414	1	414	5.8e-253	882.5
SiteB_k141_1205_1	GT5(2-360)	GT5	GT5	N	3	GT5	WP_134212761.1 glycogen synthase GlgA [Pelotomaculum propionicicum]	WP_134212761.1	70.6	357	105	0	4	360	95	451	1e-152	549.3
SiteB_k141_12063_2	GT4(246-415)	N	N	N	1	GT4	WP_156014393.1 glycosyltransferase [Sulfurisphaera ohwakuensis]	WP_156014393.1	43	453	234	7	3	448	2	437	6.8e-98	367.5
SiteB_k141_12070_16	GH18(210-352)	GH18	GH18	N	3	GH18	WP_013175323.1 copper amine oxidase [Syntrophothermus lipocalidus]	WP_013175323.1	54.6	394	178	1	5	398	27	419	3.5e-122	448
SiteB_k141_12090_8	GT4(199-343)	GT4	N	N	2	GT4	WP_068135340.1 glycosyltransferase family 4 protein [Limnochorda pilosa]	WP_068135340.1	44.9	379	202	6	1	375	1	376	8.6e-70	273.9
SiteB_k141_12157_2	GT2_Glycos_transf_2(16-182)	GT2	GT2	N	3	GT2	WP_012514613.1 glycosyltransferase family 2 protein [Hydrogenobaculum sp. Y04AAS1]	WP_012514613.1	64.1	304	108	1	13	315	1	304	1.9e-110	408.7
SiteB_k141_1220_1	N	N	GH13_11	N	1	GH13	WP_013787258.1 serine hydroxymethyltransferase [Thermoanaerobacterium xylanolyticum]	WP_013787258.1	98.7	376	5	0	1	376	35	410	9e-213	748.8
SiteB_k141_12202_1	GH31(5-200)	GH31	GH31	N	3	GH31	WP_026486277.1 glycoside hydrolase family 31 protein [Caldanaerobius polysaccharolyticus]	WP_026486277.1	90.5	200	19	0	1	200	416	615	1e-109	405.6
SiteB_k141_12248_6	GT4(176-331)	N	N	N	1	GT4	WP_066198092.1 glycosyltransferase [Hydrogenibacillus schlegelii]	WP_066198092.1	42	371	201	6	2	361	22	389	2.5e-66	262.3
SiteB_k141_12248_7	N	GT4	N	N	1	GT4	WP_066197938.1 glycosyltransferase [Hydrogenibacillus schlegelii]	WP_066197938.1	42	495	255	3	11	484	5	488	3.4e-103	385.2
SiteB_k141_12269_6	GH125(327-460)	N	N	N	1	GH125	WP_156422954.1 glycoside hydrolase family 125 protein [Clostridiales bacterium KA00274]	WP_156422954.1	36.9	336	195	6	194	516	261	592	2.2e-55	226.5
SiteB_k141_1230_3	N	N	CBM50	N	1	CBM50	WP_022588655.1 calcium-translocating P-type ATPase, SERCA-type [Caldanaerobacter subterraneus]	WP_022588655.1	96.6	890	30	0	1	890	1	890	0	1644.4
SiteB_k141_12335_1	N	GH38	N	N	1	GH38	WP_009992657.1 alpha-mannosidase [Saccharolobus solfataricus]	WP_009992657.1	75.5	155	38	0	1	155	402	556	1.2e-54	222.2
SiteB_k141_12337_1	N	GH94+GT84	N	N	1	GH94	WP_049685656.1 DUF3131 domain-containing protein [Thermoanaerobacter kivui]	WP_049685656.1	94.8	174	9	0	1	174	2714	2887	6.5e-97	362.8
SiteB_k141_12346_1	N	GH94+GT84	N	N	1	GH94	WP_049685656.1 DUF3131 domain-containing protein [Thermoanaerobacter kivui]	WP_049685656.1	91.4	174	15	0	1	174	2714	2887	1.7e-92	348.2
SiteB_k141_12358_9	N	N	GH6	N	1	GH6	WP_009610307.1 ATP-dependent Clp protease ATP-binding subunit [Caldanaerobacter subterraneus]	WP_009610307.1	99.8	816	2	0	1	816	1	816	0	1469.1
SiteB_k141_12391_1	GH3(1-92)	N	N	N	1	GH3	WP_156055301.1 MULTISPECIES: beta-N-acetylhexosaminidase [unclassified Thiomonas]	WP_156055301.1	79.6	93	19	0	1	93	165	257	3.4e-36	160.2
SiteB_k141_12392_6	CE4(60-171)	N	CE4	N	2	CE4	WP_083859934.1 polysaccharide deacetylase family protein [Caldisphaera lagunensis]	WP_083859934.1	65.8	295	98	2	1	295	7	298	1.3e-110	409.1
SiteB_k141_1240_59	CE4(67-190)	CE4	N	N	2	CE4	WP_066442252.1 delta-lactam-biosynthetic de-N-acetylase [Hydrogenibacillus schlegelii]	WP_066442252.1	67.9	234	75	0	30	263	54	287	1.2e-94	355.9
SiteB_k141_1240_65	CE4(110-234)	CE4	N	Y(1-28)	2	CE4	WP_084213510.1 polysaccharide deacetylase family protein [Thermicanus aegyptius]	WP_084213510.1	51.1	227	105	4	72	297	61	282	7.5e-61	243.8
SiteB_k141_1240_75	GH36(11-709)	GH36	GH36	N	3	GH36	WP_028986477.1 alpha-galactosidase [Thermicanus aegyptius]	WP_028986477.1	99	728	7	0	1	728	1	728	0	1509.2
SiteB_k141_1240_76	GH2(37-892)	GH2	GH2	N	3	GH2	WP_028986476.1 DUF4981 domain-containing protein [Thermicanus aegyptius]	WP_028986476.1	98.2	1009	18	0	1	1009	1	1009	0	2074.3
SiteB_k141_12425_26	AA7(40-256)	N	N	N	1	AA7	WP_011901538.1 FAD-binding protein [Pyrobaculum arsenaticum]	WP_011901538.1	100	444	0	0	1	444	1	444	3.4e-251	876.7
SiteB_k141_12439_1	GT4(83-231)	N	N	N	1	GT4	WP_066666460.1 glycosyltransferase [Desulfotomaculum copahuensis]	WP_066666460.1	69.9	292	70	2	1	274	433	724	2.5e-104	388.3
SiteB_k141_12460_48	N	N	GT4	N	1	GT4	WP_006570095.1 F0F1 ATP synthase subunit alpha [Thermoanaerobacter siderophilus]	WP_006570095.1	96.8	506	16	0	1	506	1	506	1.8e-272	947.6
SiteB_k141_12578_3	N	N	GT2	N	1	GT2	WP_155864314.1 glycosyltransferase [Acidianus infernus]	WP_155864314.1	95.8	337	14	0	1	337	1	337	1.6e-181	644.8
SiteB_k141_12578_4	GT4(212-358)	GT4	GT4	N	3	GT4	WP_012952739.1 glycosyltransferase family 4 protein [Sulfolobus islandicus]	WP_012952739.1	81.1	386	72	1	1	386	1	385	1.1e-173	619
SiteB_k141_12578_5	N	N	GT2	N	1	GT2	WP_155864315.1 glycosyltransferase [Acidianus infernus]	WP_155864315.1	97.3	299	8	0	1	299	1	299	1.2e-164	588.6
SiteB_k141_12578_6	GT2_Glycos_transf_2(8-178)	N	N	N	1	GT2	WP_010980032.1 glycosyltransferase family 2 protein [Sulfurisphaera tokodaii]	WP_010980032.1	69.1	223	68	1	4	225	2	224	3.2e-80	307.8
SiteB_k141_1263_1	N	N	GT2	N	1	GT2	WP_012269529.1 MULTISPECIES: glycosyltransferase family 2 protein [Thermoanaerobacter]	WP_012269529.1	96.6	208	7	0	1	208	98	305	4.5e-113	416.8
SiteB_k141_1263_2	GT2_Glycos_transf_2(11-186)	N	N	N	1	GT2	WP_083379567.1 glycosyltransferase family 2 protein [Thermoanaerobacter thermohydrosulfuricus]	WP_083379567.1	92	187	15	0	1	187	1	187	5.3e-97	363.2
SiteB_k141_12646_7	N	N	GH36	N	1	GH36	WP_141130585.1 MULTISPECIES: glycerol-3-phosphate dehydrogenase [Thiomonas]	WP_141130585.1	94.5	529	29	0	1	529	43	571	1.7e-294	1020.8
SiteB_k141_12689_3	GT26(55-219)	GT26	GT26	N	3	GT26	WP_011026250.1 WecB/TagA/CpsF family glycosyltransferase [Caldanaerobacter subterraneus]	WP_011026250.1	96.8	219	7	0	1	219	1	219	2.4e-117	431
SiteB_k141_12691_14	N	N	GH6	N	1	GH6	WP_003870696.1 MULTISPECIES: ATP-dependent Clp protease ATP-binding subunit [Thermoanaerobacter]	WP_003870696.1	97.8	816	18	0	1	816	1	816	0	1451.4
SiteB_k141_12712_2	GT81(3-190)	N	N	N	1	GT81	WP_066666236.1 glycosyltransferase family 2 protein [Desulfotomaculum copahuensis]	WP_066666236.1	77.2	215	49	0	4	218	3	217	1.5e-85	325.5
SiteB_k141_12727_1	GH95(2-276)	GH95	N	N	2	GH95	WP_073345647.1 glycoside hydrolase family 95 protein [Caldanaerobius fijiensis]	WP_073345647.1	96.4	277	10	0	1	277	72	348	8e-150	539.3
SiteB_k141_12759_2	CE11(4-102)	CE11	N	N	2	CE11	WP_004869106.1 UDP-3-O-acyl-N-acetylglucosamine deacetylase [Acidithiobacillus caldus]	WP_004869106.1	100	102	0	0	1	102	1	102	7.5e-53	215.7
SiteB_k141_12763_18	N	N	AA1	N	1	AA1	WP_066201200.1 ATP-dependent metallopeptidase FtsH/Yme1/Tma family protein [Hydrogenibacillus schlegelii]	WP_066201200.1	80.3	633	124	1	1	633	1	632	2e-289	1004.2
SiteB_k141_12773_6	GH57(22-490)	GH57	GH57	N	3	GH57	WP_011901322.1 pullulanase [Pyrobaculum arsenaticum]	WP_011901322.1	100	934	0	0	1	934	1	934	0	1951
SiteB_k141_1279_1	GT35(2-308)	GT35	GT35	N	3	GT35	WP_004872040.1 alpha-glucan family phosphorylase [Acidithiobacillus caldus]	WP_004872040.1	100	426	0	0	1	426	319	744	1.4e-257	897.9
SiteB_k141_12838_1	GH116(313-609)	GH116	GH116	N	3	GH116	WP_073344924.1 hypothetical protein [Caldanaerobius fijiensis]	WP_073344924.1	97.4	613	16	0	1	613	142	754	0	1286.9
SiteB_k141_12866_1	N	GT4	N	N	1	GT4	WP_055449952.1 glycosyltransferase family 1 protein [Thiomonas bhubaneswarensis]	WP_055449952.1	92.1	127	10	0	1	127	133	259	7.6e-63	249.2
SiteB_k141_12877_1	N	GT35	N	N	1	GT35	WP_072968246.1 alpha-glucan family phosphorylase [Thermoanaerobacter uzonensis]	WP_072968246.1	98.3	119	2	0	1	119	423	541	8.5e-64	252.3
SiteB_k141_12885_2	GH23(13-139)	N	N	N	1	GH23	WP_156054856.1 MULTISPECIES: lytic transglycosylase domain-containing protein [unclassified Thiomonas]	WP_156054856.1	73.9	188	49	0	1	188	1	188	2.2e-74	288.1
SiteB_k141_12894_2	GT2_Glycos_transf_2(1-109)	N	N	N	1	GT2	WP_129014462.1 glycosyltransferase family 2 protein [Arcobacter cloacae]	WP_129014462.1	54	161	74	0	1	161	8	168	5.7e-47	196.8
SiteB_k141_12951_1	GH38(237-345)	GH38	GH38	N	3	GH38	WP_012269094.1 MULTISPECIES: alpha-mannosidase [Thermoanaerobacter]	WP_012269094.1	87.3	346	44	0	1	346	1	346	3.5e-179	637.1
SiteB_k141_12998_1	GH31(237-469)	GH31	GH31	N	3	GH31	WP_073342162.1 alpha-xylosidase [Caldanaerobius fijiensis]	WP_073342162.1	66.6	470	156	1	1	469	1	470	3.2e-191	677.6
SiteB_k141_13065_14	CE4(139-261)	N	N	N	1	CE4	WP_109430018.1 polysaccharide deacetylase family protein [Acidibacillus sulfuroxidans]	WP_109430018.1	41.4	278	159	3	55	331	57	331	5.5e-60	241.1
SiteB_k141_13065_28	GH15(270-669)	GH15	GH15	N	3	GH15	WP_079906769.1 MULTISPECIES: hypothetical protein [Carboxydocella]	WP_079906769.1	40.3	673	366	7	9	680	8	645	4.4e-141	511.5
SiteB_k141_13065_29	GH13_1(37-331)	N	GH13	N	2	GH13	WP_010094264.1 alpha-amylase [Ornithinibacillus scapharcae]	WP_010094264.1	44.8	484	252	8	3	477	29	506	2.2e-118	435.6
SiteB_k141_13068_1	GT2_Glycos_transf_2(59-234)	GT2	GT2	N	3	GT2	WP_077273314.1 glycosyltransferase [Acidithiobacillus caldus]	WP_077273314.1	100	337	0	0	1	337	1	337	4.6e-176	626.7
SiteB_k141_13071_1	N	N	GH13_30	N	1	GH13	WP_079418677.1 DNA polymerase III subunit alpha [Thiomonas intermedia]	WP_079418677.1	86.9	1150	144	2	1	1147	1	1146	0	1982.2
SiteB_k141_13125_2	N	N	GT13	N	1	GT13	WP_004870976.1 valine--tRNA ligase [Acidithiobacillus caldus]	WP_004870976.1	99.8	523	1	0	1	523	1	523	0	1104.4
SiteB_k141_1313_1	N	GH18	N	N	1	GH18	WP_149678336.1 glycosyl hydrolase [Thermoclostridium caenicola]	WP_149678336.1	98.7	154	2	0	1	154	121	274	2e-89	337.8
SiteB_k141_13140_4	GT4(249-418)	GT4	GT4	N	3	GT4	WP_004872342.1 HAD-IIB family hydrolase [Acidithiobacillus caldus]	WP_004872342.1	99.8	426	1	0	1	426	1	426	1.7e-245	857.8
SiteB_k141_13242_12	N	CBM50	CBM50	N	2	CBM50	WP_004399607.1 peptidoglycan DD-metalloendopeptidase family protein [Thermoanaerobacter thermohydrosulfuricus]	WP_004399607.1	90	451	45	0	1	451	1	451	1.4e-228	801.6
SiteB_k141_13276_3	GT51(63-236)	GT51	GT51	Y(1-32)	3	GT51	WP_066671425.1 PBP1A family penicillin-binding protein [Desulfotomaculum copahuensis]	WP_066671425.1	75	685	171	0	33	717	34	718	8.6e-305	1055.4
SiteB_k141_13330_1	N	GH1	N	N	1	GH1	WP_074591970.1 beta-glucosidase [Thermoanaerobacter thermohydrosulfuricus]	WP_074591970.1	100	120	0	0	1	120	93	212	5.7e-68	266.2
SiteB_k141_13338_1	GH66(2-233)	N	GH66	N	2	GH66	WP_004398769.1 MULTISPECIES: hypothetical protein [Thermoanaerobacter]	WP_004398769.1	92.3	233	18	0	1	233	160	392	2.3e-129	471.1
SiteB_k141_13339_1	GH66(46-392)	GH66	GH66	N	3	GH66	WP_004398769.1 MULTISPECIES: hypothetical protein [Thermoanaerobacter]	WP_004398769.1	93.6	392	25	0	1	392	1	392	7.2e-221	775.8
SiteB_k141_13343_1	CBM50(26-75)	N	N	N	1	CBM50	WP_066669194.1 LysM peptidoglycan-binding domain-containing protein [Desulfotomaculum copahuensis]	WP_066669194.1	67.5	77	24	1	1	76	138	214	3.3e-21	110.2
SiteB_k141_13354_2	GH39(11-436)	GH39	GH39	N	3	GH39	WP_085113015.1 xylan 1,4-beta-xylosidase [Thermoanaerobacterium sp. PSU-2]	WP_085113015.1	96.2	500	19	0	1	500	1	500	4e-285	989.6
SiteB_k141_13354_3	CE7(3-139)	N	N	N	1	CE7	WP_085113014.1 acetylxylan esterase [Thermoanaerobacterium sp. PSU-2]	WP_085113014.1	97.1	139	4	0	1	139	1	139	1.9e-75	291.2
SiteB_k141_13356_1	GT30(5-102)	GT30	N	N	2	GT30	WP_012963319.1 3-deoxy-D-manno-octulosonic acid transferase [Hydrogenobacter thermophilus]	WP_012963319.1	63.4	112	39	1	7	118	34	143	1e-29	139
SiteB_k141_13363_1	CE4(41-165)	CE4	N	N	2	CE4	WP_084111040.1 delta-lactam-biosynthetic de-N-acetylase [Caldanaerobius fijiensis]	WP_084111040.1	91.9	222	18	0	12	233	59	280	1.2e-119	438.7
SiteB_k141_13400_1	N	GH4	N	N	1	GH4	WP_014757159.1 alpha-galacturonidase [Thermoanaerobacterium aotearoense]	WP_014757159.1	100	60	0	0	1	60	1	60	3.2e-27	129.8
SiteB_k141_13402_1	N	GH39	N	N	1	GH39	WP_014758330.1 xylan 1,4-beta-xylosidase [Thermoanaerobacterium aotearoense]	WP_014758330.1	100	132	0	0	1	132	94	225	2.4e-75	290.8
SiteB_k141_13406_1	GH39(24-199)	GH39	GH39	N	3	GH39	WP_085113015.1 xylan 1,4-beta-xylosidase [Thermoanaerobacterium sp. PSU-2]	WP_085113015.1	100	186	0	0	14	199	1	186	3.8e-109	403.7
SiteB_k141_13407_1	N	GH2	N	N	1	GH2	WP_019907309.1 glycoside hydrolase family 2 protein [Thermoanaerobacter indiensis]	WP_019907309.1	89.3	112	12	0	1	112	498	609	6.7e-55	222.6
SiteB_k141_13424_1	GH38(257-375)	N	N	N	1	GH38	WP_109159619.1 alpha-mannosidase [Desulfurococcaceae archaeon AG1]	WP_109159619.1	50.7	369	181	1	8	375	9	377	6e-108	400.6
SiteB_k141_13424_118	GT39(35-326)	N	GT0	N	2	GT0	WP_048078833.1 glycosyl transferase family 39 [Desulfurococcus mucosus]	WP_048078833.1	57.7	468	193	2	15	482	7	469	9.1e-149	536.6
SiteB_k141_13424_17	GH4(9-188)	GH4	GH4	N	3	GH4	WP_013130052.1 alpha-galactosidase [Thermosphaera aggregans]	WP_013130052.1	71	458	132	1	1	458	1	457	7.2e-196	693
SiteB_k141_13424_46	N	N	GT7	N	1	GT7	WP_013562882.1 DNA-directed RNA polymerase subunit B [Desulfurococcus mucosus]	WP_013562882.1	82.1	1155	207	0	9	1163	8	1162	0	1983.8
SiteB_k141_13424_61	GH1(11-502)	GH1	GH1	N	3	GH1	WP_013143115.1 glycoside hydrolase family 1 protein [Staphylothermus hellenicus]	WP_013143115.1	73.4	519	137	1	2	519	3	521	5.9e-239	836.3
SiteB_k141_13449_1	CE11(3-106)	N	N	N	1	CE11	WP_096601499.1 UDP-3-O-[3-hydroxymyristoyl] N-acetylglucosamine deacetylase [Hydrogenobacter hydrogenophilus]	WP_096601499.1	67	106	35	0	1	106	1	106	2.1e-34	154.5
SiteB_k141_13469_4	CE1(10-256)	CE0	N	N	2	CE0	WP_073343264.1 esterase family protein [Caldanaerobius fijiensis]	WP_073343264.1	96.9	258	8	0	1	258	1	258	1.4e-148	535
SiteB_k141_13536_2	CE11(3-165)	CE11	N	N	2	CE11	WP_109134577.1 UDP-3-O-acyl-N-acetylglucosamine deacetylase [Candidatus Sulfobium mesophilum]	WP_109134577.1	61.3	173	67	0	2	174	115	287	1.3e-58	235.7
SiteB_k141_13576_1	GT4(5-91)	N	N	N	1	GT4	WP_077289218.1 glycosyltransferase family 4 protein [Thermosipho sp. 1223]	WP_077289218.1	73.3	105	28	0	1	105	285	389	1.3e-36	161.8
SiteB_k141_13656_1	GH105(6-174)	GH105	N	N	2	GH105	WP_014757127.1 glycosyl hydrolase family 88 [Thermoanaerobacterium aotearoense]	WP_014757127.1	93.4	181	12	0	1	181	11	191	4.6e-98	366.7
SiteB_k141_13687_3	GH5_19(22-300)	GH5	GH5_19	N	3	GH5	WP_085113359.1 cellulase family glycosylhydrolase [Thermoanaerobacterium sp. PSU-2]	WP_085113359.1	98.3	300	5	0	15	314	3	302	6.7e-177	629.4
SiteB_k141_13749_1	N	GT26	N	N	1	GT26	WP_042835656.1 sugar transferase [Thermoanaerobacter ethanolicus]	WP_042835656.1	100	133	0	0	1	133	270	402	1.4e-67	265
SiteB_k141_1380_1	AA6(1-80)	N	N	N	1	AA6	WP_012714272.1 NAD(P)H:quinone oxidoreductase [Sulfolobus islandicus]	WP_012714272.1	86.9	84	11	0	1	84	69	152	7.3e-38	165.6
SiteB_k141_13802_6	GT9(95-310)	N	GT9	N	2	GT9	WP_013105280.1 MULTISPECIES: lipopolysaccharide heptosyltransferase I [Thiomonas]	WP_013105280.1	75.4	337	83	0	1	337	1	337	8.5e-141	509.6
SiteB_k141_13832_1	GH30_4(2-277)	N	N	N	1	GH30	WP_114379220.1 hypothetical protein [Paenibacillus prosopidis]	WP_114379220.1	44	259	142	2	3	258	216	474	1.3e-54	223
SiteB_k141_13842_1	N	GH51	N	N	1	GH51	WP_015311083.1 alpha-N-arabinofuranosidase [Thermoanaerobacterium thermosaccharolyticum]	WP_015311083.1	98.2	112	2	0	1	112	1	112	1.4e-57	231.5
SiteB_k141_13864_11	CE4(109-234)	N	N	N	1	CE4	WP_125205876.1 polysaccharide deacetylase family protein [Capsulimonas corticalis]	WP_125205876.1	51.4	208	101	0	96	303	20	227	7.2e-59	237.3
SiteB_k141_13864_12	CE14(7-112)	CE14	N	N	2	CE14	WP_116899795.1 bacillithiol biosynthesis deacetylase BshB1 [Thermaerobacter sp. PB12/4term]	WP_116899795.1	54.7	236	105	2	2	237	75	308	1.8e-60	242.3
SiteB_k141_13864_15	N	N	GH0	N	1	GH0	WP_084665430.1 glycoside hydrolase family 125 protein [Thermanaeromonas toyohensis]	WP_084665430.1	56.8	681	253	2	16	696	4	643	6.9e-222	780
SiteB_k141_13881_4	N	N	GH101	N	1	GH101	WP_066668522.1 methylmalonyl-CoA carboxyltransferase [Desulfotomaculum copahuensis]	WP_066668522.1	91.2	511	45	0	1	511	1	511	3.4e-271	943.3
SiteB_k141_13883_2	N	N	CBM50	Y(1-33)	1	CBM50	WP_164949282.1 SH3 domain-containing protein [Clostridium tagluense]	WP_164949282.1	60.2	723	278	3	1	713	1	723	1.6e-256	895.2
SiteB_k141_13900_1	GH36(12-418)	GH36	GH36	N	3	GH36	WP_072969317.1 alpha-galactosidase [Thermoanaerobacter uzonensis]	WP_072969317.1	97.1	418	12	0	1	418	1	418	3.3e-240	840.1
SiteB_k141_13903_3	GT2_Glycos_transf_2(29-212)	GT2	GT2	N	3	GT2	WP_066203730.1 glycosyltransferase family 2 protein [Hydrogenibacillus schlegelii]	WP_066203730.1	75.7	337	82	0	18	354	11	347	1.6e-142	515.4
SiteB_k141_13930_2	CE4(46-145)	N	N	N	1	CE4	WP_027355438.1 polysaccharide deacetylase family protein [Desulfofundulus thermocisternus]	WP_027355438.1	48.3	147	76	0	1	147	1	147	5.5e-33	150.2
SiteB_k141_13960_3	GH130(4-294)	GH130	GH130	N	3	GH130	WP_013787715.1 glycosidase [Thermoanaerobacterium xylanolyticum]	WP_013787715.1	99.3	297	2	0	1	297	1	297	1.3e-177	631.7
SiteB_k141_13960_4	GH130(5-300)	GH130	GH130	N	3	GH130	WP_085113358.1 glycosidase [Thermoanaerobacterium sp. PSU-2]	WP_085113358.1	100	302	0	0	1	302	1	302	1.1e-181	645.2
SiteB_k141_13960_5	N	GH5	GH5_19	N	2	GH5	WP_085113359.1 cellulase family glycosylhydrolase [Thermoanaerobacterium sp. PSU-2]	WP_085113359.1	98.3	297	5	0	1	297	322	618	2.3e-166	594.3
SiteB_k141_13972_10	GT4(205-316)	GT4	GT4	N	3	GT4	WP_055449952.1 glycosyltransferase family 1 protein [Thiomonas bhubaneswarensis]	WP_055449952.1	87.1	365	47	0	4	368	3	367	9.6e-183	649
SiteB_k141_1398_4	GT4(179-318)	N	GT4	N	2	GT4	WP_155862776.1 glycosyltransferase [Acidianus infernus]	WP_155862776.1	99.1	352	3	0	1	352	1	352	2.3e-202	714.1
SiteB_k141_13984_5	CE4(163-281)	CE4	N	N	2	CE4	WP_054937781.1 MULTISPECIES: polysaccharide deacetylase family protein [Moorella]	WP_054937781.1	51.3	193	91	1	159	351	119	308	1.9e-47	199.5
SiteB_k141_13985_6	GH109(6-123)	N	N	N	1	GH109	WP_012269078.1 MULTISPECIES: Gfo/Idh/MocA family oxidoreductase [Thermoanaerobacter]	WP_012269078.1	96.1	307	12	0	1	307	1	307	4.4e-173	616.7
SiteB_k141_14021_2	CBM22(50-183)	N	N	N	1	CBM22	WP_013149675.1 cellulose 1,4-beta-cellobiosidase [Thermoanaerobacter mathranii]	WP_013149675.1	73.1	182	49	0	30	211	186	367	4.8e-70	273.9
SiteB_k141_14040_1	N	GH20	N	N	1	GH20	WP_161848342.1 family 20 glycosylhydrolase [Athalassotoga saccharophila]	WP_161848342.1	74.4	129	33	0	4	132	2	130	5.3e-51	209.9
SiteB_k141_14064_2	GT9(20-179)	GT9	N	N	2	GT9	WP_096603495.1 glycosyltransferase family 9 protein [Hydrogenobacter hydrogenophilus]	WP_096603495.1	62.2	196	74	0	2	197	64	259	8.8e-74	286.2
SiteB_k141_14095_1	N	GH2	GH2	N	2	GH2	WP_009052734.1 MULTISPECIES: DUF4982 domain-containing protein [unclassified Thermoanaerobacter]	WP_009052734.1	98.6	208	3	0	1	208	382	589	1.9e-119	438
SiteB_k141_14108_10	N	GT2	GT2	N	2	GT2	WP_156054564.1 MULTISPECIES: glycosyltransferase family 2 protein [unclassified Thiomonas]	WP_156054564.1	77.9	249	55	0	1	249	1	249	2.8e-110	407.9
SiteB_k141_14108_11	N	GT2	GT2	N	2	GT2	WP_156054565.1 MULTISPECIES: glycosyltransferase family 2 protein [unclassified Thiomonas]	WP_156054565.1	73.2	298	80	0	3	300	2	299	1.4e-131	478.8
SiteB_k141_14118_2	PL10_1(210-499)	N	PL10_1	Y(1-31)	2	PL10	WP_051788814.1 pectate lyase [Pelosinus sp. UFO1]	WP_051788814.1	47.2	525	268	4	2	520	1	522	1.5e-144	522.7
SiteB_k141_14164_16	GH4(6-183)	GH4	GH4	N	3	GH4	WP_004399748.1 6-phospho-beta-glucosidase [Thermoanaerobacter thermohydrosulfuricus]	WP_004399748.1	53.4	459	188	2	2	460	3	435	2.1e-134	488.8
SiteB_k141_14173_1	N	GH2	N	N	1	GH2	WP_012995681.1 beta-galactosidase [Thermoanaerobacter italicus]	WP_012995681.1	99.1	106	1	0	1	106	362	467	1.2e-56	228.4
SiteB_k141_142_1	GT4(41-150)	N	N	N	1	GT4	WP_069284232.1 MULTISPECIES: glycosyltransferase [unclassified Sulfolobus]	WP_069284232.1	84.5	155	22	1	1	155	151	303	2.8e-67	264.2
SiteB_k141_14242_1	GT4(195-346)	N	N	N	1	GT4	WP_134216691.1 glycosyltransferase family 4 protein [Pelotomaculum sp. FP]	WP_134216691.1	50.1	355	169	3	1	353	3	351	3.2e-87	331.6
SiteB_k141_14298_1	N	CE11	N	N	1	CE11	WP_012674057.1 3-hydroxyacyl-ACP dehydratase FabZ [Sulfurihydrogenibium azorense]	WP_012674057.1	99	101	1	0	1	101	41	141	1.2e-47	198.4
SiteB_k141_14312_1	GH92(67-525)	GH92	GH92	N	3	GH92	WP_073343507.1 glycoside hydrolase family 92 protein [Caldanaerobius fijiensis]	WP_073343507.1	96.4	525	19	0	1	525	130	654	0	1081.6
SiteB_k141_14322_15	GH15(234-582)	GH15	GH15	N	3	GH15	WP_155864128.1 glycoside hydrolase family 15 protein [Acidianus infernus]	WP_155864128.1	99	595	6	0	1	595	1	595	0	1205.3
SiteB_k141_14327_3	N	GT4	GT4	N	2	GT4	WP_094162226.1 glycosyltransferase family 4 protein [Thiomonas delicata]	WP_094162226.1	86.6	425	57	0	27	451	1	425	2.7e-219	770.8
SiteB_k141_14368_2	GH32(27-328)	GH32	GH32	N	3	GH32	WP_073343836.1 glycoside hydrolase family 32 protein [Caldanaerobius fijiensis]	WP_073343836.1	92	487	37	1	1	487	1	485	3.4e-276	959.9
SiteB_k141_14380_29	N	N	GT2	N	1	GT2	WP_082454463.1 non-ribosomal peptide synthetase [Thiomonas bhubaneswarensis]	WP_082454463.1	67.3	2126	679	8	1	2115	1	2121	0	2751.5
SiteB_k141_14404_2	GH109(6-123)	N	N	N	1	GH109	WP_161847206.1 Gfo/Idh/MocA family oxidoreductase [Athalassotoga saccharophila]	WP_161847206.1	87.9	240	29	0	1	240	1	240	4e-121	443.7
SiteB_k141_14412_1	N	GH2	N	N	1	GH2	WP_026487370.1 hypothetical protein [Caldanaerobius polysaccharolyticus]	WP_026487370.1	87.4	167	21	0	1	167	218	384	4e-80	307
SiteB_k141_14425_1	GT4(16-151)	GT4	N	N	2	GT4	WP_012994755.1 glycosyltransferase family 4 protein [Thermoanaerobacter italicus]	WP_012994755.1	45.3	172	89	3	9	177	203	372	1.7e-31	145.6
SiteB_k141_14530_1	GH13_14(2-199)	N	N	N	1	GH13	WP_161847209.1 type I pullulanase [Athalassotoga saccharophila]	WP_161847209.1	86.1	201	28	0	1	201	1863	2063	1.3e-96	362.1
SiteB_k141_14538_1	N	N	GT51	N	1	GT51	WP_014003546.1 diaminopimelate decarboxylase [Acidithiobacillus caldus]	WP_014003546.1	99.8	409	1	0	1	409	13	421	1e-233	818.5
SiteB_k141_14550_1	N	N	CBM61	N	1	CBM61	WP_014757106.1 glycosyl hydrolase domain-containing protein [Thermoanaerobacterium aotearoense]	WP_014757106.1	99.7	294	1	0	1	294	660	953	3.3e-154	553.9
SiteB_k141_14551_1	PL15(122-240)	N	N	N	1	PL15	WP_009609755.1 DUF4962 domain-containing protein [Caldanaerobacter subterraneus]	WP_009609755.1	93.4	241	16	0	1	241	517	757	2e-136	494.6
SiteB_k141_1456_3	CBM50(32-74)+CBM50(80-122)	N	N	Y(1-30)	1	CBM50	WP_084127619.1 LysM peptidoglycan-binding domain-containing protein [Desulfotomaculum putei]	WP_084127619.1	41.9	210	112	3	1	201	1	209	2.5e-28	135.2
SiteB_k141_14570_4	N	N	CE12	N	1	CE12	WP_085113417.1 L-glyceraldehyde 3-phosphate reductase [Thermoanaerobacterium sp. PSU-2]	WP_085113417.1	98.8	327	4	0	1	327	1	327	4.8e-186	659.8
SiteB_k141_14635_1	CE4(1-72)	N	N	N	1	CE4	WP_013276881.1 polysaccharide deacetylase family protein [Thermosediminibacter oceani]	WP_013276881.1	51.7	116	56	0	1	116	250	365	8e-27	129.4
SiteB_k141_14643_13	N	N	GH13_30	N	1	GH13	WP_092470454.1 DNA polymerase III subunit alpha [Desulfallas arcticus]	WP_092470454.1	43.5	1178	522	15	2	1176	3	1039	1.4e-248	869.4
SiteB_k141_14665_4	GH28(111-469)	GH28	GH28	N	3	GH28	WP_085113152.1 glycoside hydrolase family 28 protein [Thermoanaerobacterium sp. PSU-2]	WP_085113152.1	98.5	518	8	0	4	521	1	518	2.8e-305	1056.6
SiteB_k141_14671_1	GH23(63-180)	GH23	N	Y(1-22)	2	GH23	WP_144940712.1 transglycosylase SLT domain-containing protein [Pseudomonas monteilii]	WP_144940712.1	47.3	150	61	4	32	178	114	248	8e-24	120.2
SiteB_k141_14763_1	N	N	GT51	N	1	GT51	WP_070114346.1 PBP1A family penicillin-binding protein [Acidithiobacillus caldus]	WP_070114346.1	99.6	267	1	0	1	267	308	574	2.9e-149	537.3
SiteB_k141_14771_6	GH3(27-263)	GH3	GH3	N	3	GH3	WP_022587491.1 glycoside hydrolase family 3 protein [Caldanaerobacter subterraneus]	WP_022587491.1	83.4	505	84	0	1	505	77	581	2.4e-245	857.4
SiteB_k141_14791_1	N	GH2	N	N	1	GH2	WP_052210471.1 hypothetical protein [Thermoanaerobacter sp. YS13]	WP_052210471.1	86.9	198	26	0	1	198	225	422	1.6e-99	371.7
SiteB_k141_14830_1	CBM22(52-182)+GH10(216-530)+CBM9(552-678)	GH10+CBM22	CBM22	Y(1-33)	3	GH10	WP_085113009.1 cellulose 1,4-beta-cellobiosidase [Thermoanaerobacterium sp. PSU-2]	WP_085113009.1	79.5	824	23	1	1	678	1	824	0	1262.7
SiteB_k141_14871_1	CE7(4-132)	CE7	N	N	2	CE7	WP_033165699.1 acetylxylan esterase [Clostridium sp. KNHs205]	WP_033165699.1	70.9	134	39	0	1	134	1	134	5.2e-54	219.9
SiteB_k141_14880_1	N	GH23	N	Y(1-33)	1	GH23	WP_073341730.1 lytic transglycosylase domain-containing protein [Caldanaerobius fijiensis]	WP_073341730.1	70.8	89	25	1	1	88	1	89	8.3e-24	119
SiteB_k141_14898_9	GT51(65-240)	GT51	GT51	N	3	GT51	WP_120768491.1 penicillin-binding protein 1A [Thermoanaerobacteraceae bacterium SP2]	WP_120768491.1	51.2	754	341	10	20	753	16	762	1.2e-206	729.6
SiteB_k141_14987_1	N	GH12	N	N	1	GH12	WP_155864474.1 hypothetical protein [Acidianus infernus]	WP_155864474.1	93.4	76	5	0	1	76	232	307	8.3e-36	158.7
SiteB_k141_14998_4	CE4(102-226)	CE4	CE4	Y(1-26)	3	CE4	WP_009610765.1 delta-lactam-biosynthetic de-N-acetylase [Caldanaerobacter subterraneus]	WP_009610765.1	97.3	293	8	0	1	293	1	293	1e-163	585.5
SiteB_k141_15035_1	N	GH35	N	N	1	GH35	WP_127836617.1 beta-galactosidase [Clostridium sp. PYR-10]	WP_127836617.1	50.6	164	80	1	1	163	97	260	1.3e-41	179.1
SiteB_k141_15036_3	N	GT26	N	N	1	GT26	WP_013107037.1 MULTISPECIES: sugar transferase [Thiomonas]	WP_013107037.1	80.5	185	36	0	1	185	1	185	1.4e-73	285.4
SiteB_k141_15048_5	GH3(77-299)	GH3	GH3	N	3	GH3	WP_054949144.1 beta-N-acetylhexosaminidase [Numidum massiliense]	WP_054949144.1	44.4	577	267	8	9	582	7	532	2.9e-117	432.2
SiteB_k141_15073_7	GT20(3-485)	GT20	GT20	N	3	GT20	WP_079418350.1 glucosylglycerol-phosphate synthase [Thiomonas intermedia]	WP_079418350.1	87.4	493	62	0	1	493	1	493	2e-252	880.9
SiteB_k141_15075_2	GT20(3-485)	GT20	GT20	N	3	GT20	WP_079418350.1 glucosylglycerol-phosphate synthase [Thiomonas intermedia]	WP_079418350.1	89	493	54	0	1	493	1	493	7.4e-255	889
SiteB_k141_1512_1	GH15(3-280)	GH15	N	N	2	GH15	WP_011278047.1 glycoside hydrolase family 15 protein [Sulfolobus acidocaldarius]	WP_011278047.1	60	285	114	0	1	285	330	614	1.8e-96	362.1
SiteB_k141_1512_2	N	N	GH133	N	1	GH133	WP_152941888.1 glycogen debranching protein [Acidianus ambivalens]	WP_152941888.1	51.7	383	172	7	4	386	1	370	1.1e-107	399.8
SiteB_k141_1513_29	CE14(81-240)	N	N	N	1	CE14	WP_119319418.1 hypothetical protein [Capsulimonas corticalis]	WP_119319418.1	37.1	448	250	6	75	501	71	507	1.5e-77	300.1
SiteB_k141_15150_1	GH18(3-114)	N	N	N	1	GH18	WP_019907535.1 glycoside hydrolase [Thermoanaerobacter indiensis]	WP_019907535.1	93.5	124	8	0	1	124	184	307	3.1e-61	243.8
SiteB_k141_15158_2	GH18(3-114)	N	N	N	1	GH18	WP_019907535.1 glycoside hydrolase [Thermoanaerobacter indiensis]	WP_019907535.1	93.5	124	8	0	1	124	184	307	9.1e-61	242.3
SiteB_k141_15168_1	GH32(9-137)	N	GH32	N	2	GH32	WP_013150612.1 glycoside hydrolase family 32 protein [Thermoanaerobacter mathranii]	WP_013150612.1	81.9	265	48	0	1	265	204	468	1.7e-128	468.4
SiteB_k141_15210_1	GH116(342-748)	GH116	GH116	N	3	GH116	WP_013775153.1 bile acid beta-glucosidase [Acidianus hospitalis]	WP_013775153.1	93	839	59	0	1	839	2	840	0	1646.3
SiteB_k141_15220_1	GH15(36-174)	GH15	N	N	2	GH15	WP_106525515.1 glycoside hydrolase family 15 protein [Haliangium sp. UPWRP_2]	WP_106525515.1	60.5	172	68	0	3	174	250	421	5e-57	230.3
SiteB_k141_15276_1	N	GH0	GH0	N	2	GH0	WP_088553513.1 amylo-alpha-1,6-glucosidase [Calderihabitans maritimus]	WP_088553513.1	58.8	425	173	2	1	424	46	469	1.4e-145	525.8
SiteB_k141_15288_1	GH31(158-398)	GH31	GH31	N	3	GH31	WP_048100444.1 glycoside hydrolase family 31 protein [Candidatus Acidianus copahuensis]	WP_048100444.1	60.2	397	152	3	1	397	1	391	4.5e-146	527.3
SiteB_k141_15296_1	N	GH31	N	N	1	GH31	WP_161848348.1 DUF5110 domain-containing protein [Athalassotoga saccharophila]	WP_161848348.1	73.6	140	36	1	1	140	249	387	1.5e-59	238.4
SiteB_k141_15297_1	GT9(78-269)	N	GT9	N	2	GT9	WP_014003375.1 glycosyltransferase family 9 protein [Acidithiobacillus caldus]	WP_014003375.1	99.6	269	1	0	1	269	1	269	1.1e-148	535.4
SiteB_k141_15345_1	GH18(36-192)	N	GH18	N	2	GH18	WP_085111542.1 glycoside hydrolase [Thermoanaerobacterium sp. PSU-2]	WP_085111542.1	100	193	0	0	1	193	59	251	1.2e-107	398.7
SiteB_k141_15398_1	GH13_20(1-252)	GH13	CBM34	N	3	GH13	WP_073343515.1 alpha-glycosidase [Caldanaerobius fijiensis]	WP_073343515.1	90.7	365	34	0	1	365	212	576	2.1e-206	727.6
SiteB_k141_15401_1	N	GH94+GT84	N	N	1	GH94	WP_084110841.1 glycosyl transferase [Caldanaerobius fijiensis]	WP_084110841.1	97.4	192	5	0	1	192	649	840	3.5e-104	387.1
SiteB_k141_15443_15	CE4(103-227)	CE4	CE4	Y(1-32)	3	CE4	WP_004400557.1 MULTISPECIES: delta-lactam-biosynthetic de-N-acetylase [Thermoanaerobacter]	WP_004400557.1	92.9	294	21	0	1	294	1	294	2.7e-143	517.7
SiteB_k141_15443_2	N	N	GH13_11	N	1	GH13	WP_003871122.1 serine hydroxymethyltransferase [Thermoanaerobacter ethanolicus]	WP_003871122.1	96.9	413	13	0	1	413	1	413	1.1e-230	808.5
SiteB_k141_15443_4	CE14(49-208)	N	N	N	1	CE14	WP_003871124.1 PIG-L family deacetylase [Thermoanaerobacter ethanolicus]	WP_003871124.1	90.2	469	46	0	1	469	1	469	4.1e-255	889.8
SiteB_k141_15444_4	N	GH36	GH36	N	2	GH36	WP_009989948.1 alpha-galactosidase [Saccharolobus solfataricus]	WP_009989948.1	69.9	535	158	3	1	534	2	534	5.7e-237	829.7
SiteB_k141_15481_1	CE9(2-218)	CE9	N	N	2	CE9	WP_073342606.1 N-acetylglucosamine-6-phosphate deacetylase [Caldanaerobius fijiensis]	WP_073342606.1	95	222	11	0	1	222	173	394	9.4e-109	402.5
SiteB_k141_15488_1	N	GH2	N	N	1	GH2	WP_012269093.1 MULTISPECIES: DUF4982 domain-containing protein [Thermoanaerobacter]	WP_012269093.1	98.4	124	2	0	1	124	242	365	2.5e-66	260.8
SiteB_k141_15609_2	GT2_Glyco_tranf_2_5(4-168)	N	N	N	1	GT2	WP_048085203.1 glycosyltransferase [Methanobacterium formicicum]	WP_048085203.1	50.5	206	94	4	1	200	1	204	1.5e-49	205.7
SiteB_k141_1562_1	GT51(63-241)	N	GT51	N	2	GT51	WP_038471535.1 penicillin-binding protein [Acidithiobacillus caldus]	WP_038471535.1	100	258	0	0	1	258	1	258	3.1e-140	507.3
SiteB_k141_15624_1	GH13_23(15-153)	N	N	N	1	GH13	WP_161847920.1 alpha-amylase [Athalassotoga saccharophila]	WP_161847920.1	80.8	156	30	0	1	156	231	386	1.8e-69	271.6
SiteB_k141_15630_1	CE9(2-140)	CE9	N	N	2	CE9	WP_009609667.1 N-acetylglucosamine-6-phosphate deacetylase [Caldanaerobacter subterraneus]	WP_009609667.1	95.7	141	6	0	1	141	28	168	1.7e-71	278.1
SiteB_k141_15694_9	GT26(83-250)	GT26	N	N	2	GT26	WP_082718071.1 WecB/TagA/CpsF family glycosyltransferase [Hydrogenibacillus schlegelii]	WP_082718071.1	47.6	254	129	2	17	269	5	255	6.3e-54	220.7
SiteB_k141_15795_1	N	GH36	N	N	1	GH36	WP_019550272.1 alpha-galactosidase [Thermus scotoductus]	WP_019550272.1	97.1	139	4	0	1	139	31	169	5e-76	293.1
SiteB_k141_1584_1	GT4(74-213)	N	N	N	1	GT4	WP_015759473.1 glycosyltransferase [Desulfofarcimen acetoxidans]	WP_015759473.1	45.5	257	140	0	1	257	975	1231	1.4e-55	226.1
SiteB_k141_15845_2	N	N	GT4	N	1	GT4	WP_004869716.1 F0F1 ATP synthase subunit alpha [Acidithiobacillus caldus]	WP_004869716.1	100	367	0	0	1	367	1	367	1.3e-203	718.4
SiteB_k141_15864_1	N	N	GH6	N	1	GH6	WP_107561670.1 ATP-dependent chaperone ClpB [Candidatus Methylomirabilis limnetica]	WP_107561670.1	67.7	622	201	0	1	622	106	727	4.6e-238	833.6
SiteB_k141_15934_1	GT2_Glycos_transf_2(2-140)	N	N	N	1	GT2	WP_081723111.1 glycosyltransferase [Thermoanaerobacter thermocopriae]	WP_081723111.1	75.9	220	53	0	1	220	33	252	3.7e-97	364
SiteB_k141_1600_10	GH28(207-600)	GH28	CE8	Y(1-31)	3	GH28	WP_085113453.1 hypothetical protein [Thermoanaerobacterium sp. PSU-2]	WP_085113453.1	98.3	635	10	1	1	635	1	634	0	1189.1
SiteB_k141_16038_2	CE4(37-132)	N	N	N	1	CE4	WP_014758191.1 polysaccharide deacetylase family protein [Thermoanaerobacterium aotearoense]	WP_014758191.1	98.5	134	2	0	1	134	1	134	2.6e-69	270.8
SiteB_k141_16054_2	N	GH73	N	Y(1-18)	1	GH73	WP_079415149.1 flagellar assembly peptidoglycan hydrolase FlgJ [Thiomonas intermedia]	WP_079415149.1	66.3	282	84	2	1	271	1	282	1.5e-71	279.3
SiteB_k141_16072_2	GH18(91-339)	N	GH0	Y(1-33)	2	GH0	WP_078060281.1 glycoside hydrolase [Desulfotomaculum copahuensis]	WP_078060281.1	85.8	351	50	0	1	351	1	351	3.8e-181	643.7
SiteB_k141_16084_1	CBM48(12-102)	N	N	N	1	CBM48	WP_004868364.1 glycogen debranching protein GlgX [Acidithiobacillus caldus]	WP_004868364.1	100	151	0	0	1	151	1	151	4.3e-89	336.7
SiteB_k141_16100_1	GT2_Glycos_transf_2(29-202)	N	N	N	1	GT2	WP_110379980.1 glycosyltransferase family 2 protein [Acidianus sulfidivorans]	WP_110379980.1	58.3	254	105	1	1	254	21	273	8.8e-79	303.1
SiteB_k141_16102_1	N	N	GH2	N	1	GH2	WP_004403490.1 MULTISPECIES: DUF4982 domain-containing protein [Thermoanaerobacter]	WP_004403490.1	96.7	242	8	0	1	242	496	737	1e-135	492.3
SiteB_k141_16123_2	GH18(46-345)	N	GH18	N	2	GH18	WP_011025943.1 glycoside hydrolase [Caldanaerobacter subterraneus]	WP_011025943.1	96.1	361	14	0	1	361	1	361	4.6e-206	726.5
SiteB_k141_16128_1	GT2_Glycos_transf_2(4-125)	GT2	N	N	2	GT2	WP_012674230.1 glycosyltransferase family 2 protein [Sulfurihydrogenibium azorense]	WP_012674230.1	85.6	132	19	0	1	132	22	153	1.1e-56	228.8
SiteB_k141_16192_11	GH65(208-596)	GH65	GH65	N	3	GH65	WP_022588694.1 glycoside hydrolase family 65 protein [Caldanaerobacter subterraneus]	WP_022588694.1	96	656	26	0	1	656	116	771	0	1298.5
SiteB_k141_16192_2	GH65(335-710)	GH65	GH65	N	3	GH65	WP_011025201.1 glycoside hydrolase family 65 protein [Caldanaerobacter subterraneus]	WP_011025201.1	94.7	776	41	0	1	776	1	776	0	1518.8
SiteB_k141_16197_2	GH109(5-116)	N	N	N	1	GH109	WP_073344113.1 Gfo/Idh/MocA family oxidoreductase [Caldanaerobius fijiensis]	WP_073344113.1	96.5	345	12	0	1	345	1	345	2.1e-192	681
SiteB_k141_16200_1	N	CE15	N	N	1	CE15	WP_084110937.1 prolyl oligopeptidase family serine peptidase [Caldanaerobius fijiensis]	WP_084110937.1	96.7	209	7	0	1	209	96	304	2.3e-117	431
SiteB_k141_16221_2	CE14(15-130)	N	N	N	1	CE14	WP_012185887.1 PIG-L family deacetylase [Caldivirga maquilingensis]	WP_012185887.1	46.5	172	90	2	7	177	23	193	2.2e-36	161.8
SiteB_k141_16231_1	GH57(2-209)	GH57	GH57	N	3	GH57	WP_012674570.1 DUF1926 domain-containing protein [Sulfurihydrogenibium azorense]	WP_012674570.1	100	220	0	0	1	220	66	285	1.5e-130	474.9
SiteB_k141_16246_2	CE9(6-373)	CE9	CE9	N	3	CE9	WP_085111743.1 N-acetylglucosamine-6-phosphate deacetylase [Thermoanaerobacterium sp. PSU-2]	WP_085111743.1	99.5	379	2	0	1	379	1	379	1e-208	735.3
SiteB_k141_16259_105	GH122(5-346)	GH122	GH122	N	3	GH122	WP_042667347.1 DUF2139 domain-containing protein [Desulfurococcus amylolyticus]	WP_042667347.1	75.3	497	115	2	1	497	1	489	5.5e-234	819.7
SiteB_k141_16259_157	GT35(209-474)	GT35	GT35	N	3	GT35	WP_048813450.1 glycosyltransferase [Desulfurococcus mucosus]	WP_048813450.1	74.6	512	126	1	1	512	1	508	6.1e-228	799.7
SiteB_k141_16259_166	GH1(3-469)	GH1	GH1	N	3	GH1	WP_088862624.1 glycoside hydrolase family 1 protein [Thermococcus celer]	WP_088862624.1	80.7	488	93	1	1	487	1	488	8.1e-254	885.6
SiteB_k141_16259_304	GT66(25-703)	GT66	GT66	N	3	GT66	WP_013561835.1 peptide transporter [Desulfurococcus mucosus]	WP_013561835.1	65.7	814	276	2	1	812	1	813	0	1107
SiteB_k141_16259_310	GT2_Glyco_trans_2_3(129-324)	N	GT2	N	2	GT2	WP_048078644.1 glycosyltransferase [Desulfurococcus mucosus]	WP_048078644.1	82.1	369	66	0	1	369	1	369	3.5e-177	630.6
SiteB_k141_16259_344	GH130(62-360)	N	N	N	1	GH130	WP_011839802.1 glycosidase [Staphylothermus marinus]	WP_011839802.1	55	358	154	4	19	369	8	365	8.9e-104	386.7
SiteB_k141_16259_369	CE9(6-384)	CE9	CE9	N	3	CE9	WP_011839804.1 N-acetylglucosamine-6-phosphate deacetylase [Staphylothermus marinus]	WP_011839804.1	74.7	388	98	0	1	388	1	388	1.8e-168	601.7
SiteB_k141_16259_372	GT2_Glycos_transf_2(11-127)	N	N	N	1	GT2	WP_013561955.1 glycosyltransferase [Desulfurococcus mucosus]	WP_013561955.1	65.4	295	102	0	7	301	6	300	8.4e-100	373.2
SiteB_k141_16259_374	GT2_Glycos_transf_2(49-216)	N	GT2	N	2	GT2	WP_083494625.1 glycosyltransferase family 2 protein [Pyrodictium occultum]	WP_083494625.1	64.9	373	130	1	1	372	11	383	1.1e-122	449.5
SiteB_k141_16259_378	GT4(198-352)	N	N	N	1	GT4	WP_148222789.1 glycosyltransferase [Desulfurococcus mucosus]	WP_148222789.1	44.1	383	210	3	1	381	43	423	9.6e-85	323.6
SiteB_k141_16259_379	GT4(238-390)	N	N	N	1	GT4	WP_138869624.1 glycosyltransferase [Rhodococcus sp. KBS0724]	WP_138869624.1	27.4	328	219	7	62	387	124	434	2e-22	116.7
SiteB_k141_16259_382	GT4(226-385)	N	N	N	1	GT4	WP_011959533.1 glycosyltransferase [Psychrobacter sp. PRwf-1]	WP_011959533.1	26.7	315	191	9	108	421	113	388	1.1e-12	84.3
SiteB_k141_16259_39	GH57(111-465)	GH57	GH57	N	3	GH57	WP_042667248.1 glycoside hydrolase family 57 [Desulfurococcus amylolyticus]	WP_042667248.1	61.7	624	238	1	1	623	1	624	2.1e-243	851.3
SiteB_k141_16259_40	GT5(1-496)	GT5	GT5	N	3	GT5	WP_148222860.1 glycosyltransferase [Desulfurococcus mucosus]	WP_148222860.1	63.1	496	183	0	1	496	1	496	7.6e-183	649.8
SiteB_k141_16259_41	GH57(7-281)	GH57	GH57	N	3	GH57	WP_013562284.1 DUF1925 domain-containing protein [Desulfurococcus mucosus]	WP_013562284.1	72.8	643	174	1	1	643	1	642	5e-296	1026.2
SiteB_k141_16259_42	GH57(5-339)	GH57	GH57	N	3	GH57	WP_042667251.1 alpha-amylase [Desulfurococcus amylolyticus]	WP_042667251.1	73.7	514	135	0	1	514	1	514	6.1e-244	852.8
SiteB_k141_16259_85	GT2_Glyco_tranf_2_3(51-281)	N	GT2	N	2	GT2	WP_084322072.1 glycosyltransferase family 2 protein [Desulfurococcus amylolyticus]	WP_084322072.1	60	470	188	0	4	473	1	470	2.4e-170	608.2
SiteB_k141_16271_1	GH109(4-116)	N	N	N	1	GH109	WP_073341123.1 Gfo/Idh/MocA family oxidoreductase [Caldanaerobius fijiensis]	WP_073341123.1	97.5	119	3	0	1	119	1	119	1.1e-58	235.3
SiteB_k141_16280_1	N	N	GT2	N	1	GT2	WP_019907389.1 glycosyltransferase [Thermoanaerobacter indiensis]	WP_019907389.1	100	190	0	0	1	190	565	754	1.2e-104	388.7
SiteB_k141_16293_2	N	N	GH13_11	N	1	GH13	WP_055449593.1 serine hydroxymethyltransferase [Thiomonas bhubaneswarensis]	WP_055449593.1	94	414	25	0	1	414	1	414	2e-221	777.7
SiteB_k141_16293_3	GH23(127-236)	GH23	GH23	N	3	GH23	WP_013104967.1 MULTISPECIES: lytic transglycosylase domain-containing protein [Thiomonas]	WP_013104967.1	75.5	290	66	2	1	288	1	287	8.4e-110	406.4
SiteB_k141_16307_2	CE4(39-143)	CE4	CE4	N	3	CE4	WP_078060557.1 polysaccharide deacetylase family protein [Desulfotomaculum copahuensis]	WP_078060557.1	72.6	438	120	0	1	438	1	438	4.5e-187	663.7
SiteB_k141_1632_1	GH3(16-230)	N	N	N	1	GH3	WP_148690089.1 glycoside hydrolase family 3 protein [Cuniculiplasma divulgatum]	WP_148690089.1	41.4	297	167	4	3	295	51	344	1.2e-58	236.5
SiteB_k141_16321_10	GH57(7-428)	GH57	GH57	N	3	GH57	WP_027717831.1 DUF1957 domain-containing protein [Desulfovirgula thermocuniculi]	WP_027717831.1	60.5	527	205	2	1	525	1	526	4.5e-186	660.6
SiteB_k141_16321_13	GT5(7-484)	GT5	GT5	N	3	GT5	WP_072871077.1 glycogen synthase GlgA [Desulfofundulus thermosubterraneus]	WP_072871077.1	63.2	497	183	0	1	497	1	497	1.5e-183	652.1
SiteB_k141_16321_14	GH15(282-647)	GH15	GH15	N	3	GH15	WP_088553095.1 glycoside hydrolase family 15 protein [Calderihabitans maritimus]	WP_088553095.1	58.3	657	269	1	1	657	1	652	8.5e-238	832.8
SiteB_k141_16322_19	N	N	CBM50	N	1	CBM50	WP_152947701.1 DUF3794 domain-containing protein [Desulfofundulus thermobenzoicus]	WP_152947701.1	81.1	403	76	0	1	403	1	403	4.1e-179	637.1
SiteB_k141_16332_1	GH31(178-388)	N	N	N	1	GH31	WP_073343408.1 glycoside hydrolase family 31 protein [Caldanaerobius fijiensis]	WP_073343408.1	90.5	389	37	0	1	389	53	441	1.6e-212	748
SiteB_k141_16343_1	GH38(5-188)	N	N	N	1	GH38	WP_073341692.1 alpha-mannosidase [Caldanaerobius fijiensis]	WP_073341692.1	99.5	196	1	0	1	196	1	196	9.7e-118	432.2
SiteB_k141_16404_2	GT28(198-348)	GT0	N	N	2	GT0	WP_069657212.1 UDP-2,4-diacetamido-2,4,6-trideoxy-beta-L-altropyranose hydrolase [Vulcanibacillus modesticaldus]	WP_069657212.1	55.4	343	141	3	1	343	1	331	1.6e-97	365.9
SiteB_k141_16406_6	CBM54(201-314)+GH16(496-733)+CBM4(765-908)+CBM4(940-1074)+CBM4(1203-1325)+CBM4(1382-1512)+CBM4(1555-1686)	GH16+CBM4+CBM54	CBM4	Y(1-27)	3	GH16	WP_013289459.1 family 16 glycosylhydrolase [Caldicellulosiruptor obsidiansis]	WP_013289459.1	75.1	1729	410	1	4	1712	4	1732	0	2669.4
SiteB_k141_16411_4	CBM50(68-111)	N	N	N	1	CBM50	WP_066667546.1 DUF3794 domain-containing protein [Desulfotomaculum copahuensis]	WP_066667546.1	70.6	119	32	1	1	116	403	521	6e-38	166.4
SiteB_k141_16414_2	N	GH2	GH2	N	2	GH2	WP_012269662.1 MULTISPECIES: glycoside hydrolase family 2 protein [Thermoanaerobacter]	WP_012269662.1	81.6	288	53	0	1	288	536	823	1.6e-137	498.4
SiteB_k141_16434_1	GH106(11-369)	N	GH106	N	2	GH106	WP_073341851.1 hypothetical protein [Caldanaerobius fijiensis]	WP_073341851.1	94.4	702	38	1	1	702	299	999	0	1375.9
SiteB_k141_16435_1	GH18(42-271)	N	GH18	N	2	GH18	WP_085112687.1 glycoside hydrolase [Thermoanaerobacterium sp. PSU-2]	WP_085112687.1	98.6	281	4	0	1	281	27	307	1.5e-159	571.6
SiteB_k141_16447_1	GT28(1-104)	N	N	N	1	GT28	WP_109135544.1 undecaprenyldiphospho-muramoylpentapeptide beta-N-acetylglucosaminyltransferase [Candidatus Sulfobium mesophilum]	WP_109135544.1	65.5	116	40	0	2	117	248	363	2.4e-34	154.5
SiteB_k141_16534_6	N	N	CBM50	N	1	CBM50	WP_085111820.1 SH3 domain-containing protein [Thermoanaerobacterium sp. PSU-2]	WP_085111820.1	99.8	1041	2	0	1	1041	168	1208	0	2077.4
SiteB_k141_16550_1	N	GH12	N	N	1	GH12	WP_069281388.1 MULTISPECIES: hypothetical protein [unclassified Sulfolobus]	WP_069281388.1	91.9	123	10	0	1	123	75	197	2.9e-59	237.3
SiteB_k141_16559_1	N	N	GT4	N	1	GT4	WP_012674244.1 glycosyltransferase family 4 protein [Sulfurihydrogenibium azorense]	WP_012674244.1	99.6	229	1	0	1	229	1	229	1.6e-124	454.9
SiteB_k141_16573_6	N	N	CBM50	N	1	CBM50	WP_156807297.1 HAD-IC family P-type ATPase [Effusibacillus pohliae]	WP_156807297.1	76.4	886	205	2	1	886	30	911	0	1333.2
SiteB_k141_16583_1	GH10(54-365)+CBM9(386-533)+CBM9(556-730)	GH10+CBM9	CBM22	N	3	GH10	WP_012994355.1 cellulose 1,4-beta-cellobiosidase [Thermoanaerobacter italicus]	WP_012994355.1	92	733	59	0	1	733	322	1054	0	1384.4
SiteB_k141_16583_5	GH3(90-316)	GH3	GH3	N	3	GH3	WP_012269735.1 MULTISPECIES: beta-glucosidase [Thermoanaerobacter]	WP_012269735.1	85.7	785	111	1	1	785	1	784	0	1384
SiteB_k141_16588_1	N	N	GT4	N	1	GT4	WP_155862275.1 glycosyltransferase [Acidianus infernus]	WP_155862275.1	99.6	277	1	0	1	277	1	277	3e-149	537.3
SiteB_k141_16588_2	GT4(200-348)	N	N	N	1	GT4	WP_155862274.1 glycosyltransferase [Acidianus infernus]	WP_155862274.1	96.7	368	12	0	1	368	1	368	3.6e-198	700.3
SiteB_k141_16657_10	N	GT35	GT35	N	2	GT35	WP_066665751.1 alpha-glucan family phosphorylase [Desulfotomaculum copahuensis]	WP_066665751.1	83.2	422	71	0	1	422	1	422	1.1e-211	745.3
SiteB_k141_16660_2	CE4(26-142)	CE4	N	N	2	CE4	WP_096182299.1 polysaccharide deacetylase family protein [Effusibacillus lacus]	WP_096182299.1	47.8	207	108	0	2	208	99	305	6.5e-51	210.3
SiteB_k141_16676_2	GT4(195-338)	GT4	GT4	N	3	GT4	WP_043883923.1 glycosyltransferase family 4 protein [Caldanaerobacter subterraneus]	WP_043883923.1	52.8	369	174	0	4	372	1	369	9.5e-106	393.3
SiteB_k141_16676_3	GT4(1-57)	N	N	N	1	GT4	WP_054392507.1 glycosyltransferase [Thermus scotoductus]	WP_054392507.1	50	92	46	0	1	92	281	372	1.1e-18	102.1
SiteB_k141_16778_111	CE11(4-271)	CE11	CE11	N	3	CE11	WP_086033695.1 UDP-3-O-acyl-N-acetylglucosamine deacetylase [Desulfurella amilsii]	WP_086033695.1	93.3	300	20	0	1	300	1	300	1.1e-157	565.5
SiteB_k141_16778_12	N	N	GH6	N	1	GH6	WP_092128524.1 ATP-dependent chaperone ClpB [Desulfurella multipotens]	WP_092128524.1	94.1	866	51	0	1	866	1	866	0	1562
SiteB_k141_16778_124	N	N	GT4	N	1	GT4	WP_086033708.1 F0F1 ATP synthase subunit alpha [Desulfurella amilsii]	WP_086033708.1	98	502	10	0	1	502	1	502	8.5e-275	955.3
SiteB_k141_16778_129	GT66(19-581)	GT66	GT66	N	3	GT66	WP_086033715.1 hypothetical protein [Desulfurella amilsii]	WP_086033715.1	90.7	675	63	0	1	675	1	675	0	1205.7
SiteB_k141_16778_5	GT28(184-341)	N	GT28	N	2	GT28	WP_086033592.1 undecaprenyldiphospho-muramoylpentapeptide beta-N-acetylglucosaminyltransferase [Desulfurella amilsii]	WP_086033592.1	80.9	361	69	0	1	361	1	361	5e-168	600.1
SiteB_k141_16778_85	N	N	GT4	N	1	GT4	WP_158090523.1 glycosyltransferase [Desulfurella amilsii]	WP_158090523.1	85.8	387	55	0	4	390	1	387	4e-195	690.3
SiteB_k141_16782_202	N	N	GT0	N	1	GT0	WP_052748853.1 polysaccharide biosynthesis protein [Desulfurococcus mucosus]	WP_052748853.1	71.1	318	92	0	5	322	7	324	5.9e-136	493.4
SiteB_k141_16782_396	GT4(184-339)	N	GT4	N	2	GT4	WP_048078713.1 glycosyltransferase family 4 protein [Desulfurococcus mucosus]	WP_048078713.1	66.3	365	123	0	4	368	3	367	4.8e-142	513.8
SiteB_k141_16782_404	GH1(4-406)	GH1	GH1	N	3	GH1	WP_014767426.1 glycoside hydrolase family 1 protein [Desulfurococcus amylolyticus]	WP_014767426.1	63.7	419	151	1	3	421	2	419	9.7e-171	609.4
SiteB_k141_16782_449	GH13_20(279-603)	GH13	GH13_20	N	3	GH13	WP_013561877.1 glycoside hydrolase family 13 protein [Desulfurococcus mucosus]	WP_013561877.1	62.7	700	255	1	15	714	1	694	3.1e-278	967.2
SiteB_k141_16782_463	GT2_Glycos_transf_2(4-135)	GT2	N	N	2	GT2	WP_148222843.1 glycosyltransferase [Desulfurococcus mucosus]	WP_148222843.1	67.8	236	75	1	1	236	1	235	1.9e-89	338.6
SiteB_k141_16782_48	GT4(233-384)	N	GT4	N	2	GT4	WP_014767808.1 glycosyltransferase family 4 protein [Desulfurococcus amylolyticus]	WP_014767808.1	63.1	412	152	0	1	412	1	412	2.5e-155	558.1
SiteB_k141_16782_512	N	N	GH101	N	1	GH101	WP_014767640.1 acyl-CoA carboxylase subunit beta [Desulfurococcus amylolyticus]	WP_014767640.1	85.3	518	76	0	1	518	1	518	9.7e-258	898.7
SiteB_k141_16782_521	N	N	CBM50	N	1	CBM50	WP_148681970.1 HAD-IC family P-type ATPase [Thermofilum adornatum]	WP_148681970.1	57.1	886	371	5	9	893	11	888	2.1e-260	908.3
SiteB_k141_16826_1	GT2_Glycos_transf_2(20-126)	N	N	N	1	GT2	WP_092004910.1 glycosyltransferase [Polaromonas sp. OV174]	WP_092004910.1	45.4	130	69	1	14	141	431	560	2e-25	125.2
SiteB_k141_16839_1	GH109(5-121)	N	N	N	1	GH109	WP_006569474.1 MULTISPECIES: Gfo/Idh/MocA family oxidoreductase [Thermoanaerobacter]	WP_006569474.1	100	133	0	0	1	133	1	133	2.3e-70	274.2
SiteB_k141_16853_137	GT28(190-352)	GT28	GT28	N	3	GT28	WP_004402388.1 MULTISPECIES: undecaprenyldiphospho-muramoylpentapeptide beta-N-acetylglucosaminyltransferase [Thermoanaerobacter]	WP_004402388.1	90.9	364	33	0	1	364	1	364	1.4e-181	645.2
SiteB_k141_16853_22	GT2_Glyco_tranf_2_3(39-261)	GT2	N	N	2	GT2	WP_139489640.1 glycosyltransferase [Brevibacillus sp. CHY01]	WP_139489640.1	46.3	389	202	2	10	391	19	407	5.7e-93	350.9
SiteB_k141_16853_40	GT2_Glycos_transf_2(37-199)	N	GT2	N	2	GT2	WP_003868554.1 MULTISPECIES: glycosyltransferase family 2 protein [Thermoanaerobacter]	WP_003868554.1	88.8	366	41	0	1	366	1	366	6.8e-181	642.9
SiteB_k141_16853_77	GH18(76-345)	N	GH18	N	2	GH18	WP_014063085.1 glycoside hydrolase [Thermoanaerobacter wiegelii]	WP_014063085.1	89.8	361	37	0	1	361	1	361	6.5e-184	652.9
SiteB_k141_16853_93	N	N	GH28	N	1	GH28	WP_003871461.1 MULTISPECIES: threonine--tRNA ligase [Thermoanaerobacter]	WP_003871461.1	95.7	634	27	0	1	634	1	634	0	1253.8
SiteB_k141_16864_1	N	GH57	N	N	1	GH57	WP_078060556.1 DUF1957 domain-containing protein [Desulfotomaculum copahuensis]	WP_078060556.1	70.6	163	48	0	1	163	1	163	4.7e-57	230.3
SiteB_k141_16869_9	GT4(194-340)	N	GT4	N	2	GT4	WP_009610822.1 glycosyltransferase family 4 protein [Caldanaerobacter subterraneus]	WP_009610822.1	92.7	371	27	0	1	371	1	371	4.3e-191	676.8
SiteB_k141_1687_24	N	N	AA1	N	1	AA1	WP_086034041.1 ATP-dependent metallopeptidase FtsH/Yme1/Tma family protein [Desulfurella amilsii]	WP_086034041.1	97.4	616	16	0	1	616	1	616	0	1156.7
SiteB_k141_1687_27	N	N	CBM50	Y(1-21)	1	CBM50	WP_086034044.1 LysM peptidoglycan-binding domain-containing protein [Desulfurella amilsii]	WP_086034044.1	88.9	578	64	0	1	578	1	578	2.9e-287	996.9
SiteB_k141_1689_1	GT84(249-463)	GH94+GT84	GH94	N	3	GH94	WP_084110841.1 glycosyl transferase [Caldanaerobius fijiensis]	WP_084110841.1	98.3	583	10	0	12	594	1112	1694	0	1163.7
SiteB_k141_16966_2	N	N	GT4	N	1	GT4	WP_085112841.1 F0F1 ATP synthase subunit alpha [Thermoanaerobacterium sp. PSU-2]	WP_085112841.1	99.8	506	1	0	14	519	1	506	1.9e-269	937.6
SiteB_k141_16973_1	GH84(1-155)	GH84	N	N	2	GH84	WP_015312012.1 N-acetyl-beta-hexosaminidase [Thermoanaerobacterium thermosaccharolyticum]	WP_015312012.1	95.5	155	7	0	1	155	120	274	4.3e-84	320.1
SiteB_k141_170_1	GT2_Glycos_transf_2(152-277)	GT2	GT2	N	3	GT2	WP_081254391.1 UDP-forming cellulose synthase catalytic subunit [Acidithiobacillus caldus]	WP_081254391.1	99.6	281	1	0	1	281	24	304	4.4e-156	560.1
SiteB_k141_17037_1	N	N	GT83	N	1	GT83	WP_055451426.1 bifunctional UDP-4-keto-pentose/UDP-xylose synthase [Thiomonas bhubaneswarensis]	WP_055451426.1	90.8	346	32	0	1	346	6	351	7.3e-185	656
SiteB_k141_17143_15	N	N	GT51	N	1	GT51	WP_055449536.1 diaminopimelate decarboxylase [Thiomonas bhubaneswarensis]	WP_055449536.1	79.3	430	89	0	1	430	1	430	1.5e-190	675.2
SiteB_k141_17143_17	GT51(76-250)	GT51	GT51	N	3	GT51	WP_013104911.1 MULTISPECIES: PBP1A family penicillin-binding protein [Thiomonas]	WP_013104911.1	84.6	768	118	0	19	786	20	787	0	1323.5
SiteB_k141_17165_2	GH109(5-121)	N	N	N	1	GH109	WP_014063260.1 Gfo/Idh/MocA family oxidoreductase [Thermoanaerobacter wiegelii]	WP_014063260.1	89.4	349	37	0	1	349	1	349	6.1e-187	662.9
SiteB_k141_17165_3	GH109(6-123)	N	N	N	1	GH109	WP_003866620.1 Gfo/Idh/MocA family oxidoreductase [Thermoanaerobacter ethanolicus]	WP_003866620.1	91.1	361	32	0	1	361	1	361	2.8e-198	700.7
SiteB_k141_17176_1	N	N	GT83	N	1	GT83	WP_055451426.1 bifunctional UDP-4-keto-pentose/UDP-xylose synthase [Thiomonas bhubaneswarensis]	WP_055451426.1	91	346	31	0	1	346	6	351	7.3e-185	656
SiteB_k141_17196_1	N	GT19	N	N	1	GT19	WP_012963347.1 lipid-A-disaccharide synthase [Hydrogenobacter thermophilus]	WP_012963347.1	70.6	126	37	0	1	126	71	196	7.4e-50	206.1
SiteB_k141_17205_1	CE4(91-218)	N	N	Y(1-27)	1	CE4	WP_125205876.1 polysaccharide deacetylase family protein [Capsulimonas corticalis]	WP_125205876.1	47.1	155	82	0	87	241	28	182	8.5e-39	170.2
SiteB_k141_17217_2	GH36(2-521)	GH36	GH36	N	3	GH36	WP_094045413.1 alpha-galactosidase [Thermoanaerobacterium thermosaccharolyticum]	WP_094045413.1	99.4	540	3	0	1	540	190	729	0	1131.7
SiteB_k141_1727_156	GH38(3-140)	N	GH38	N	2	GH38	WP_109159619.1 alpha-mannosidase [Desulfurococcaceae archaeon AG1]	WP_109159619.1	48	677	343	5	1	671	370	1043	9e-187	663.3
SiteB_k141_1727_61	GH12(155-328)	N	N	Y(1-22)	1	GH12	WP_155861061.1 hypothetical protein [Acidianus ambivalens]	WP_155861061.1	70.4	267	76	3	62	327	1	265	4.6e-104	387.5
SiteB_k141_1727_89	GH57(36-532)	GH57	GH57	Y(1-28)	3	GH57	WP_157861147.1 pullulanase [Desulfurococcus amylolyticus]	WP_157861147.1	69.5	1060	320	2	1	1058	4	1062	0	1547.7
SiteB_k141_1728_2	GT35(165-488)	GT35	GT35	N	3	GT35	WP_132040706.1 alpha-glucan family phosphorylase [Caldanaerobacter subterraneus]	WP_132040706.1	97.6	540	13	0	1	540	1	540	0	1093.2
SiteB_k141_17339_1	N	GH15	N	N	1	GH15	WP_153425542.1 glycoside hydrolase family 15 protein [Sulfolobus sp. E11-6]	WP_153425542.1	85.2	115	17	0	1	115	345	459	3.4e-54	220.3
SiteB_k141_1735_1	N	CE16	N	Y(1-27)	1	CE16	WP_086033448.1 autotransporter domain-containing protein [Desulfurella amilsii]	WP_086033448.1	82.2	197	33	2	1	195	1	197	1.8e-84	321.6
SiteB_k141_1736_2	GH1(2-265)	GH1	GH1	N	3	GH1	WP_073346155.1 beta-glucosidase [Caldanaerobius fijiensis]	WP_073346155.1	88.3	266	31	0	1	266	1	266	3.6e-147	530.4
SiteB_k141_17361_18	N	N	GT4	N	1	GT4	WP_131660687.1 glycosyltransferase family 4 protein [Pseudoxanthomonas sp. NML171590]	WP_131660687.1	35.3	170	74	7	51	198	121	276	5.6e-07	64.7
SiteB_k141_17380_1	GH25(1-102)	N	N	N	1	GH25	WP_093755272.1 hypothetical protein [Tepidimicrobium xylanilyticum]	WP_093755272.1	75.8	124	30	0	1	124	75	198	5.9e-52	213
SiteB_k141_17396_1	GH35(11-130)	N	N	N	1	GH35	WP_042833570.1 beta-galactosidase [Thermoanaerobacter sp. YS13]	WP_042833570.1	92.8	139	10	0	1	139	1	139	8.5e-76	292.4
SiteB_k141_17426_1	N	N	GH38	N	1	GH38	WP_069282932.1 alpha-mannosidase [Sulfolobus sp. A20]	WP_069282932.1	64.5	318	111	2	1	317	643	959	2.1e-117	431.8
SiteB_k141_17651_1	GH15(102-283)	GH15	GH15	N	3	GH15	WP_134700293.1 glycoside hydrolase family 15 protein [Ammoniphilus sp. YIM 78166]	WP_134700293.1	62.5	283	106	0	1	283	180	462	6.8e-104	386.7
SiteB_k141_17696_1	GT2_Glycos_transf_2(45-208)	N	N	N	1	GT2	WP_110368875.1 glycosyltransferase family 2 protein [Metallosphaera hakonensis]	WP_110368875.1	55.4	251	106	3	5	253	7	253	3.6e-64	254.6
SiteB_k141_17702_1	GH42(1-353)	N	GH42	N	2	GH42	WP_126405301.1 beta-galactosidase [Bacillus sp. XXST-01]	WP_126405301.1	67.4	436	142	0	1	436	24	459	1.2e-184	655.6
SiteB_k141_17707_1	N	GH67	N	N	1	GH67	WP_161847298.1 alpha-glucuronidase [Athalassotoga saccharophila]	WP_161847298.1	84.5	194	30	0	1	194	274	467	2.3e-95	357.8
SiteB_k141_17709_3	GT28(188-337)	GT28	GT28	N	3	GT28	WP_073342161.1 undecaprenyldiphospho-muramoylpentapeptide beta-N-acetylglucosaminyltransferase [Caldanaerobius fijiensis]	WP_073342161.1	98.3	356	6	0	1	356	1	356	3.3e-196	693.7
SiteB_k141_17718_1	N	GH2	N	N	1	GH2	WP_012995681.1 beta-galactosidase [Thermoanaerobacter italicus]	WP_012995681.1	99.2	124	1	0	1	124	338	461	5.3e-69	269.6
SiteB_k141_17720_5	CE4(209-325)	CE4	N	Y(1-26)	2	CE4	WP_167758903.1 polysaccharide deacetylase family protein [Thermaerobacter sp. FW80]	WP_167758903.1	35.5	301	154	2	133	393	133	433	1.2e-45	193.7
SiteB_k141_1773_1	N	N	GH19	N	1	GH19	WP_014003460.1 molecular chaperone DnaK [Acidithiobacillus caldus]	WP_014003460.1	100	372	0	0	1	372	5	376	4.7e-206	726.5
SiteB_k141_17750_4	AA6(4-162)	N	N	N	1	AA6	WP_073344868.1 flavodoxin [Caldanaerobius fijiensis]	WP_073344868.1	100	170	0	0	1	170	1	170	3e-91	344
SiteB_k141_1778_2	GT2_Glyco_trans_2_3(8-137)	N	GT2	N	2	GT2	WP_070118547.1 glycosyltransferase family 2 protein, partial [Acidithiobacillus caldus]	WP_070118547.1	100	210	0	0	1	210	81	290	4e-109	403.7
SiteB_k141_17810_2	GH23(4-80)	GH23	N	N	2	GH23	WP_073341730.1 lytic transglycosylase domain-containing protein [Caldanaerobius fijiensis]	WP_073341730.1	92	87	7	0	1	87	102	188	2.8e-40	173.7
SiteB_k141_17824_2	GT2_Glycos_transf_2(4-111)	N	N	N	1	GT2	WP_096230309.1 glycosyltransferase family 2 protein [Thermoanaerobacterium sp. RBIITD]	WP_096230309.1	92	112	9	0	1	112	1	112	6.5e-50	206.1
SiteB_k141_17846_1	CE7(1-229)	CE7	CE7	N	3	CE7	WP_094045411.1 alpha/beta fold hydrolase [Thermoanaerobacterium thermosaccharolyticum]	WP_094045411.1	99.6	229	1	0	1	229	28	256	4.3e-133	483.4
SiteB_k141_17894_2	CBM59(1-96)	N	N	N	1	CBM59	WP_045409449.1 beta-mannosidase [Thermoanaerobacterium saccharolyticum]	WP_045409449.1	96.3	82	3	0	18	99	1329	1410	1.1e-37	165.2
SiteB_k141_17898_11	AA3(8-416)	N	N	N	1	AA3	WP_156054635.1 MULTISPECIES: GMC family oxidoreductase [unclassified Thiomonas]	WP_156054635.1	83	417	70	1	1	416	1	417	9.7e-200	705.7
SiteB_k141_17898_15	CE10(71-269)	N	N	N	1	CE10	WP_041608458.1 alpha/beta hydrolase [Thiomonas intermedia]	WP_041608458.1	84.3	280	44	0	28	307	2	281	7e-138	500
SiteB_k141_1792_1	GH30_3(87-304)	GH30	GH30_3	N	3	GH30	WP_011026391.1 O-glycosyl hydrolase family protein [Caldanaerobacter subterraneus]	WP_011026391.1	99	310	3	0	10	319	1	310	5.7e-176	626.3
SiteB_k141_17942_3	GT4(15-184)	GT4	GT4	N	3	GT4	WP_014757561.1 glycosyltransferase [Thermoanaerobacterium aotearoense]	WP_014757561.1	99.1	222	2	0	1	222	171	392	1.8e-120	441.4
SiteB_k141_17945_1	N	GH1	N	N	1	GH1	WP_003867180.1 beta-glucosidase [Thermoanaerobacter ethanolicus]	WP_003867180.1	89.3	131	13	1	1	130	316	446	4.6e-63	250
SiteB_k141_17971_9	N	GT0	N	N	1	GT0	WP_015283558.1 glycosyl transferase family 28 [Aciduliprofundum sp. MAR08-339]	WP_015283558.1	49.9	345	167	4	1	341	1	343	9.9e-97	363.2
SiteB_k141_18034_199	GH13_20(189-455)	N	GH13	N	2	GH13	WP_011901598.1 alpha-amylase [Pyrobaculum arsenaticum]	WP_011901598.1	100	532	0	0	1	532	1	532	0	1117.8
SiteB_k141_18034_227	N	N	GT0	N	1	GT0	WP_011901570.1 hypothetical protein [Pyrobaculum arsenaticum]	WP_011901570.1	100	297	0	0	1	297	1	297	1.5e-170	608.2
SiteB_k141_18034_25	N	N	GT7	N	1	GT7	WP_011901768.1 DNA-directed RNA polymerase subunit B [Pyrobaculum arsenaticum]	WP_011901768.1	100	1127	0	0	1	1127	1	1127	0	2229.1
SiteB_k141_18076_1	N	GH4	GH4	N	2	GH4	WP_073341579.1 alpha-glucosidase/alpha-galactosidase [Caldanaerobius fijiensis]	WP_073341579.1	99.3	274	2	0	1	274	160	433	4.5e-161	576.6
SiteB_k141_18108_1	GH122(1-242)	N	N	N	1	GH122	WP_143577167.1 DUF2139 domain-containing protein [Sulfolobus sp. B1]	WP_143577167.1	68.2	242	77	0	1	242	162	403	6.9e-97	363.2
SiteB_k141_1814_1	GH94(100-932)	GH94+GT84	GH94	N	3	GH94	WP_084110841.1 glycosyl transferase [Caldanaerobius fijiensis]	WP_084110841.1	96.2	932	35	0	1	932	1704	2635	0	1856.3
SiteB_k141_18141_1	N	N	GH28	N	1	GH28	WP_132039471.1 threonine--tRNA ligase [Caldanaerobacter subterraneus]	WP_132039471.1	99.1	634	6	0	1	634	1	634	0	1291.9
SiteB_k141_18143_3	GH4(7-186)	GH4	GH4	N	3	GH4	WP_014757070.1 6-phospho-beta-glucosidase [Thermoanaerobacterium aotearoense]	WP_014757070.1	98.1	258	5	0	1	258	1	258	2.1e-144	521.2
SiteB_k141_18147_9	N	N	GH28	N	1	GH28	WP_013908194.1 threonine--tRNA ligase [Thermodesulfatator indicus]	WP_013908194.1	61.3	641	239	4	3	642	2	634	4e-237	830.5
SiteB_k141_1816_1	GH18(55-296)	N	GH18	N	2	GH18	WP_039931450.1 glycoside hydrolase [Thermoanaerobacter thermohydrosulfuricus]	WP_039931450.1	98.7	307	4	0	1	307	1	307	1.9e-176	627.9
SiteB_k141_18164_19	GT26(56-225)	GT26	GT26	N	3	GT26	WP_003870018.1 MULTISPECIES: WecB/TagA/CpsF family glycosyltransferase [Thermoanaerobacter]	WP_003870018.1	87.6	241	30	0	1	241	1	241	1.2e-117	432.2
SiteB_k141_18164_2	N	N	CBM50	N	1	CBM50	WP_039929136.1 LysM peptidoglycan-binding domain-containing protein [Thermoanaerobacter siderophilus]	WP_039929136.1	91.2	422	37	0	1	422	3	424	8.9e-225	788.9
SiteB_k141_18235_1	N	GT28	N	N	1	GT28	WP_066634773.1 undecaprenyldiphospho-muramoylpentapeptide beta-N-acetylglucosaminyltransferase [Desulfofarcimen intricatum]	WP_066634773.1	72.9	70	19	0	1	70	4	73	5.8e-20	105.9
SiteB_k141_18254_1	N	N	GT4	N	1	GT4	YP_001604387.1 putative glycosyltransferase [Acidianus filamentous virus 3]	YP_001604387.1	88.2	204	24	0	1	204	127	330	2.1e-107	397.9
SiteB_k141_18259_1	N	GH2	N	N	1	GH2	WP_042834090.1 glycoside hydrolase family 2 protein [Thermoanaerobacter sp. YS13]	WP_042834090.1	96.8	124	4	0	1	124	497	620	1.6e-65	258.1
SiteB_k141_18288_1	GT83(5-191)	GT83	GT0	N	3	GT83	WP_012674729.1 phospholipid carrier-dependent glycosyltransferase [Sulfurihydrogenibium azorense]	WP_012674729.1	99.5	202	1	0	1	202	99	300	9.4e-108	399.1
SiteB_k141_18292_1	GH106(15-403)	N	GH106	N	2	GH106	WP_041844469.1 glycoside hydrolase [Thermotoga sp. RQ7]	WP_041844469.1	45.9	410	211	5	17	420	154	558	4.1e-105	391.3
SiteB_k141_18304_2	N	GT4	GT4	N	2	GT4	WP_004869749.1 GT4 family glycosyltransferase PelF [Acidithiobacillus caldus]	WP_004869749.1	99.7	368	1	0	1	368	1	368	7.2e-215	755.7
SiteB_k141_18377_2	N	CE4	N	N	1	CE4	WP_012303169.1 polysaccharide deacetylase family protein [Candidatus Desulforudis audaxviator]	WP_012303169.1	35	183	113	2	12	194	12	188	1.5e-25	125.9
SiteB_k141_18491_1	CE9(4-218)	CE9	CE9	N	3	CE9	WP_165739828.1 N-acetylglucosamine-6-phosphate deacetylase [Thermus thermophilus]	WP_165739828.1	97.8	223	5	0	1	223	133	355	2.8e-105	391
SiteB_k141_18567_2	CE1(76-270)	CE1	CE1	N	3	CE1	WP_133626981.1 esterase [Fonticella tunisiensis]	WP_133626981.1	97.8	630	14	0	1	630	23	652	0	1265.4
SiteB_k141_18655_65	N	N	GT0	N	1	GT0	WP_003868963.1 UDP-N-acetylglucosamine 2-epimerase (non-hydrolyzing) [Thermoanaerobacter ethanolicus]	WP_003868963.1	91.4	383	33	0	1	383	1	383	2.4e-200	707.6
SiteB_k141_18659_1	GT2_Glycos_transf_2(81-205)	GT2	N	N	2	GT2	WP_003540180.1 glycosyltransferase [Desulfotomaculum nigrificans]	WP_003540180.1	52.8	231	106	3	73	301	694	923	1.7e-60	242.7
SiteB_k141_18712_1	N	GT21	N	N	1	GT21	WP_004873204.1 glycosyltransferase [Acidithiobacillus caldus]	WP_004873204.1	100	88	0	0	1	88	300	387	7.2e-44	185.7
SiteB_k141_18723_1	GH3(34-157)	GH3	N	N	2	GH3	WP_012269735.1 MULTISPECIES: beta-glucosidase [Thermoanaerobacter]	WP_012269735.1	99.4	166	1	0	1	166	56	221	7.3e-90	339.3
SiteB_k141_1874_1	N	N	GH28	N	1	GH28	WP_161848970.1 threonine--tRNA ligase [Athalassotoga saccharophila]	WP_161848970.1	88.2	348	41	0	2	349	190	537	2e-190	674.5
SiteB_k141_18753_1	GT4(116-225)	GT4	GT4	N	3	GT4	WP_012994755.1 glycosyltransferase family 4 protein [Thermoanaerobacter italicus]	WP_012994755.1	88.1	226	27	0	2	227	87	312	6e-111	409.8
SiteB_k141_1881_15	GH77(19-486)	GH77	GH77	N	3	GH77	WP_055451504.1 4-alpha-glucanotransferase [Thiomonas bhubaneswarensis]	WP_055451504.1	75.2	500	124	0	8	507	7	506	2.1e-236	827.8
SiteB_k141_1881_16	CBM48(129-213)+GH13_9(277-581)	GH13+CBM48	CBM48	N	3	GH13	WP_013105412.1 MULTISPECIES: 1,4-alpha-glucan branching protein GlgB [Thiomonas]	WP_013105412.1	84.4	731	114	0	1	731	1	731	0	1341.6
SiteB_k141_1881_17	GH13_11(192-550)	GH13+GH77	CBM48	N	3	GH13	WP_013105411.1 MULTISPECIES: glycogen debranching protein GlgX [Thiomonas]	WP_013105411.1	81.7	723	118	5	1	712	1	720	0	1230.7
SiteB_k141_1881_5	GT104(5-376)	N	GT104	N	2	GT104	WP_156052896.1 MULTISPECIES: elongation factor P maturation arginine rhamnosyltransferase EarP [unclassified Thiomonas]	WP_156052896.1	78.2	377	82	0	1	377	1	377	2.7e-180	641
SiteB_k141_18840_6	N	N	CBM50	N	1	CBM50	WP_022588893.1 calcium-transporting P-type ATPase, PMR1-type [Caldanaerobacter subterraneus]	WP_022588893.1	94.3	870	50	0	1	870	1	870	0	1498.4
SiteB_k141_18860_1	GH38(94-352)	GH38	GH38	N	3	GH38	WP_073341259.1 alpha-mannosidase [Caldanaerobius fijiensis]	WP_073341259.1	87.4	681	86	0	2	682	146	826	0	1258.4
SiteB_k141_18862_1	N	N	GH94	N	1	GH94	WP_084110841.1 glycosyl transferase [Caldanaerobius fijiensis]	WP_084110841.1	95.6	568	25	0	1	568	69	636	3.9e-308	1066.2
SiteB_k141_18867_1	GT4(15-72)	N	N	N	1	GT4	WP_073341549.1 glycosyltransferase family 4 protein [Caldanaerobius fijiensis]	WP_073341549.1	70.3	101	30	0	1	101	271	371	8.4e-34	152.5
SiteB_k141_18891_1	GH43_17(1-155)	GH43	N	N	2	GH43	WP_014757163.1 family 43 glycosylhydrolase [Thermoanaerobacterium aotearoense]	WP_014757163.1	92	175	14	0	1	175	119	293	2.1e-95	357.8
SiteB_k141_18915_3	N	N	CBM50	N	1	CBM50	WP_054938320.1 MULTISPECIES: cation-translocating P-type ATPase [Moorella]	WP_054938320.1	57.9	927	371	5	1	921	1	914	1.1e-280	975.7
SiteB_k141_18942_2	GT2_Glycos_transf_2(7-121)	GT2	N	N	2	GT2	WP_073341437.1 glycosyltransferase family 2 protein [Caldanaerobius fijiensis]	WP_073341437.1	82	217	39	0	6	222	2	218	6.4e-97	363.2
SiteB_k141_18995_5	CE4(103-244)	N	N	N	1	CE4	WP_066670274.1 polysaccharide deacetylase family protein [Desulfotomaculum copahuensis]	WP_066670274.1	70.1	298	86	1	1	298	1	295	1.6e-116	428.7
SiteB_k141_18995_9	GH133(237-590)	GH133	GH133	N	3	GH133	WP_066670366.1 glycogen debranching protein [Desulfotomaculum copahuensis]	WP_066670366.1	78.2	602	131	0	1	602	54	655	1.2e-286	995
SiteB_k141_19027_2	GT2_Glycos_transf_2(49-164)	N	N	N	1	GT2	WP_079415010.1 glycosyltransferase family 2 protein [Thiomonas intermedia]	WP_079415010.1	78.6	168	36	0	1	168	1	168	2.6e-66	261.2
SiteB_k141_19050_2	GT2_Glycos_transf_2(49-164)	N	N	N	1	GT2	WP_079415010.1 glycosyltransferase family 2 protein [Thiomonas intermedia]	WP_079415010.1	75	168	42	0	1	168	1	168	5e-62	246.9
SiteB_k141_1910_1	GT2_Glycos_transf_2(3-93)	N	N	N	1	GT2	WP_152943305.1 glycosyltransferase [Acidianus ambivalens]	WP_152943305.1	69.1	94	29	0	1	94	1	94	1.5e-31	144.8
SiteB_k141_19155_1	GH18(5-136)	N	N	N	1	GH18	WP_003539999.1 glycoside hydrolase [Desulfotomaculum nigrificans]	WP_003539999.1	52.9	136	64	0	1	136	194	329	7.4e-40	172.9
SiteB_k141_19158_1	N	GH67	N	N	1	GH67	WP_013149672.1 alpha-glucuronidase [Thermoanaerobacter mathranii]	WP_013149672.1	100	113	0	0	1	113	295	407	2.8e-61	243.8
SiteB_k141_19161_12	AA4(53-238)	N	N	N	1	AA4	WP_055449518.1 FAD-binding protein [Thiomonas bhubaneswarensis]	WP_055449518.1	90.6	468	44	0	1	468	1	468	2.6e-241	844
SiteB_k141_19161_4	AA7(51-240)	N	N	N	1	AA7	WP_055449505.1 FAD-binding protein [Thiomonas bhubaneswarensis]	WP_055449505.1	91.1	497	44	0	1	497	1	497	2e-268	934.1
SiteB_k141_19168_4	CE4(46-170)	CE4	CE4	N	3	CE4	WP_038068785.1 polysaccharide deacetylase family protein [Thermoanaerobacterium aotearoense]	WP_038068785.1	97.9	235	5	0	2	236	1	235	9.3e-123	449.1
SiteB_k141_19176_1	N	N	GT51	N	1	GT51	WP_004871629.1 penicillin-binding protein 1C [Acidithiobacillus caldus]	WP_004871629.1	99.6	238	1	0	1	238	545	782	2.2e-135	491.1
SiteB_k141_19190_1	N	GH57	N	N	1	GH57	WP_041635797.1 glycoside hydrolase [Acidithiobacillus caldus]	WP_041635797.1	100	127	0	0	1	127	6	132	6.8e-72	279.3
SiteB_k141_19192_2	N	N	GT47	N	1	GT47	WP_013789090.1 adenylosuccinate synthase [Thermoanaerobacterium xylanolyticum]	WP_013789090.1	97.9	428	9	0	1	428	1	428	1.1e-243	851.7
SiteB_k141_19238_16	GH23(491-621)	GH23	GH23	N	3	GH23	WP_156055237.1 MULTISPECIES: transglycosylase SLT domain-containing protein [unclassified Thiomonas]	WP_156055237.1	82.8	639	110	0	14	652	29	667	0	1076.6
SiteB_k141_19238_6	GT51(62-228)	GT51	GT51	N	3	GT51	WP_013106815.1 MULTISPECIES: monofunctional biosynthetic peptidoglycan transglycosylase [Thiomonas]	WP_013106815.1	85.3	238	35	0	1	238	1	238	1.5e-112	415.2
SiteB_k141_1924_1	N	GH3	N	N	1	GH3	WP_024996372.1 beta-glucosidase BglX [Bacteroides graminisolvens]	WP_024996372.1	61.5	135	43	2	1	126	585	719	2.9e-38	167.5
SiteB_k141_19275_5	N	N	CBM50	N	1	CBM50	WP_132040745.1 DUF3794 domain-containing protein [Caldanaerobacter subterraneus]	WP_132040745.1	94.3	508	29	0	1	508	1	508	2.1e-265	924.1
SiteB_k141_19306_1	N	GH3	N	N	1	GH3	WP_161847300.1 beta-glucosidase [Athalassotoga saccharophila]	WP_161847300.1	85.7	265	38	0	1	265	365	629	4.5e-134	486.9
SiteB_k141_19310_4	CE10(387-613)	N	N	N	1	CE10	WP_049940167.1 S9 family peptidase [Aciduliprofundum boonei]	WP_049940167.1	46.9	625	315	13	1	617	1	616	5.8e-156	560.8
SiteB_k141_19320_3	GT20(16-456)	GT20	GT20	N	3	GT20	WP_157267488.1 alpha,alpha-trehalose-phosphate synthase (UDP-forming) [Azohydromonas sp. 13393]	WP_157267488.1	67.9	458	145	1	1	456	1	458	1.1e-175	625.9
SiteB_k141_19320_4	GH15(227-591)	GH15	GH15	N	3	GH15	WP_128198153.1 glycoside hydrolase family 15 protein [Rubrivivax albus]	WP_128198153.1	71.1	592	171	0	11	602	12	603	6.4e-253	882.9
SiteB_k141_19329_14	GT51(82-257)	GT51	GT51	N	3	GT51	WP_156053870.1 MULTISPECIES: penicillin-binding protein 1A [unclassified Thiomonas]	WP_156053870.1	84	856	129	3	1	848	1	856	0	1374
SiteB_k141_19332_1	N	GH20	N	N	1	GH20	WP_009609939.1 beta-N-acetylhexosaminidase [Caldanaerobacter subterraneus]	WP_009609939.1	87.2	141	18	0	1	141	223	363	1.8e-73	284.6
SiteB_k141_19337_2	N	N	GH13_30	N	1	GH13	WP_079418677.1 DNA polymerase III subunit alpha [Thiomonas intermedia]	WP_079418677.1	88.6	780	89	0	22	801	1	780	0	1389
SiteB_k141_19364_1	CE9(7-177)	N	N	N	1	CE9	WP_073342606.1 N-acetylglucosamine-6-phosphate deacetylase [Caldanaerobius fijiensis]	WP_073342606.1	97.7	177	4	0	1	177	1	177	4e-94	353.6
SiteB_k141_19391_2	CE4(79-240)	N	N	N	1	CE4	WP_065838672.1 MULTISPECIES: polysaccharide deacetylase family protein [Campylobacter]	WP_065838672.1	41	261	146	5	27	287	3	255	6.4e-49	204.1
SiteB_k141_19475_2	GT2_Glycos_transf_2(3-112)	N	GT2	N	2	GT2	WP_013809901.1 glycosyltransferase [Desulfotomaculum nigrificans]	WP_013809901.1	49.9	605	299	3	1	602	1	604	1.5e-170	609.4
SiteB_k141_19491_1	N	GT2	N	N	1	GT2	WP_115791785.1 glycosyltransferase [Ammonifex thiophilus]	WP_115791785.1	54.5	187	85	0	9	195	11	197	2.4e-52	214.9
SiteB_k141_19508_69	GT2_Glyco_trans_2_3(134-319)	N	GT2	N	2	GT2	WP_155863116.1 glycosyltransferase [Acidianus infernus]	WP_155863116.1	99.6	459	2	0	1	459	1	459	2.2e-253	884
SiteB_k141_19511_14	GH26(236-375)	GH26	GH26	Y(1-25)	3	GH26	WP_138197379.1 hypothetical protein [Paenibacillus antri]	WP_138197379.1	40.2	587	339	5	3	585	5	583	1.8e-130	476.1
SiteB_k141_19515_2	GH15(328-688)	GH15	GH15	Y(1-31)	3	GH15	WP_085112888.1 glucan 1,4-alpha-glucosidase [Thermoanaerobacterium sp. PSU-2]	WP_085112888.1	98.2	704	12	1	8	711	1	703	0	1408.3
SiteB_k141_19517_2	GH23(49-179)	N	N	N	1	GH23	WP_100525963.1 lytic transglycosylase domain-containing protein [Caldanaerobacter subterraneus]	WP_100525963.1	97	165	5	0	21	185	1	165	1.1e-89	339
SiteB_k141_19534_8	GT51(60-223)	GT51	GT51	Y(1-24)	3	GT51	WP_154048481.1 penicillin-binding protein 1C [Thiomonas intermedia]	WP_154048481.1	78	735	156	2	6	735	17	750	0	1098.6
SiteB_k141_19535_1	GT4(14-122)	N	N	N	1	GT4	WP_042832581.1 glycosyltransferase family 4 protein [Thermoanaerobacter sp. YS13]	WP_042832581.1	95.7	139	6	0	1	139	220	358	4.3e-67	263.5
SiteB_k141_19585_1	GH38(1-174)	GH38	N	N	2	GH38	WP_073341270.1 alpha-mannosidase [Caldanaerobius fijiensis]	WP_073341270.1	80.2	531	105	0	1	531	180	710	2.7e-263	917.1
SiteB_k141_19587_1	GH1(2-234)	GH1	GH1	N	3	GH1	WP_011024792.1 glycoside hydrolase family 1 protein [Caldanaerobacter subterraneus]	WP_011024792.1	92.3	234	18	0	1	234	174	407	2.1e-127	464.5
SiteB_k141_19634_1	GH5_45(1-199)	GH5	N	N	2	GH5	WP_073346114.1 glycoside hydrolase family 5 protein [Caldanaerobius fijiensis]	WP_073346114.1	83.4	211	35	0	1	211	119	329	9.5e-103	382.5
SiteB_k141_19638_12	CBM50(123-166)+CBM50(256-300)	N	CBM50	N	2	CBM50	WP_003868497.1 LysM peptidoglycan-binding domain-containing protein [Thermoanaerobacter ethanolicus]	WP_003868497.1	86.9	327	41	1	1	325	1	327	3.1e-129	471.1
SiteB_k141_19638_3	N	N	CBM50	N	1	CBM50	WP_019907977.1 calcium-translocating P-type ATPase, SERCA-type [Thermoanaerobacter indiensis]	WP_019907977.1	91.7	871	71	1	1	871	1	870	0	1462.6
SiteB_k141_19640_5	N	GH31	GH31	N	2	GH31	WP_011026080.1 alpha-glucosidase [Caldanaerobacter subterraneus]	WP_011026080.1	97	365	11	0	1	365	1	365	3.9e-213	750
SiteB_k141_19656_1	GT4(134-282)	GT4	GT4	N	3	GT4	WP_012991179.1 glycosyltransferase family 4 protein [Thermocrinis albus]	WP_012991179.1	64.6	314	110	1	1	314	54	366	5.4e-110	407.1
SiteB_k141_19679_1	GT9(20-155)	GT9	N	N	2	GT9	WP_109134376.1 lipopolysaccharide heptosyltransferase II [Candidatus Sulfobium mesophilum]	WP_109134376.1	57.6	158	66	1	1	157	74	231	2.3e-45	191.4
SiteB_k141_19713_49	GT66(40-549)	N	N	N	1	GT66	WP_048104041.1 dolichyl-phosphate-mannose--protein mannosyltransferase [Aciduliprofundum sp. MAR08-339]	WP_048104041.1	40.3	633	365	9	44	669	8	634	7.4e-117	431
SiteB_k141_19728_1	CBM48(37-126)	GH13+CBM48	N	N	2	GH13	WP_109134782.1 1,4-alpha-glucan branching protein GlgB [Candidatus Sulfobium mesophilum]	WP_109134782.1	68.6	239	70	2	12	250	98	331	9.9e-99	369.4
SiteB_k141_19744_1	GT2_Glycos_transf_2(142-241)	N	N	N	1	GT2	WP_132768261.1 glycosyltransferase [Tepidibacillus fermentans]	WP_132768261.1	42.1	235	113	5	10	243	1	213	1e-39	173.3
SiteB_k141_19782_1	N	GH73	N	N	1	GH73	WP_055450368.1 flagellar assembly peptidoglycan hydrolase FlgJ [Thiomonas bhubaneswarensis]	WP_055450368.1	59.5	153	40	3	1	144	102	241	2.3e-15	91.7
SiteB_k141_19783_1	CE4(60-146)	CE4	N	N	2	CE4	WP_168170219.1 polysaccharide deacetylase family protein [Thermoanaerobacterium sp. PSU-2]	WP_168170219.1	100	147	0	0	1	147	56	202	8.5e-74	285.8
SiteB_k141_19830_1	GH2(6-444)	GH2	GH2	N	3	GH2	WP_073341268.1 glycoside hydrolase family 2 protein [Caldanaerobius fijiensis]	WP_073341268.1	90.1	564	56	0	1	564	260	823	0	1105.5
SiteB_k141_19867_24	CE10(302-545)	N	N	N	1	CE10	WP_155862812.1 alpha/beta fold hydrolase [Acidianus infernus]	WP_155862812.1	99.5	548	3	0	1	548	1	548	0	1129.8
SiteB_k141_19867_28	GT4(172-318)	N	GT4	N	2	GT4	WP_013775797.1 glycosyltransferase family 4 protein [Acidianus hospitalis]	WP_013775797.1	94	349	20	1	1	349	1	348	5.9e-190	672.9
SiteB_k141_19896_1	N	N	GH38	N	1	GH38	WP_073341172.1 alpha-mannosidase [Caldanaerobius fijiensis]	WP_073341172.1	93.7	317	20	0	1	317	729	1045	5.2e-177	629.8
SiteB_k141_19911_32	GT83(3-483)	N	GT83	N	2	GT83	WP_158090549.1 glycosyltransferase family 39 protein [Desulfurella amilsii]	WP_158090549.1	92.4	536	41	0	1	536	1	536	1.5e-285	991.1
SiteB_k141_19911_34	GT2_Glycos_transf_2(3-160)	GT2	GT2	N	3	GT2	WP_086034083.1 glycosyltransferase [Desulfurella amilsii]	WP_086034083.1	89.6	309	32	0	1	309	1	309	7.6e-149	536.2
SiteB_k141_19911_36	N	N	GT83	N	1	GT83	WP_084323624.1 bifunctional UDP-4-keto-pentose/UDP-xylose synthase [Desulfurella acetivorans]	WP_084323624.1	94.4	338	19	0	1	338	1	338	1.4e-188	668.3
SiteB_k141_19911_85	GT4(167-312)	N	GT4	N	2	GT4	WP_086034158.1 glycosyltransferase [Desulfurella amilsii]	WP_086034158.1	83.7	343	56	0	1	343	1	343	1.9e-161	578.2
SiteB_k141_19914_2	GT2_Glycos_transf_2(8-148)	GT2	N	N	2	GT2	WP_159432343.1 glycosyltransferase [Caldanaerobius fijiensis]	WP_159432343.1	83.4	211	35	0	4	214	6	216	4.2e-98	367.1
SiteB_k141_19921_1	GT5(2-303)	GT5	GT5	N	3	GT5	WP_027355507.1 glycogen synthase GlgA [Desulfofundulus thermocisternus]	WP_027355507.1	76.2	303	72	0	1	303	103	405	8.5e-137	496.1
SiteB_k141_19941_1	N	GT51	GT51	N	2	GT51	WP_073344426.1 PBP1A family penicillin-binding protein [Caldanaerobius fijiensis]	WP_073344426.1	91	576	52	0	1	576	190	765	0	1081.6
SiteB_k141_19941_2	CBM50(76-118)	N	N	Y(1-28)	1	CBM50	WP_073344422.1 LysM peptidoglycan-binding domain-containing protein [Caldanaerobius fijiensis]	WP_073344422.1	85.8	281	32	2	1	281	1	273	3.2e-98	367.9
SiteB_k141_19987_1	CE4(73-236)	N	N	N	1	CE4	WP_066666050.1 polysaccharide deacetylase family protein [Desulfotomaculum copahuensis]	WP_066666050.1	67.7	300	92	2	11	305	32	331	1.8e-110	408.7
SiteB_k141_2_1	N	GH2	N	N	1	GH2	WP_012995681.1 beta-galactosidase [Thermoanaerobacter italicus]	WP_012995681.1	100	83	0	0	1	83	294	376	5.7e-43	182.6
SiteB_k141_20000_1	GT2_Glycos_transf_2(1-97)	N	N	N	1	GT2	WP_070033842.1 glycosyltransferase family 2 protein [Listeria monocytogenes]	WP_070033842.1	55.3	103	46	0	1	103	48	150	1e-25	125.6
SiteB_k141_20089_2	GT9(4-164)	N	N	N	1	GT9	WP_013105280.1 MULTISPECIES: lipopolysaccharide heptosyltransferase I [Thiomonas]	WP_013105280.1	73.6	193	49	1	1	191	145	337	1.2e-70	275.8
SiteB_k141_20101_8	CE10(227-511)	N	N	N	1	CE10	WP_082416040.1 S9 family peptidase [Numidum massiliense]	WP_082416040.1	53.8	437	165	5	83	513	293	698	8.5e-129	470.3
SiteB_k141_20112_2	N	N	GT4	N	1	GT4	WP_013788286.1 glycosyltransferase family 4 protein [Thermoanaerobacterium xylanolyticum]	WP_013788286.1	95.8	264	11	0	1	264	1	264	2.7e-139	504.2
SiteB_k141_20171_1	GT2_Glycos_transf_2(7-169)	GT2	N	N	2	GT2	WP_123931295.1 glycosyltransferase family 2 protein [Thermodesulfitimonas autotrophica]	WP_123931295.1	70.8	257	75	0	2	258	4	260	4.8e-104	387.1
SiteB_k141_20179_1	N	GT4	N	N	1	GT4	WP_007222859.1 glycosyltransferase family 4 protein [Candidatus Jettenia caeni]	WP_007222859.1	46.2	223	113	3	31	252	1	217	2.8e-48	201.8
SiteB_k141_20236_1	GH38(1-141)	GH38	N	N	2	GH38	WP_132039203.1 alpha-mannosidase [Caldanaerobacter subterraneus]	WP_132039203.1	99.3	142	1	0	1	142	83	224	6.5e-79	302.8
SiteB_k141_20279_1	GH15(24-218)	GH15	GH15	N	3	GH15	WP_004871918.1 glycosyl hydrolase [Acidithiobacillus caldus]	WP_004871918.1	98.5	204	3	0	16	219	404	607	3.5e-116	427.2
SiteB_k141_20285_1	N	GH35	N	N	1	GH35	WP_098811059.1 glycosyl hydrolase [Bacillus sp. AFS041924]	WP_098811059.1	70.4	196	58	0	2	197	181	376	6e-75	290
SiteB_k141_20285_2	GH35(10-178)	GH35	N	N	2	GH35	WP_078379054.1 glycosyl hydrolase [Bacillus halmapalus]	WP_078379054.1	75	180	45	0	1	180	1	180	8e-82	312.8
SiteB_k141_20285_3	GH144(1-174)	N	N	N	1	GH144	WP_144925877.1 hypothetical protein [Paenibacillus bovis]	WP_144925877.1	49.4	409	195	4	1	408	266	663	2.7e-107	398.7
SiteB_k141_20306_2	GT26(56-117)	GT26	N	N	2	GT26	WP_028494344.1 WecB/TagA/CpsF family glycosyltransferase [Thermus antranikianii]	WP_028494344.1	97.5	120	3	0	1	120	1	120	3.2e-55	223.8
SiteB_k141_20378_3	CE10(35-291)	N	N	N	1	CE10	WP_010916985.1 alpha/beta hydrolase [Thermoplasma volcanium]	WP_010916985.1	46	300	158	4	1	300	1	296	1.2e-66	263.1
SiteB_k141_20481_1	GH116(231-466)	N	N	N	1	GH116	WP_158822240.1 glucosylceramidase [Granulicella sp. S156]	WP_158822240.1	28.7	512	297	19	1	466	197	686	9e-37	164.5
SiteB_k141_20484_1	CE9(1-144)	CE9	N	N	2	CE9	WP_110269823.1 N-acetylglucosamine-6-phosphate deacetylase [Acidianus brierleyi]	WP_110269823.1	79.9	144	29	0	1	144	206	349	8.3e-58	232.6
SiteB_k141_20521_12	CBM34(6-122)+GH13_20(169-466)	GH13+CBM34	CBM34	N	3	GH13	WP_003870525.1 MULTISPECIES: glycoside hydrolase family 13 protein [Thermoanaerobacter]	WP_003870525.1	92.9	574	41	0	1	574	1	574	0	1140.9
SiteB_k141_20521_2	GH15(319-679)	GH15	GH15	N	3	GH15	WP_003871318.1 glucan 1,4-alpha-glucosidase [Thermoanaerobacter ethanolicus]	WP_003871318.1	93.3	704	47	0	1	704	1	704	0	1365.5
SiteB_k141_20521_7	N	N	GH13_30	N	1	GH13	WP_003870520.1 MULTISPECIES: DNA polymerase III subunit alpha [Thermoanaerobacter]	WP_003870520.1	92.7	1145	84	0	1	1145	1	1145	0	2135.1
SiteB_k141_20525_4	N	N	CBM50	Y(1-32)	1	CBM50	WP_156054183.1 MULTISPECIES: peptidoglycan DD-metalloendopeptidase family protein [unclassified Thiomonas]	WP_156054183.1	80.7	322	47	3	1	309	1	320	1e-108	402.9
SiteB_k141_20533_6	N	GH32	N	N	1	GH32	WP_072969300.1 glycoside hydrolase family 32 protein [Thermoanaerobacter uzonensis]	WP_072969300.1	97.9	95	2	0	1	95	1	95	8.5e-51	208.8
SiteB_k141_20610_2	N	N	GT4	N	1	GT4	WP_155862276.1 glycosyltransferase [Acidianus infernus]	WP_155862276.1	99.4	355	2	0	1	355	1	355	5e-197	696.4
SiteB_k141_2063_3	CE4(53-177)	CE4	N	N	2	CE4	WP_084213672.1 polysaccharide deacetylase family sporulation protein PdaB [Thermicanus aegyptius]	WP_084213672.1	53.6	207	96	0	46	252	7	213	2.6e-62	248.4
SiteB_k141_2063_73	N	N	GH6	N	1	GH6	WP_066200366.1 ATP-dependent Clp protease ATP-binding subunit [Hydrogenibacillus schlegelii]	WP_066200366.1	85.8	803	113	1	1	803	1	802	0	1333.2
SiteB_k141_20637_2	SLH(47-87)+SLH(168-208)+CBM54(211-323)+GH26(420-719)	GH26+CBM54	CBM0	Y(1-33)	3	GH26	WP_045409449.1 beta-mannosidase [Thermoanaerobacterium saccharolyticum]	WP_045409449.1	92	714	56	1	1	714	1	713	0	1194.9
SiteB_k141_20664_1	AA4(8-243)	N	N	N	1	AA4	WP_074665621.1 FAD-binding protein [Thermoanaerobacter thermohydrosulfuricus]	WP_074665621.1	99.1	469	4	0	1	469	1	469	9.4e-268	931.8
SiteB_k141_20694_1	N	GH1	N	N	1	GH1	WP_041587093.1 beta-glucosidase [Caldanaerobacter subterraneus]	WP_041587093.1	92.4	119	8	1	1	118	324	442	1.2e-57	231.9
SiteB_k141_20770_1	N	N	GT2	N	1	GT2	WP_155864097.1 glycosyltransferase [Acidianus infernus]	WP_155864097.1	98.7	313	4	0	1	313	121	433	3.3e-168	600.5
SiteB_k141_20771_1	GH5_19(6-208)	GH5	N	N	2	GH5	WP_069282934.1 DUF4434 domain-containing protein [Sulfolobus sp. A20]	WP_069282934.1	61.1	208	79	1	1	208	1	206	1e-72	282.7
SiteB_k141_20782_1	N	GH1	N	N	1	GH1	WP_085111827.1 glycoside hydrolase family 1 protein [Thermoanaerobacterium sp. PSU-2]	WP_085111827.1	98.7	150	2	0	1	150	303	452	3.3e-81	310.5
SiteB_k141_20801_1	N	GH2	N	N	1	GH2	WP_003866652.1 DUF4982 domain-containing protein [Thermoanaerobacter ethanolicus]	WP_003866652.1	98.8	83	1	0	1	83	276	358	1.5e-43	184.5
SiteB_k141_20802_1	GH29(1-140)	GH29	N	N	2	GH29	WP_159432405.1 hypothetical protein [Caldanaerobius fijiensis]	WP_159432405.1	96.7	184	6	0	1	184	849	1032	6.4e-103	382.9
SiteB_k141_20805_1	N	GH2	N	N	1	GH2	WP_012995681.1 beta-galactosidase [Thermoanaerobacter italicus]	WP_012995681.1	100	67	0	0	1	67	292	358	5.1e-34	152.5
SiteB_k141_20807_1	N	GH2	N	N	1	GH2	WP_012995681.1 beta-galactosidase [Thermoanaerobacter italicus]	WP_012995681.1	98.8	83	1	0	1	83	276	358	1.5e-43	184.5
SiteB_k141_20932_2	N	N	GT2	N	1	GT2	WP_010923102.1 glycosyltransferase [Saccharolobus solfataricus]	WP_010923102.1	91.5	260	22	0	1	260	1	260	1.6e-131	478.4
SiteB_k141_20977_1	N	N	GH20	N	1	GH20	WP_009609939.1 beta-N-acetylhexosaminidase [Caldanaerobacter subterraneus]	WP_009609939.1	96.6	266	9	0	1	266	309	574	5e-149	536.6
SiteB_k141_20980_1	CE10(42-280)	N	N	N	1	CE10	WP_011026384.1 S9 family peptidase [Caldanaerobacter subterraneus]	WP_011026384.1	98.2	282	5	0	1	282	383	664	1.2e-169	605.1
SiteB_k141_20983_2	GH5_36(5-294)	GH5	GH5_36	N	3	GH5	WP_085113364.1 cellulase family glycosylhydrolase [Thermoanaerobacterium sp. PSU-2]	WP_085113364.1	98.8	330	4	0	1	330	1	330	1.1e-203	718.4
SiteB_k141_2101_1	GT83(1-218)	GT83	N	N	2	GT83	WP_012963316.1 glycosyltransferase family 39 protein [Hydrogenobacter thermophilus]	WP_012963316.1	56.8	229	97	1	1	227	97	325	8.5e-65	256.5
SiteB_k141_21030_1	N	N	CBM20	N	1	CBM20	WP_042834320.1 pullulanase [Thermoanaerobacter sp. YS13]	WP_042834320.1	95.7	210	9	0	1	210	1505	1714	1.3e-107	398.7
SiteB_k141_21039_1	N	N	GT4	N	1	GT4	YP_001210323.1 putative glycosyl transferase [Acidianus bottle-shaped virus]	YP_001210323.1	90.9	198	18	0	1	198	2	199	5.1e-106	393.3
SiteB_k141_21063_2	GH15(53-417)	GH15	GH15	N	3	GH15	WP_073341711.1 glucan 1,4-alpha-glucosidase [Caldanaerobius fijiensis]	WP_073341711.1	88.4	441	51	0	1	441	236	676	1.2e-243	851.7
SiteB_k141_212_6	GH15(205-561)	GH15	GH15	N	3	GH15	WP_155863350.1 glycoside hydrolase family 15 protein [Acidianus infernus]	WP_155863350.1	99.1	568	5	0	1	568	1	568	0	1147.1
SiteB_k141_21207_4	N	GT4	N	N	1	GT4	WP_014757561.1 glycosyltransferase [Thermoanaerobacterium aotearoense]	WP_014757561.1	100	63	0	0	1	63	1	63	8.7e-28	131.7
SiteB_k141_21260_2	GT4(220-362)	N	N	N	1	GT4	WP_152945316.1 glycosyltransferase [Desulfofundulus thermobenzoicus]	WP_152945316.1	61.2	387	150	0	3	389	12	398	2.7e-138	501.5
SiteB_k141_21281_2	CE4(88-250)	N	CE4	Y(1-27)	2	CE4	WP_022587210.1 polysaccharide deacetylase family protein [Caldanaerobacter subterraneus]	WP_022587210.1	93.8	438	26	1	1	437	1	438	1.3e-239	838.2
SiteB_k141_2129_1	GT20(2-187)	N	N	N	1	GT20	WP_071549231.1 trehalose-6-phosphate synthase [Moorella thermoacetica]	WP_071549231.1	69	187	58	0	1	187	156	342	6.3e-74	286.6
SiteB_k141_21349_10	N	N	GH101	N	1	GH101	WP_088555242.1 methylmalonyl-CoA carboxyltransferase [Calderihabitans maritimus]	WP_088555242.1	76.5	514	120	1	1	513	3	516	3.1e-232	813.9
SiteB_k141_2138_1	N	GH1	N	N	1	GH1	WP_013787350.1 glycoside hydrolase family 1 protein [Thermoanaerobacterium xylanolyticum]	WP_013787350.1	100	98	0	0	1	98	1	98	3.2e-53	216.9
SiteB_k141_21437_1	CBM32(6-126)	N	N	N	1	CBM32	WP_051499348.1 hypothetical protein [Paenibacillus sophorae]	WP_051499348.1	46.8	141	73	2	1	139	26	166	6.2e-29	136.7
SiteB_k141_21439_2	CE11(1-126)	CE11	N	N	2	CE11	WP_004869106.1 UDP-3-O-acyl-N-acetylglucosamine deacetylase [Acidithiobacillus caldus]	WP_004869106.1	100	155	0	0	1	155	151	305	5.3e-82	313.2
SiteB_k141_21457_2	N	CE11	N	N	1	CE11	WP_068859581.1 3-hydroxyacyl-ACP dehydratase FabZ [Thermodesulfovibrio sp. N1]	WP_068859581.1	77.1	140	31	1	1	140	1	139	1.1e-55	225.7
SiteB_k141_21464_1	GH133(2-216)	GH133	N	N	2	GH133	WP_110269303.1 glycogen debranching protein [Acidianus brierleyi]	WP_110269303.1	57.6	224	92	2	1	224	390	610	4.1e-67	264.2
SiteB_k141_21502_1	GH18(60-222)	N	GH18	N	2	GH18	WP_006570224.1 glycoside hydrolase [Thermoanaerobacter siderophilus]	WP_006570224.1	89.1	229	25	0	1	229	1	229	1.9e-117	431.4
SiteB_k141_21502_4	CE4(157-279)	CE4	CE4	N	3	CE4	WP_072969144.1 polysaccharide deacetylase family sporulation protein PdaB [Thermoanaerobacter uzonensis]	WP_072969144.1	78.8	320	68	0	43	362	43	362	2.9e-123	451.4
SiteB_k141_21527_35	GT83(5-380)	N	N	N	1	GT83	WP_086034510.1 hypothetical protein [Desulfurella amilsii]	WP_086034510.1	84.7	476	72	1	1	476	1	475	1.2e-214	755.4
SiteB_k141_21527_7	GT51(54-228)	GT51	GT51	N	3	GT51	WP_086033229.1 penicillin-binding protein 1A [Desulfurella amilsii]	WP_086033229.1	95	625	31	0	1	625	1	625	0	1206.4
SiteB_k141_21527_94	GH1(2-366)	GH1	GH1	N	3	GH1	WP_025392677.1 glycoside hydrolase family 1 protein [Desulfurella acetivorans]	WP_025392677.1	82.5	372	64	1	1	372	55	425	7e-189	669.5
SiteB_k141_21527_96	GT21(36-267)	GT21	N	N	2	GT21	WP_025392675.1 glycosyltransferase [Desulfurella acetivorans]	WP_025392675.1	73.9	371	97	0	3	373	4	374	5.5e-154	553.5
SiteB_k141_21530_1	GH23(131-261)	GH23	CBM50	N	3	GH23	WP_041636552.1 LysM peptidoglycan-binding domain-containing protein [Acidithiobacillus caldus]	WP_041636552.1	99.7	306	1	0	1	306	41	346	6.5e-169	602.8
SiteB_k141_21544_1	GH106(5-692)	GH0	GH106	N	3	GH0	WP_025746769.1 MULTISPECIES: hypothetical protein [Caldicoprobacter]	WP_025746769.1	73	1002	271	0	1	1002	1	1002	0	1636.3
SiteB_k141_21588_1	N	GH38	N	N	1	GH38	WP_003866653.1 alpha-mannosidase [Thermoanaerobacter ethanolicus]	WP_003866653.1	92.6	94	7	0	1	94	199	292	1.8e-45	191
SiteB_k141_2159_5	CE1(76-275)	N	N	N	1	CE1	WP_066201093.1 esterase family protein [Hydrogenibacillus schlegelii]	WP_066201093.1	50.9	216	105	1	66	280	36	251	1.4e-56	229.6
SiteB_k141_216_2	GH10(55-375)	GH10	GH10	N	3	GH10	WP_085113008.1 1,4-beta-xylanase [Thermoanaerobacterium sp. PSU-2]	WP_085113008.1	99.5	413	2	0	18	430	1	413	1.1e-249	871.7
SiteB_k141_21625_5	GT2_Glyco_tranf_2_3(41-265)	GT2	GT2	N	3	GT2	WP_066669563.1 glycosyltransferase family 2 protein [Desulfotomaculum copahuensis]	WP_066669563.1	82.2	398	71	0	1	398	1	398	1.4e-192	681.8
SiteB_k141_21642_1	GH78(22-439)	GH78	GH78	N	3	GH78	WP_084273097.1 alpha-L-rhamnosidase [Picrophilus oshimae]	WP_084273097.1	50.9	462	202	7	1	439	292	751	1.8e-124	455.7
SiteB_k141_21682_1	N	GH31	GH31	N	2	GH31	WP_041587420.1 alpha-xylosidase [Thermoanaerobacterium thermosaccharolyticum]	WP_041587420.1	95.2	269	13	0	1	269	1	269	8e-147	529.3
SiteB_k141_21709_1	CE4(95-214)	CE4	N	N	2	CE4	WP_099082712.1 polysaccharide deacetylase family protein [Desulfotomaculum profundi]	WP_099082712.1	46.6	133	71	0	91	223	32	164	2.5e-29	138.7
SiteB_k141_21739_1	GH43_4(39-178)	N	N	N	1	GH43	WP_099253180.1 arabinan endo-1,5-alpha-L-arabinosidase [Thermoanaerobacterium thermosaccharolyticum]	WP_099253180.1	97.2	178	5	0	1	178	18	195	2.2e-100	374.4
SiteB_k141_21800_1	GH3(14-240)	GH3	N	N	2	GH3	WP_161848654.1 beta-N-acetylhexosaminidase [Athalassotoga saccharophila]	WP_161848654.1	84.7	255	38	1	3	257	59	312	1.3e-122	448.7
SiteB_k141_21802_1	N	GT4	N	N	1	GT4	WP_035466447.1 glycosyltransferase [Alicyclobacillus pomorum]	WP_035466447.1	40.8	358	200	5	1	354	17	366	1.1e-69	273.5
SiteB_k141_21815_1	CBM35(1-79)	N	N	N	1	CBM35	WP_004398766.1 MULTISPECIES: carbohydrate-binding protein [Thermoanaerobacter]	WP_004398766.1	99.3	139	1	0	1	139	471	609	5.2e-73	283.1
SiteB_k141_2188_1	N	GH4	N	N	1	GH4	WP_085113176.1 alpha-glucosidase/alpha-galactosidase [Thermoanaerobacterium sp. PSU-2]	WP_085113176.1	98.4	123	2	0	1	123	153	275	7.8e-65	255.8
SiteB_k141_21905_10	GT2_Glycos_transf_2(4-166)	GT2	N	N	2	GT2	WP_096230309.1 glycosyltransferase family 2 protein [Thermoanaerobacterium sp. RBIITD]	WP_096230309.1	56.5	232	98	2	1	232	1	229	7.1e-67	263.5
SiteB_k141_21905_6	N	N	GT4	N	1	GT4	WP_141304214.1 UDP-galactopyranose mutase [Moorella sp. E306M]	WP_141304214.1	78.6	365	78	0	3	367	4	368	4e-173	617.1
SiteB_k141_21905_7	GT2_Glycos_transf_2(11-118)	N	N	N	1	GT2	WP_105012179.1 glycosyltransferase [Salinibacter sp. 10B]	WP_105012179.1	44.2	326	170	3	3	322	12	331	2.1e-67	265.8
SiteB_k141_21905_9	GT2_Glycos_transf_2(7-113)	N	N	N	1	GT2	WP_096380376.1 glycosyltransferase family 2 protein [Stanieria sp. NIES-3757]	WP_096380376.1	45.8	308	165	2	5	312	3	308	2.1e-77	298.9
SiteB_k141_22015_69	GT4(218-327)	N	N	N	1	GT4	WP_009886366.1 glycosyltransferase family 4 protein [Ferroplasma acidarmanus]	WP_009886366.1	28.6	409	231	13	4	398	2	363	3.9e-28	135.6
SiteB_k141_22021_1	N	N	GH13_30	N	1	GH13	WP_018084824.1 DNA polymerase III subunit alpha [Desulfurispora thermophila]	WP_018084824.1	72.7	494	134	1	1	493	12	505	1.7e-206	728.4
SiteB_k141_22074_1	N	GH26	N	N	1	GH26	WP_022587208.1 copper amine oxidase [Caldanaerobacter subterraneus]	WP_022587208.1	94.6	129	7	0	1	129	175	303	1.1e-64	255.4
SiteB_k141_22081_1	GH57(2-156)	GH57	N	N	2	GH57	WP_041676059.1 glycoside hydrolase [Sulfurihydrogenibium azorense]	WP_041676059.1	97.6	167	4	0	1	167	249	415	2.8e-89	337.4
SiteB_k141_22216_5	GT2_Glyco_tranf_2_3(47-269)	N	GT2	N	2	GT2	WP_155864097.1 glycosyltransferase [Acidianus infernus]	WP_155864097.1	97.5	433	11	0	1	433	1	433	3.8e-231	810.1
SiteB_k141_22243_2	GT2_Glyco_tranf_2_3(46-256)	GT2	N	N	2	GT2	WP_093791530.1 glycosyltransferase family 2 protein [Sporomusa acidovorans]	WP_093791530.1	60.2	249	98	1	8	256	7	254	6.8e-87	330.1
SiteB_k141_22248_6	N	N	CBM50	N	1	CBM50	WP_042832637.1 calcium-translocating P-type ATPase, SERCA-type [Thermoanaerobacter sp. YS13]	WP_042832637.1	90.8	891	82	0	1	891	1	891	0	1543.1
SiteB_k141_22352_1	GT9(8-229)	N	GT9	N	2	GT9	WP_041675881.1 glycosyltransferase family 9 protein [Sulfurihydrogenibium azorense]	WP_041675881.1	99.6	232	1	0	1	232	63	294	2.7e-127	464.2
SiteB_k141_22406_1	GH109(4-111)	N	N	N	1	GH109	WP_073345638.1 Gfo/Idh/MocA family oxidoreductase [Caldanaerobius fijiensis]	WP_073345638.1	93.8	112	7	0	1	112	1	112	2.6e-51	210.7
SiteB_k141_22415_2	CE4(94-212)	CE4	N	N	2	CE4	WP_157862929.1 polysaccharide deacetylase family protein [Desulfofarcimen acetoxidans]	WP_157862929.1	41.5	248	130	3	37	284	20	252	3.5e-47	198.4
SiteB_k141_22426_5	GT2_Glycos_transf_2(5-119)	N	N	N	1	GT2	WP_015248017.1 glycosyltransferase family 2 protein [Singulisphaera acidiphila]	WP_015248017.1	46.6	236	117	3	1	227	43	278	5.2e-49	204.1
SiteB_k141_22450_1	GH3(77-303)	GH3	GH3	N	3	GH3	WP_143156606.1 beta-glucosidase [Caldanaerobius fijiensis]	WP_143156606.1	92.7	411	30	0	1	411	1	411	8e-223	782.3
SiteB_k141_22500_1	N	GT26	N	N	1	GT26	WP_084213516.1 sugar transferase [Thermicanus aegyptius]	WP_084213516.1	85.8	226	32	0	1	226	282	507	4.8e-108	400.2
SiteB_k141_22514_18	GH23(49-178)	N	N	N	1	GH23	WP_005583320.1 lytic transglycosylase domain-containing protein [Thermicanus aegyptius]	WP_005583320.1	47.8	178	91	2	8	184	6	182	3.1e-42	181.4
SiteB_k141_22514_34	N	N	GH13_30	N	1	GH13	WP_082718141.1 DNA polymerase III subunit alpha [Hydrogenibacillus schlegelii]	WP_082718141.1	49	1168	552	11	1	1159	16	1148	1e-294	1022.7
SiteB_k141_22514_4	GH18(343-591)	GH18	GH18	N	3	GH18	WP_134686831.1 SH3 domain-containing protein [Brevibacillus sp. CFH S0501]	WP_134686831.1	42.1	601	325	7	11	608	4	584	1e-133	486.9
SiteB_k141_22555_1	GT2_Glycos_transf_2(4-88)	N	GT2	N	2	GT2	WP_155862278.1 glycosyltransferase [Acidianus infernus]	WP_155862278.1	98.8	260	3	0	1	260	1	260	4.1e-140	506.9
SiteB_k141_22564_1	GT5(1-234)	GT5	GT5	N	3	GT5	WP_072966868.1 glycogen synthase GlgA [Thermoanaerobacter uzonensis]	WP_072966868.1	98.3	234	4	0	1	234	208	441	4.7e-127	463.4
SiteB_k141_22574_6	N	GH0	N	Y(1-24)	1	GH0	WP_072966982.1 hypothetical protein [Thermoanaerobacter uzonensis]	WP_072966982.1	87.9	305	37	0	1	305	14	318	8.3e-156	559.3
SiteB_k141_22596_7	GH36(209-468)	GH36	GH36	N	3	GH36	WP_133470029.1 alpha-galactosidase [Paraglaciecola sp. D3211]	WP_133470029.1	45.3	602	313	6	62	657	107	698	3.1e-163	585.1
SiteB_k141_22643_1	GT9(11-206)	GT9	N	N	2	GT9	WP_068861518.1 putative lipopolysaccharide heptosyltransferase III [Thermodesulfovibrio sp. N1]	WP_068861518.1	53.3	227	86	3	1	227	151	357	4.4e-64	254.2
SiteB_k141_22700_1	GH28(46-327)	N	GH28	N	2	GH28	WP_012844879.1 glycoside hydrolase family 28 protein [Rhodothermus marinus]	WP_012844879.1	59.8	321	129	0	7	327	42	362	6.6e-119	436.8
SiteB_k141_22734_1	GH5_2(1-109)	GH5	N	N	2	GH5	WP_084214900.1 cellulase family glycosylhydrolase [Thermoanaerobacterium aotearoense]	WP_084214900.1	97.2	109	3	0	1	109	93	201	1.3e-55	224.9
SiteB_k141_22768_2	AA6(8-108)	N	N	N	1	AA6	WP_069282751.1 NAD(P)H:quinone oxidoreductase [Sulfolobus sp. A20]	WP_069282751.1	84.3	108	17	0	1	108	1	108	1e-47	198.7
SiteB_k141_22824_1	GH5_4(2-149)	GH5	N	N	2	GH5	WP_068721862.1 cellulase family glycosylhydrolase [Paenibacillus sp. DMB5]	WP_068721862.1	59.5	190	75	1	1	190	188	375	6.6e-63	250
SiteB_k141_22855_8	GT2_Glycos_transf_2(75-242)+GT2_Glyco_trans_2_3(159-367)	N	GT2	N	2	GT2	WP_110269286.1 glycosyltransferase [Acidianus brierleyi]	WP_110269286.1	47.1	495	256	4	1	493	1	491	3.3e-122	448.4
SiteB_k141_22914_1	N	GT20	N	N	1	GT20	WP_088553512.1 trehalose-6-phosphate synthase [Calderihabitans maritimus]	WP_088553512.1	62.6	123	46	0	1	123	320	442	6.3e-38	166.4
SiteB_k141_22929_7	GT2_Glycos_transf_2(17-135)	GT2	N	N	2	GT2	WP_159432343.1 glycosyltransferase [Caldanaerobius fijiensis]	WP_159432343.1	52.6	137	63	2	16	151	9	144	2.7e-30	141.4
SiteB_k141_22931_1	GT4(161-303)	N	GT4	N	2	GT4	WP_143340272.1 glycosyltransferase family 4 protein [Desulfurella amilsii]	WP_143340272.1	100	334	0	0	1	334	5	338	1.9e-182	647.9
SiteB_k141_22931_44	GT2_Glycos_transf_2(7-123)	N	N	N	1	GT2	WP_086034586.1 glycosyltransferase family 2 protein [Desulfurella amilsii]	WP_086034586.1	88.1	236	28	0	1	236	1	236	2.1e-114	421.4
SiteB_k141_22931_45	CE4(85-209)	CE4	N	N	2	CE4	WP_086034585.1 polysaccharide deacetylase family protein [Desulfurella amilsii]	WP_086034585.1	82.5	252	44	0	1	252	1	252	1.5e-107	398.7
SiteB_k141_22935_2	GT4(29-141)	GT4	GT4	N	3	GT4	WP_004871713.1 glycosyltransferase family 1 protein [Acidithiobacillus caldus]	WP_004871713.1	100	185	0	0	1	185	155	339	3.2e-102	380.6
SiteB_k141_22936_14	CE4(128-250)	CE4	N	N	2	CE4	WP_151191970.1 polysaccharide deacetylase family protein [Desulfotomaculum copahuensis]	WP_151191970.1	82.9	228	39	0	121	348	82	309	1.1e-108	402.9
SiteB_k141_22975_1	GH3(3-99)	N	N	N	1	GH3	WP_104058867.1 beta-glucosidase BglX [Jeotgalibacillus proteolyticus]	WP_104058867.1	57.6	170	70	1	1	168	201	370	4.8e-49	203.8
SiteB_k141_23094_17	GH23(1-99)	N	N	N	1	GH23	WP_147800434.1 transglycosylase SLT domain-containing protein [Hydrogenophilales bacterium SM250]	WP_147800434.1	93.2	103	7	0	2	104	41	143	2.3e-49	204.1
SiteB_k141_23118_1	N	CBM50	CBM50	N	2	CBM50	WP_046159959.1 peptidoglycan DD-metalloendopeptidase family protein [Caldanaerobacter subterraneus]	WP_046159959.1	93.8	449	28	0	1	449	1	449	6.3e-237	829.3
SiteB_k141_2318_3	N	N	CBM50	N	1	CBM50	WP_085113510.1 cation-transporting P-type ATPase [Thermoanaerobacterium sp. PSU-2]	WP_085113510.1	99.8	924	2	0	1	924	1	924	0	1765.4
SiteB_k141_23182_2	GT83(2-217)	N	N	N	1	GT83	WP_028842318.1 glycosyltransferase family 39 protein [Thermodesulfovibrio islandicus]	WP_028842318.1	65.7	210	68	1	8	217	6	211	9.3e-69	269.6
SiteB_k141_23191_2	GH130(2-224)	GH130	N	N	2	GH130	WP_028986670.1 glycosidase [Thermicanus aegyptius]	WP_028986670.1	92.1	228	18	0	2	229	127	354	1.7e-121	444.9
SiteB_k141_23247_53	GT4(181-344)	N	N	N	1	GT4	WP_008081937.1 glycosyltransferase family 4 protein [Aciduliprofundum boonei]	WP_008081937.1	37.5	379	225	6	1	371	1	375	1.8e-59	239.6
SiteB_k141_23266_3	GT26(57-226)	GT26	GT26	N	3	GT26	WP_085113571.1 WecB/TagA/CpsF family glycosyltransferase [Thermoanaerobacterium sp. PSU-2]	WP_085113571.1	96.7	243	8	0	1	243	1	243	1.8e-129	471.5
SiteB_k141_23291_6	N	N	GH13_30	N	1	GH13	WP_031313863.1 DNA polymerase III subunit alpha [Caldanaerobacter subterraneus]	WP_031313863.1	98	1145	23	0	1	1145	1	1145	0	2219.1
SiteB_k141_23321_2	N	GT26	N	N	1	GT26	WP_109135959.1 undecaprenyl-phosphate galactose phosphotransferase WbaP [Candidatus Sulfobium mesophilum]	WP_109135959.1	62.9	197	73	0	1	197	282	478	1e-66	262.7
SiteB_k141_23325_1	GT4(15-129)	N	N	N	1	GT4	WP_025305536.1 glycosyltransferase [Thermocrinis ruber]	WP_025305536.1	74.4	129	33	0	1	129	553	681	7.5e-50	206.1
SiteB_k141_23369_54	GT2_Glycos_transf_2(11-174)	N	GT2	N	2	GT2	WP_155862730.1 glycosyltransferase [Acidianus infernus]	WP_155862730.1	99.6	235	1	0	1	235	1	235	3.6e-127	463.8
SiteB_k141_23369_68	GT2_Glyco_tranf_2_3(42-269)	N	GT2	N	2	GT2	WP_155860955.1 glycosyltransferase [Acidianus ambivalens]	WP_155860955.1	97.7	394	8	1	1	394	2	394	3.5e-207	730.3
SiteB_k141_23369_92	N	N	CBM48	N	1	CBM48	WP_155862760.1 malto-oligosyltrehalose trehalohydrolase [Acidianus infernus]	WP_155862760.1	100	205	0	0	1	205	355	559	6.9e-114	419.5
SiteB_k141_23400_6	CE10(348-595)	N	N	N	1	CE10	WP_155863631.1 prolyl oligopeptidase family serine peptidase [Acidianus infernus]	WP_155863631.1	99.7	587	2	0	12	598	1	587	0	1213.4
SiteB_k141_23410_1	GT4(45-120)	N	N	N	1	GT4	WP_011024930.1 glycosyltransferase family 4 protein [Caldanaerobacter subterraneus]	WP_011024930.1	99.2	120	1	0	1	120	379	498	2.9e-64	253.8
SiteB_k141_23426_1	N	N	GT4	N	1	GT4	WP_012673846.1 mannose-1-phosphate guanylyltransferase/mannose-6-phosphate isomerase [Sulfurihydrogenibium azorense]	WP_012673846.1	98.6	440	6	0	1	440	1	440	3.5e-248	866.7
SiteB_k141_23437_1	GH51(2-266)	GH51	GH51	N	3	GH51	WP_073343394.1 alpha-N-arabinofuranosidase [Caldanaerobius fijiensis]	WP_073343394.1	92.5	267	20	0	1	267	203	469	3.7e-144	520.4
SiteB_k141_23447_1	N	N	GH38	N	1	GH38	WP_083761123.1 hypothetical protein [Thermoanaerobacter italicus]	WP_083761123.1	77.6	246	53	1	1	244	240	485	1.6e-106	395.2
SiteB_k141_23486_1	GH38(2-145)	GH38	GH38	N	3	GH38	WP_132039203.1 alpha-mannosidase [Caldanaerobacter subterraneus]	WP_132039203.1	88.1	386	46	0	1	386	115	500	9e-200	705.7
SiteB_k141_23494_1	CBM50(23-66)	N	N	N	1	CBM50	WP_143045338.1 LysM peptidoglycan-binding domain-containing protein, partial [Acinetobacter baumannii]	WP_143045338.1	65.5	110	38	0	1	110	1	110	5.4e-33	149.8
SiteB_k141_23513_4	CBM50(23-67)+CBM50(82-126)+CBM50(141-185)	N	N	N	1	CBM50	WP_011025637.1 SafA/ExsA family spore coat assembly protein [Caldanaerobacter subterraneus]	WP_011025637.1	98.4	185	3	0	1	185	1	185	9.3e-102	379
SiteB_k141_23545_11	GT28(208-358)	GT28	N	N	2	GT28	WP_066197538.1 glycosyltransferase [Hydrogenibacillus schlegelii]	WP_066197538.1	43.1	383	211	2	1	383	1	376	1.8e-81	312.8
SiteB_k141_23549_4	CBM50(33-75)	N	N	Y(1-31)	1	CBM50	WP_121451281.1 LysM peptidoglycan-binding domain-containing protein [Desulfofundulus salinum]	WP_121451281.1	51.5	303	117	5	10	306	10	288	1.1e-72	283.1
SiteB_k141_23572_2	GT51(64-218)	GT51	N	Y(1-33)	2	GT51	WP_066666934.1 PBP1A family penicillin-binding protein [Desulfotomaculum copahuensis]	WP_066666934.1	64.3	213	76	0	7	219	3	215	1.2e-71	279.3
SiteB_k141_23581_1	N	GT4	N	N	1	GT4	WP_151965958.1 glycosyltransferase [Planctomycetes bacterium SRT547]	WP_151965958.1	62.7	158	59	0	3	160	4	161	1.7e-48	201.8
SiteB_k141_23591_7	CE16(1-196)	N	N	N	1	CE16	WP_086033448.1 autotransporter domain-containing protein [Desulfurella amilsii]	WP_086033448.1	85.3	530	73	3	1	526	152	680	2.8e-252	880.6
SiteB_k141_23606_1	N	N	GT4	N	1	GT4	WP_069284233.1 MULTISPECIES: glycosyltransferase family 4 protein [unclassified Sulfolobus]	WP_069284233.1	81.4	247	46	0	1	247	112	358	7.7e-112	412.9
SiteB_k141_2363_4	GT2_Glycos_transf_2(3-130)	N	GT2	N	2	GT2	WP_009611043.1 glycosyltransferase family 2 protein [Caldanaerobacter subterraneus]	WP_009611043.1	97.6	206	5	0	1	206	1	206	1.3e-104	388.7
SiteB_k141_23665_1	N	CE9	N	N	1	CE9	WP_004400324.1 MULTISPECIES: N-acetylglucosamine-6-phosphate deacetylase [Thermoanaerobacter]	WP_004400324.1	97.1	70	2	0	1	70	306	375	2.2e-27	130.6
SiteB_k141_23670_1	N	CE9	N	N	1	CE9	WP_004400324.1 MULTISPECIES: N-acetylglucosamine-6-phosphate deacetylase [Thermoanaerobacter]	WP_004400324.1	97.4	77	2	0	1	77	306	382	9.7e-32	145.2
SiteB_k141_23689_1	GT2_Glycos_transf_2(3-129)	GT2	N	N	2	GT2	WP_096182874.1 glycosyltransferase family 2 protein [Effusibacillus lacus]	WP_096182874.1	57.1	154	65	1	1	153	1	154	1.5e-41	178.7
SiteB_k141_23706_2	GH42(12-272)	N	N	N	1	GH42	WP_073345666.1 beta-galactosidase [Caldanaerobius fijiensis]	WP_073345666.1	90.7	279	25	1	1	278	1	279	5.7e-156	559.7
SiteB_k141_23709_7	GT4(3-96)	N	N	N	1	GT4	WP_066666829.1 glycosyltransferase family 4 protein [Desulfotomaculum copahuensis]	WP_066666829.1	65.4	153	53	0	2	154	252	404	1e-45	192.6
SiteB_k141_23737_2	N	N	GH13_11	N	1	GH13	WP_015051727.1 serine hydroxymethyltransferase [Thermacetogenium phaeum]	WP_015051727.1	79.6	348	71	0	7	354	10	357	1.3e-157	565.5
SiteB_k141_23741_2	N	CBM50	CBM50	N	2	CBM50	WP_041636552.1 LysM peptidoglycan-binding domain-containing protein [Acidithiobacillus caldus]	WP_041636552.1	99.7	290	1	0	1	290	342	631	1.5e-146	528.5
SiteB_k141_23760_2	GT1(38-374)	N	N	N	1	GT1	WP_151191939.1 hypothetical protein [Desulfotomaculum copahuensis]	WP_151191939.1	68	375	120	0	1	375	19	393	6.7e-139	503.4
SiteB_k141_23764_2	CBM50(43-87)	N	N	N	1	CBM50	WP_012992428.1 LysM peptidoglycan-binding domain-containing protein [Thermocrinis albus]	WP_012992428.1	74.4	86	20	1	57	140	2	87	4.8e-29	137.1
SiteB_k141_23825_1	N	GH36	N	N	1	GH36	WP_072969317.1 alpha-galactosidase [Thermoanaerobacter uzonensis]	WP_072969317.1	100	75	0	0	1	75	336	410	1e-35	158.3
SiteB_k141_23845_5	GT51(49-224)	GT51	GT51	N	3	GT51	WP_134217487.1 penicillin-binding protein 1A [Pelotomaculum sp. FP]	WP_134217487.1	53.6	614	272	7	35	646	28	630	5.5e-171	610.9
SiteB_k141_23856_1	N	GH27	N	N	1	GH27	WP_035172167.1 glycoside hydrolase family 27 protein [Caldanaerobius polysaccharolyticus]	WP_035172167.1	87.2	109	14	0	1	109	25	133	1.4e-49	204.9
SiteB_k141_23868_3	N	N	GH4	N	1	GH4	WP_014757070.1 6-phospho-beta-glucosidase [Thermoanaerobacterium aotearoense]	WP_014757070.1	96.4	197	7	0	1	197	240	436	3.3e-105	390.6
SiteB_k141_23917_1	GH63(186-565)	GH63	GH63	N	3	GH63	WP_073345422.1 hypothetical protein [Caldanaerobius fijiensis]	WP_073345422.1	91.3	566	49	0	1	566	1	566	0	1109.4
SiteB_k141_23980_2	GT51(64-239)	GT51	GT51	N	3	GT51	WP_134213754.1 penicillin-binding protein 1A [Pelotomaculum propionicicum]	WP_134213754.1	59.6	592	232	6	30	616	46	635	2.4e-199	704.9
SiteB_k141_24053_1	GH13_9(1-133)	GH13	N	N	2	GH13	WP_103414984.1 1,4-alpha-glucan branching protein GlgB [Acidithiobacillus caldus]	WP_103414984.1	100	133	0	0	1	133	336	468	5.3e-75	289.7
SiteB_k141_24080_1	GH23(247-380)	GH23	GH23	N	3	GH23	WP_004871161.1 lytic transglycosylase domain-containing protein [Acidithiobacillus caldus]	WP_004871161.1	100	416	0	0	1	416	235	650	2.1e-239	837.4
SiteB_k141_24158_2	GH130(1-104)	N	N	N	1	GH130	WP_156096982.1 glycosidase [Mesoaciditoga lauensis]	WP_156096982.1	71.8	103	29	0	1	103	167	269	7.5e-40	172.6
SiteB_k141_2418_1	N	GH38	N	N	1	GH38	WP_073341692.1 alpha-mannosidase [Caldanaerobius fijiensis]	WP_073341692.1	95.9	170	7	0	1	170	198	367	4.8e-89	336.7
SiteB_k141_24190_2	GH109(4-114)	N	N	N	1	GH109	WP_004400602.1 MULTISPECIES: Gfo/Idh/MocA family oxidoreductase [Thermoanaerobacter]	WP_004400602.1	97.4	385	10	0	1	385	1	385	2.6e-223	783.9
SiteB_k141_24200_1	GH1(7-248)	GH1	N	N	2	GH1	WP_059175834.1 family 1 glycosylhydrolase [Thermodesulfovibrio aggregans]	WP_059175834.1	66.9	248	78	1	1	248	146	389	5e-103	383.6
SiteB_k141_24263_1	N	CE7	N	Y(1-28)	1	CE7	WP_013788497.1 acetylxylan esterase [Thermoanaerobacterium xylanolyticum]	WP_013788497.1	96.9	65	2	0	1	65	256	320	1.7e-29	137.5
SiteB_k141_24263_2	CE7(1-198)	CE7	CE7	N	3	CE7	WP_085113014.1 acetylxylan esterase [Thermoanaerobacterium sp. PSU-2]	WP_085113014.1	99	204	2	0	1	204	117	320	1.5e-113	418.3
SiteB_k141_24270_1	N	GT2	N	N	1	GT2	WP_166030990.1 glycosyltransferase [Thermosulfuriphilus ammonigenes]	WP_166030990.1	74.1	58	15	0	75	132	6	63	1.9e-16	95.1
SiteB_k141_24305_3	GT20(1-185)	GT20	N	N	2	GT20	WP_013121500.1 trehalose-6-phosphate synthase [Thermincola potens]	WP_013121500.1	71	214	62	0	1	214	289	502	4e-81	310.8
SiteB_k141_24306_15	GT26(87-256)	GT26	N	N	2	GT26	WP_027717638.1 WecB/TagA/CpsF family glycosyltransferase [Desulfovirgula thermocuniculi]	WP_027717638.1	51.6	252	109	1	19	270	1	239	3.3e-63	251.5
SiteB_k141_24348_2	GH109(5-121)	N	N	N	1	GH109	WP_074665903.1 Gfo/Idh/MocA family oxidoreductase [Thermoanaerobacter thermohydrosulfuricus]	WP_074665903.1	96.2	133	5	0	1	133	1	133	1.1e-67	265.4
SiteB_k141_2438_1	N	N	GH28	N	1	GH28	WP_014003485.1 threonine--tRNA ligase [Acidithiobacillus caldus]	WP_014003485.1	100	416	0	0	1	416	92	507	1.2e-250	874.8
SiteB_k141_24448_3	CE4(100-244)	CE4	N	N	2	CE4	WP_073344790.1 polysaccharide deacetylase family protein [Caldanaerobius fijiensis]	WP_073344790.1	81.4	285	51	1	1	283	1	285	1.2e-132	482.3
SiteB_k141_24451_1	GT26(1-103)	GT26	N	N	2	GT26	WP_073346135.1 WecB/TagA/CpsF family glycosyltransferase [Caldanaerobius fijiensis]	WP_073346135.1	86.6	119	16	0	1	119	131	249	3.2e-55	223.8
SiteB_k141_24453_1	GT5(12-298)	GT5	GT5	N	3	GT5	WP_161848066.1 glycosyltransferase [Athalassotoga saccharophila]	WP_161848066.1	81	300	56	1	1	299	59	358	1.7e-142	515
SiteB_k141_24507_1	GT2_Glycos_transf_2(4-86)	N	N	N	1	GT2	WP_077614961.1 glycosyltransferase family 2 protein [Caenibacillus caldisaponilyticus]	WP_077614961.1	61.6	86	33	0	1	86	42	127	1.7e-21	111.3
SiteB_k141_24539_1	GT84(1230-1443)+GH94(1684-2763)	GH94+GT84	GH94	N	3	GH94	WP_009610406.1 glycosyl transferase [Caldanaerobacter subterraneus]	WP_009610406.1	96.1	2767	108	0	1	2767	96	2862	0	5344.6
SiteB_k141_24539_13	N	N	GH13_11	N	1	GH13	WP_009610753.1 serine hydroxymethyltransferase [Caldanaerobacter subterraneus]	WP_009610753.1	99.5	413	2	0	1	413	1	413	2.4e-235	823.9
SiteB_k141_24539_15	CE14(49-208)	N	N	N	1	CE14	WP_043884120.1 PIG-L family deacetylase [Caldanaerobacter subterraneus]	WP_043884120.1	95.9	469	19	0	1	469	1	469	1.4e-268	934.5
SiteB_k141_24540_1	GT2_Glycos_transf_2(3-145)	N	N	N	1	GT2	WP_012514613.1 glycosyltransferase family 2 protein [Hydrogenobaculum sp. Y04AAS1]	WP_012514613.1	61.7	196	73	2	3	196	27	222	1.5e-62	248.8
SiteB_k141_24562_2	GT28(198-348)	GT0	N	N	2	GT0	WP_069657212.1 UDP-2,4-diacetamido-2,4,6-trideoxy-beta-L-altropyranose hydrolase [Vulcanibacillus modesticaldus]	WP_069657212.1	51.2	367	166	4	1	366	1	355	5.6e-98	367.5
SiteB_k141_24590_1	GH2(1-377)	GH2	GH2	N	3	GH2	WP_074665092.1 glycoside hydrolase family 2 protein [Thermoanaerobacter thermohydrosulfuricus]	WP_074665092.1	97	461	14	0	1	461	317	777	9.3e-276	958.4
SiteB_k141_24596_1	N	GH23	N	N	1	GH23	WP_041587296.1 lytic transglycosylase domain-containing protein [Caldanaerobacter subterraneus]	WP_041587296.1	92.7	41	3	0	1	41	133	173	1.4e-13	84
SiteB_k141_24601_2	CE11(4-110)	CE11	N	N	2	CE11	WP_109134577.1 UDP-3-O-acyl-N-acetylglucosamine deacetylase [Candidatus Sulfobium mesophilum]	WP_109134577.1	63.6	110	36	1	1	110	8	113	3e-31	144.1
SiteB_k141_2462_8	GH15(311-671)	GH15	GH15	N	3	GH15	WP_011026002.1 glucan 1,4-alpha-glucosidase [Caldanaerobacter subterraneus]	WP_011026002.1	96	696	28	0	1	696	8	703	0	1334.3
SiteB_k141_24658_2	CBM50(8-51)+CBM50(139-182)+CBM50(207-251)	N	CBM50	N	2	CBM50	WP_014757954.1 MULTISPECIES: LysM peptidoglycan-binding domain-containing protein [Thermoanaerobacterium]	WP_014757954.1	93	270	15	1	1	266	1	270	7.1e-109	403.3
SiteB_k141_24663_1	GH38(107-358)	GH38	N	N	2	GH38	WP_161848507.1 alpha-mannosidase [Athalassotoga saccharophila]	WP_161848507.1	78.3	374	79	1	1	374	149	520	1e-176	629
SiteB_k141_24694_1	GT84(1-90)	N	GH94	N	2	GH94	WP_085112371.1 glycosyl transferase [Thermoanaerobacterium sp. PSU-2]	WP_085112371.1	98.5	201	3	0	1	201	1450	1650	7.9e-107	396
SiteB_k141_24720_1	N	GH36	N	N	1	GH36	WP_072969317.1 alpha-galactosidase [Thermoanaerobacter uzonensis]	WP_072969317.1	99.2	129	1	0	1	129	368	496	5.5e-69	269.6
SiteB_k141_24731_1	GT4(213-357)	GT4	N	N	2	GT4	WP_073341684.1 glycosyltransferase family 4 protein [Caldanaerobius fijiensis]	WP_073341684.1	98.3	475	8	0	1	475	7	481	2e-270	940.6
SiteB_k141_24732_2	GT9(4-193)	GT9	GT9	N	3	GT9	WP_012674868.1 lipopolysaccharide heptosyltransferase II [Sulfurihydrogenibium azorense]	WP_012674868.1	97.7	213	5	0	1	213	119	331	5.3e-117	429.9
SiteB_k141_24742_3	GH25(12-188)	N	N	N	1	GH25	WP_005583885.1 glycoside hydrolase family 25 protein [Thermicanus aegyptius]	WP_005583885.1	48.2	195	101	0	1	195	1	195	1.2e-46	196.8
SiteB_k141_24754_2	GH3(74-300)	GH3	GH3	N	3	GH3	WP_028986072.1 beta-N-acetylhexosaminidase [Thermoanaerobacter indiensis]	WP_028986072.1	98.9	525	6	0	8	532	1	525	1.7e-294	1020.8
SiteB_k141_24759_2	GT4(3-60)	N	N	N	1	GT4	WP_073341700.1 glycosyltransferase [Caldanaerobius fijiensis]	WP_073341700.1	96.8	95	3	0	1	95	278	372	3e-43	183.7
SiteB_k141_2479_1	N	GT35	N	N	1	GT35	WP_068861209.1 alpha-glucan family phosphorylase [Thermodesulfovibrio sp. N1]	WP_068861209.1	67.3	260	85	0	1	260	17	276	2.2e-101	378.3
SiteB_k141_24805_2	GH73(10-109)	N	N	N	1	GH73	WP_148247751.1 mannosyl-glycoprotein endo-beta-N-acetylglucosamidase [Paenibacillus sp. Cedars]	WP_148247751.1	39.1	169	86	3	10	165	46	210	3.1e-19	105.1
SiteB_k141_24825_1	N	GH94+GT84	GH94	N	2	GH94	WP_014758063.1 glycosyl transferase [Thermoanaerobacterium aotearoense]	WP_014758063.1	92.8	208	15	0	1	208	2387	2594	1.3e-115	425.2
SiteB_k141_24832_3	GH13_14(170-480)	GH13+CBM41+CBM48	CBM48	N	3	GH13	WP_072966859.1 type I pullulanase [Thermoanaerobacter uzonensis]	WP_072966859.1	85	625	94	0	1	625	1	625	0	1135.9
SiteB_k141_24832_4	CBM48(31-113)+GH13_9(182-473)	GH13	CBM48	N	3	GH13	WP_072966861.1 1,4-alpha-glucan branching protein GlgB [Thermoanaerobacter uzonensis]	WP_072966861.1	89.8	626	64	0	1	626	1	626	0	1236.9
SiteB_k141_24832_5	N	N	CBM48	N	1	CBM48	WP_072966863.1 glucose-1-phosphate adenylyltransferase [Thermoanaerobacter uzonensis]	WP_072966863.1	92.2	384	30	0	1	384	7	390	1.6e-185	658.3
SiteB_k141_24832_7	GT5(2-473)	GT5	GT5	N	3	GT5	WP_072966868.1 glycogen synthase GlgA [Thermoanaerobacter uzonensis]	WP_072966868.1	95.2	476	23	0	1	476	1	476	2.1e-267	930.6
SiteB_k141_24871_1	N	N	GH2	Y(1-31)	1	GH2	WP_042833543.1 sugar ABC transporter substrate-binding protein [Thermoanaerobacter sp. YS13]	WP_042833543.1	99.3	441	3	0	1	441	1	441	6e-240	839.3
SiteB_k141_24894_1	CBM27(57-226)+CBM23(240-402)	CBM23+CBM27	CBM0	N	3	CBM23	WP_045409449.1 beta-mannosidase [Thermoanaerobacterium saccharolyticum]	WP_045409449.1	96.7	457	15	0	1	457	836	1292	8.3e-256	892.1
SiteB_k141_24900_3	N	GH2	GH2	N	2	GH2	WP_015311073.1 glycoside hydrolase family 2 protein [Thermoanaerobacterium thermosaccharolyticum]	WP_015311073.1	91.4	477	41	0	1	477	345	821	6.8e-274	952.2
SiteB_k141_24944_1	CBM67(102-218)	N	N	N	1	CBM67	WP_084273097.1 alpha-L-rhamnosidase [Picrophilus oshimae]	WP_084273097.1	43.3	231	119	4	1	220	21	250	3.7e-49	204.5
SiteB_k141_24963_3	CE11(4-279)	CE11	CE11	N	3	CE11	WP_013122148.1 UDP-3-O-acyl-N-acetylglucosamine deacetylase [Thiomonas intermedia]	WP_013122148.1	90.9	308	28	0	1	308	1	308	1.9e-155	558.1
SiteB_k141_24968_3	N	N	CBM50	N	1	CBM50	WP_085112989.1 calcium-translocating P-type ATPase, SERCA-type [Thermoanaerobacterium sp. PSU-2]	WP_085112989.1	98.9	899	10	0	1	899	1	899	0	1678.3
SiteB_k141_25009_1	GT4(13-103)	N	N	N	1	GT4	WP_152941603.1 glycosyltransferase [Acidianus ambivalens]	WP_152941603.1	82.4	102	18	0	18	119	257	358	1.3e-40	175.3
SiteB_k141_2501_2	CE4(46-149)	N	N	N	1	CE4	WP_013074932.1 polysaccharide deacetylase [Kyrpidia tusciae]	WP_013074932.1	98.1	154	3	0	1	154	1	154	1.3e-85	325.1
SiteB_k141_25033_1	GT4(2-135)	N	N	N	1	GT4	WP_012963401.1 glycosyltransferase [Hydrogenobacter thermophilus]	WP_012963401.1	78.9	152	32	0	1	152	238	389	3.7e-64	253.8
SiteB_k141_25040_29	N	N	GH0	N	1	GH0	WP_055450520.1 alpha-1,4 polygalactosaminidase [Thiomonas bhubaneswarensis]	WP_055450520.1	80.6	968	182	3	1	966	1	964	0	1639.8
SiteB_k141_25040_34	GT4(329-485)	GT4	GT4	N	3	GT4	WP_013105303.1 MULTISPECIES: GT4 family glycosyltransferase PelF [Thiomonas]	WP_013105303.1	86.4	558	66	1	8	565	3	550	2.7e-280	973.8
SiteB_k141_25110_1	N	N	GH15	N	1	GH15	WP_004871918.1 glycosyl hydrolase [Acidithiobacillus caldus]	WP_004871918.1	100	287	0	0	1	287	47	333	1.8e-168	601.3
SiteB_k141_25123_1	N	GT2	N	N	1	GT2	WP_074666728.1 glycosyltransferase [Thermoanaerobacter thermohydrosulfuricus]	WP_074666728.1	87.5	112	14	0	1	112	98	209	3.7e-45	190.3
SiteB_k141_25162_1	GH109(5-121)	N	N	N	1	GH109	WP_099252754.1 Gfo/Idh/MocA family oxidoreductase [Thermoanaerobacterium thermosaccharolyticum]	WP_099252754.1	96	354	14	0	4	357	1	354	9.5e-196	692.2
SiteB_k141_25174_1	GT2_Glycos_transf_2(46-175)	N	N	N	1	GT2	WP_051620728.1 glycosyltransferase [Acidithiobacillus caldus]	WP_051620728.1	98.9	180	2	0	1	180	57	236	7.6e-93	349.4
SiteB_k141_25190_1	GT21(53-284)	GT21	N	N	2	GT21	WP_059175839.1 glycosyltransferase [Thermodesulfovibrio aggregans]	WP_059175839.1	59.5	279	92	4	8	286	11	268	1.8e-83	318.9
SiteB_k141_25200_4	GT5(7-484)	GT5	GT5	N	3	GT5	WP_066668182.1 glycogen synthase GlgA [Desulfotomaculum copahuensis]	WP_066668182.1	88.5	497	57	0	1	497	1	497	2.7e-265	923.7
SiteB_k141_25209_10	GT4(197-342)	GT4	N	N	2	GT4	WP_161485920.1 glycosyltransferase [Thermoanaerobacter sp. YS13]	WP_161485920.1	93.7	205	13	0	175	379	2	206	1.2e-103	386.3
SiteB_k141_25209_11	GT4(204-353)	GT4	N	N	2	GT4	WP_042832587.1 glycosyltransferase family 4 protein [Thermoanaerobacter sp. YS13]	WP_042832587.1	98.7	382	5	0	1	382	1	382	2e-220	774.2
SiteB_k141_25209_6	N	GT26	N	N	1	GT26	WP_042832590.1 sugar transferase [Thermoanaerobacter sp. YS13]	WP_042832590.1	98.3	459	8	0	1	459	1	459	5.8e-246	859.4
SiteB_k141_25209_8	GT4(195-330)	GT4	GT4	N	3	GT4	WP_042833891.1 glycosyltransferase [Thermoanaerobacter sp. YS13]	WP_042833891.1	98.1	370	7	0	4	373	1	370	2e-212	747.7
SiteB_k141_25244_1	N	GT4	N	N	1	GT4	WP_100355425.1 glycosyltransferase family 4 protein [Acinetobacter sp. ANC 5318]	WP_100355425.1	57.8	128	54	0	4	131	1	128	6.9e-35	156.4
SiteB_k141_25316_2	CE10(39-166)	N	N	N	1	CE10	WP_082179238.1 alpha/beta hydrolase [Acidithiobacillus caldus]	WP_082179238.1	100	183	0	0	1	183	1	183	6.1e-98	366.3
SiteB_k141_25317_1	GH94(224-674)	N	GH94	N	2	GH94	WP_085112371.1 glycosyl transferase [Thermoanaerobacterium sp. PSU-2]	WP_085112371.1	97.3	675	18	0	1	675	1556	2230	0	1317.4
SiteB_k141_25362_1	GT4(4-103)	GT4	N	N	2	GT4	WP_070114603.1 glycosyltransferase family 4 protein [Acidithiobacillus caldus]	WP_070114603.1	99	103	1	0	1	103	164	266	1.1e-51	211.8
SiteB_k141_25368_1	GH109(2-93)	N	N	N	1	GH109	WP_013782267.1 Gfo/Idh/MocA family oxidoreductase [Mahella australiensis]	WP_013782267.1	59	210	86	0	1	210	23	232	4.3e-71	277.3
SiteB_k141_25383_1	GT2_Glycos_transf_2(84-240)+GT2_Glycos_transf_2(341-521)	GT2	GT2	N	3	GT2	WP_108308507.1 glycosyltransferase family 2 protein [Thermodesulfobium acidiphilum]	WP_108308507.1	73.6	565	149	0	30	594	179	743	5e-250	873.2
SiteB_k141_2542_1	GH38(3-150)	GH38	GH38	N	3	GH38	WP_109159619.1 alpha-mannosidase [Desulfurococcaceae archaeon AG1]	WP_109159619.1	48.5	679	343	3	1	674	370	1046	6.4e-201	710.3
SiteB_k141_2542_7	GT2_Glycos_transf_2(15-135)	N	N	N	1	GT2	WP_014026224.1 glycosyltransferase family 2 protein [Pyrolobus fumarii]	WP_014026224.1	47.8	339	154	7	1	336	1	319	1.5e-74	289.7
SiteB_k141_25432_1	N	GH51	N	N	1	GH51	WP_073343394.1 alpha-N-arabinofuranosidase [Caldanaerobius fijiensis]	WP_073343394.1	94.8	115	6	0	1	115	86	200	1.9e-60	241.1
SiteB_k141_25437_1	GH76(41-316)	N	CBM6	Y(1-37)	2	CBM6	WP_047686833.1 carbohydrate-binding protein [Paenibacillus chondroitinus]	WP_047686833.1	67.9	321	102	1	2	321	1	321	4e-129	470.7
SiteB_k141_25516_1	GT4(3-121)	N	N	N	1	GT4	WP_157744147.1 glycosyltransferase [Halopenitus persicus]	WP_157744147.1	47	117	62	0	3	119	148	264	9.4e-24	119.4
SiteB_k141_25539_1	GH36(2-366)	GH36	GH36	N	3	GH36	WP_161847489.1 alpha-galactosidase [Athalassotoga saccharophila]	WP_161847489.1	72.7	366	99	1	1	366	19	383	4e-157	563.9
SiteB_k141_25591_2	GH26(1-307)	GH26	N	N	2	GH26	WP_005353591.1 hypothetical protein [[Eubacterium] siraeum]	WP_005353591.1	40.1	329	175	7	1	313	32	354	2.8e-58	235.3
SiteB_k141_25594_1	GT9(8-173)	GT9	N	N	2	GT9	WP_109134377.1 lipopolysaccharide heptosyltransferase II [Candidatus Sulfobium mesophilum]	WP_109134377.1	50.3	199	90	1	3	192	126	324	1.3e-53	219.2
SiteB_k141_25609_2	GT2_Glycos_transf_2(5-169)	GT2	N	N	2	GT2	WP_155862730.1 glycosyltransferase [Acidianus infernus]	WP_155862730.1	60.4	197	74	2	4	200	10	202	4.7e-59	237.3
SiteB_k141_2563_1	GT9(13-172)	GT9	GT9	N	3	GT9	WP_004869320.1 lipopolysaccharide heptosyltransferase II [Acidithiobacillus caldus]	WP_004869320.1	100	191	0	0	1	191	185	375	1.7e-103	384.8
SiteB_k141_25654_1	GT4(4-132)	N	N	N	1	GT4	WP_092282632.1 glycosyltransferase [Caldicoprobacter faecalis]	WP_092282632.1	71.8	156	44	0	1	156	226	381	3.3e-58	234.2
SiteB_k141_25659_2	CE4(46-170)	CE4	N	N	2	CE4	WP_073342067.1 polysaccharide deacetylase family protein [Caldanaerobius fijiensis]	WP_073342067.1	89.7	234	24	0	1	234	1	234	1.3e-113	418.7
SiteB_k141_25659_3	N	GH3	N	N	1	GH3	WP_143156606.1 beta-glucosidase [Caldanaerobius fijiensis]	WP_143156606.1	93.2	219	15	0	1	219	522	740	1.7e-115	424.9
SiteB_k141_25674_7	N	N	GH101	N	1	GH101	WP_022586989.1 methylmalonyl-CoA carboxyltransferase [Caldanaerobacter subterraneus]	WP_022586989.1	99.4	516	3	0	1	516	1	516	3.8e-294	1019.6
SiteB_k141_25679_1	N	GH2	N	N	1	GH2	WP_012995681.1 beta-galactosidase [Thermoanaerobacter italicus]	WP_012995681.1	98.9	94	1	0	1	94	347	440	4.2e-50	206.5
SiteB_k141_25865_1	N	GT35	N	N	1	GT35	WP_015580797.1 glycosyltransferase [Sulfolobus islandicus]	WP_015580797.1	63.6	173	59	2	1	173	255	423	2.4e-59	238
SiteB_k141_25879_2	CBM25(19-92)	N	N	N	1	CBM25	WP_088553225.1 carbohydrate-binding protein [Calderihabitans maritimus]	WP_088553225.1	65.6	96	33	0	1	96	3	98	5.6e-34	152.9
SiteB_k141_25884_1	GT9(2-172)	GT9	N	N	2	GT9	WP_012546733.1 glycosyltransferase family 9 protein [Thermodesulfovibrio yellowstonii]	WP_012546733.1	55.3	197	81	2	2	192	148	343	1.7e-58	235.3
SiteB_k141_25892_2	N	N	GH151	N	1	GH151	WP_073343567.1 beta-galactosidase [Caldanaerobius fijiensis]	WP_073343567.1	94.7	506	27	0	1	506	160	665	1.1e-295	1024.6
SiteB_k141_25917_1	N	GH2	N	N	1	GH2	WP_012269093.1 MULTISPECIES: DUF4982 domain-containing protein [Thermoanaerobacter]	WP_012269093.1	99	98	1	0	1	98	242	339	4.3e-50	206.5
SiteB_k141_25953_2	GH4(12-120)	GH4	N	N	2	GH4	WP_012995698.1 alpha-galacturonidase [Thermoanaerobacter italicus]	WP_012995698.1	92.5	120	9	0	1	120	1	120	1.8e-58	234.6
SiteB_k141_26001_1	N	GT26	N	N	1	GT26	WP_049784720.1 undecaprenyl-phosphate galactose phosphotransferase WbaP [Acidithiobacillus caldus]	WP_049784720.1	100	122	0	0	1	122	353	474	2.3e-64	254.2
SiteB_k141_26079_12	N	N	GH6	N	1	GH6	WP_107561670.1 ATP-dependent chaperone ClpB [Candidatus Methylomirabilis limnetica]	WP_107561670.1	66	851	288	1	1	850	4	854	0	1092
SiteB_k141_26079_2	GH18(20-316)	N	N	N	1	GH18	WP_007289927.1 glycoside hydrolase family 18 [Thermosinus carboxydivorans]	WP_007289927.1	41.1	331	178	4	8	323	67	395	1.1e-68	270
SiteB_k141_26082_1	N	GH31	N	N	1	GH31	WP_161847299.1 alpha-xylosidase [Athalassotoga saccharophila]	WP_161847299.1	71.9	153	42	1	4	155	110	262	2.4e-58	234.6
SiteB_k141_26094_2	GT4(196-347)	GT4	GT4	N	3	GT4	WP_068861519.1 glycosyltransferase family 4 protein [Thermodesulfovibrio sp. N1]	WP_068861519.1	58.3	369	147	3	1	369	1	362	9.2e-117	429.9
SiteB_k141_261_3	GT2_Glycos_transf_2(141-331)+GT2_Glyco_trans_2_3(240-436)	GT2	GT2	N	3	GT2	WP_143148939.1 UDP-forming cellulose synthase catalytic subunit [Thermomonas hydrothermalis]	WP_143148939.1	79.7	532	108	0	16	547	2	533	8.1e-245	856.3
SiteB_k141_2611_1	GT2_Glycos_transf_2(3-147)	N	N	N	1	GT2	WP_155860955.1 glycosyltransferase [Acidianus ambivalens]	WP_155860955.1	76.4	157	37	0	1	157	69	225	1.4e-61	245.4
SiteB_k141_26124_2	GT4(178-331)	N	GT4	N	2	GT4	WP_085112185.1 glycosyltransferase [Thermoanaerobacterium sp. PSU-2]	WP_085112185.1	98.9	370	4	0	1	370	1	370	4.7e-214	753.1
SiteB_k141_26133_1	N	N	GT2	N	1	GT2	WP_085111774.1 pyruvate:ferredoxin (flavodoxin) oxidoreductase [Thermoanaerobacterium sp. PSU-2]	WP_085111774.1	99.8	1085	2	0	1	1085	91	1175	0	2181
SiteB_k141_26143_1	GT51(1-166)	GT51	GT51	N	3	GT51	WP_009610510.1 PBP1A family penicillin-binding protein [Caldanaerobacter subterraneus]	WP_009610510.1	97.9	655	14	0	1	655	100	754	0	1300.8
SiteB_k141_26157_1	GH97(3-504)	N	GH97	N	2	GH97	WP_073345541.1 glycoside hydrolase family 97 protein [Caldanaerobius fijiensis]	WP_073345541.1	96.7	509	17	0	1	509	11	519	1e-307	1064.7
SiteB_k141_26160_3	CE14(45-204)	N	N	N	1	CE14	WP_066666097.1 PIG-L family deacetylase [Desulfotomaculum copahuensis]	WP_066666097.1	47.1	225	119	0	2	226	7	231	2.9e-57	231.5
SiteB_k141_26187_29	GT4(161-303)	N	GT4	N	2	GT4	WP_143340272.1 glycosyltransferase family 4 protein [Desulfurella amilsii]	WP_143340272.1	94.2	329	19	0	1	329	5	333	6.1e-168	599.7
SiteB_k141_26242_1	CE8(336-706)	N	CE8	N	2	CE8	WP_085113453.1 hypothetical protein [Thermoanaerobacterium sp. PSU-2]	WP_085113453.1	99	1158	12	0	1	1158	993	2150	0	2166.3
SiteB_k141_26320_15	N	N	GH19	N	1	GH19	WP_043703068.1 molecular chaperone DnaK [Tepidimonas taiwanensis]	WP_043703068.1	89.1	642	68	1	1	640	1	642	1.5e-303	1051.2
SiteB_k141_26335_6	N	N	GT47	N	1	GT47	WP_011026688.1 adenylosuccinate synthase [Caldanaerobacter subterraneus]	WP_011026688.1	95.8	428	18	0	1	428	1	428	1.3e-239	838.2
SiteB_k141_26338_1	GT2_Glycos_transf_2(1-123)	N	N	N	1	GT2	WP_066429338.1 glycosyltransferase [Capnocytophaga haemolytica]	WP_066429338.1	40.3	221	124	3	1	219	14	228	7e-35	157.1
SiteB_k141_26341_6	GT51(40-211)	N	N	Y(1-41)	1	GT51	WP_066666931.1 hypothetical protein [Desulfotomaculum copahuensis]	WP_066666931.1	79	233	49	0	1	233	153	385	2.5e-88	334.7
SiteB_k141_26346_6	GH18(42-341)	N	N	N	1	GH18	WP_148134390.1 glycoside hydrolase family 18 [Peptococcaceae bacterium DCMF]	WP_148134390.1	41.8	349	184	7	12	353	19	355	1e-72	283.5
SiteB_k141_26359_1	GH23(2-118)	N	N	N	1	GH23	WP_041667437.1 lytic transglycosylase domain-containing protein [Acetohalobium arabaticum]	WP_041667437.1	50	126	61	1	1	124	53	178	1.8e-31	145.2
SiteB_k141_26420_1	GT2_Glycos_transf_2(6-115)	N	N	N	1	GT2	WP_161848861.1 glycosyltransferase [Athalassotoga saccharophila]	WP_161848861.1	64	139	47	2	1	139	1	136	2.9e-39	171
SiteB_k141_26422_1	N	N	GT2	N	1	GT2	WP_019907389.1 glycosyltransferase [Thermoanaerobacter indiensis]	WP_019907389.1	93.6	249	16	0	1	249	1096	1344	2.6e-131	477.6
SiteB_k141_2645_1	N	GH130	N	N	1	GH130	WP_028986670.1 glycosidase [Thermicanus aegyptius]	WP_028986670.1	95	121	6	0	1	121	1	121	5.4e-58	233
SiteB_k141_2646_1	N	GH51	GH51	N	2	GH51	WP_014758168.1 alpha-N-arabinofuranosidase [Thermoanaerobacterium aotearoense]	WP_014758168.1	98.2	225	4	0	1	225	267	491	7.7e-122	446
SiteB_k141_26466_1	GH31(3-174)	N	N	N	1	GH31	WP_073343408.1 glycoside hydrolase family 31 protein [Caldanaerobius fijiensis]	WP_073343408.1	84	257	41	0	1	257	476	732	9.4e-129	469.2
SiteB_k141_26484_2	GH29(9-238)	GH29	GH29	N	3	GH29	WP_035172022.1 alpha-L-fucosidase [Caldanaerobius polysaccharolyticus]	WP_035172022.1	89.9	238	24	0	1	238	5	242	5.8e-133	483
SiteB_k141_26521_1	GH133(289-620)	GH133	GH133	N	3	GH133	WP_066670366.1 glycogen debranching protein [Desulfotomaculum copahuensis]	WP_066670366.1	61.1	620	241	0	1	620	1	620	1.2e-230	808.9
SiteB_k141_26537_1	GH127(1-185)	GH127	N	N	2	GH127	WP_073343396.1 glycoside hydrolase family 127 protein [Caldanaerobius fijiensis]	WP_073343396.1	95.7	185	8	0	1	185	180	364	4.9e-103	383.3
SiteB_k141_26588_1	GH23(64-176)	N	N	N	1	GH23	WP_159432392.1 M23 family metallopeptidase [Caldanaerobius fijiensis]	WP_159432392.1	55.8	224	89	6	1	216	251	472	3.1e-64	254.6
SiteB_k141_26593_1	GH1(1-209)	N	N	N	1	GH1	WP_161848827.1 beta-glucosidase [Athalassotoga saccharophila]	WP_161848827.1	88.3	214	25	0	1	214	153	366	3.3e-111	410.6
SiteB_k141_26594_6	CBM50(134-177)	N	N	N	1	CBM50	WP_066667531.1 L,D-transpeptidase family protein [Desulfotomaculum copahuensis]	WP_066667531.1	74.1	174	45	0	5	178	7	180	9e-70	272.7
SiteB_k141_26625_1	GT4(1-136)	N	N	N	1	GT4	WP_009072523.1 glycosyltransferase family 4 protein [Metallosphaera yellowstonensis]	WP_009072523.1	50.3	157	78	0	1	157	217	373	4.2e-40	174.1
SiteB_k141_26633_7	CBM34(6-122)+GH13_20(169-466)	GH13+CBM34	CBM34	N	3	GH13	WP_009611031.1 glycoside hydrolase family 13 protein [Caldanaerobacter subterraneus]	WP_009611031.1	98	507	10	0	1	507	1	507	5.9e-308	1065.4
SiteB_k141_26661_14	AA6(67-192)	N	N	N	1	AA6	WP_084663824.1 flavodoxin family protein [Thermanaeromonas toyohensis]	WP_084663824.1	59.7	196	78	1	2	196	3	198	8.6e-62	246.5
SiteB_k141_26661_24	AA6(66-194)	N	N	N	1	AA6	WP_084663852.1 flavodoxin family protein [Thermanaeromonas toyohensis]	WP_084663852.1	57.9	197	80	2	1	196	1	195	2.8e-57	231.5
SiteB_k141_26686_10	GT84(1349-1563)+GH94(1804-2760)	GH94+GT84	GH94	N	3	GH94	WP_019907946.1 DUF3131 domain-containing protein [Thermoanaerobacter indiensis]	WP_019907946.1	92.4	2760	209	0	1	2760	1	2760	0	5094.6
SiteB_k141_26747_2	N	N	GH23	N	1	GH23	WP_038001849.1 peptidoglycan DD-metalloendopeptidase family protein [Thermoanaerobacter thermocopriae]	WP_038001849.1	46.5	592	287	10	6	593	6	571	8.6e-133	483.8
SiteB_k141_26751_2	CE4(113-235)	CE4	N	N	2	CE4	WP_062407032.1 polysaccharide deacetylase family protein [Paenibacillus naphthalenovorans]	WP_062407032.1	47.8	226	110	4	89	310	25	246	5.1e-52	214.5
SiteB_k141_26769_2	N	GT5	N	N	1	GT5	WP_009989256.1 glycogen synthase [Saccharolobus solfataricus]	WP_009989256.1	66.4	107	36	0	1	107	1	107	3.7e-34	153.7
SiteB_k141_26781_2	GT51(65-244)	GT51	GT51	N	3	GT51	WP_014759229.1 PBP1A family penicillin-binding protein [Thermoanaerobacterium aotearoense]	WP_014759229.1	99	385	4	0	1	385	1	385	3.8e-214	753.4
SiteB_k141_26813_1	N	N	GH106	N	1	GH106	WP_013788822.1 hypothetical protein [Thermoanaerobacterium xylanolyticum]	WP_013788822.1	93.2	308	21	0	1	308	650	957	3.6e-167	597
SiteB_k141_26835_2	GH4(3-152)	GH4	GH4	N	3	GH4	WP_073345622.1 alpha-glucosidase/alpha-galactosidase [Caldanaerobius fijiensis]	WP_073345622.1	95.8	408	17	0	1	408	30	437	2e-234	820.8
SiteB_k141_26881_1	N	CE7	N	N	1	CE7	WP_013149674.1 prolyl oligopeptidase family serine peptidase [Thermoanaerobacter mathranii]	WP_013149674.1	97.3	112	3	0	1	112	182	293	1.7e-58	234.6
SiteB_k141_26897_1	N	N	GT2	N	1	GT2	WP_009052692.1 MULTISPECIES: UDP-glucose/GDP-mannose dehydrogenase family protein [unclassified Thermoanaerobacter]	WP_009052692.1	94.7	451	24	0	1	451	1	451	4.7e-248	866.3
SiteB_k141_26922_1	GH144(1-201)	N	N	N	1	GH144	WP_161848079.1 hypothetical protein [Athalassotoga saccharophila]	WP_161848079.1	82.2	202	36	0	1	202	187	388	1e-98	369
SiteB_k141_26942_2	GH109(7-124)	N	N	N	1	GH109	WP_073342805.1 Gfo/Idh/MocA family oxidoreductase [Caldanaerobius fijiensis]	WP_073342805.1	99.6	270	1	0	1	270	1	270	6.8e-154	552.7
SiteB_k141_26961_1	N	N	GT2	N	1	GT2	WP_014003344.1 glucans biosynthesis glucosyltransferase MdoH [Acidithiobacillus caldus]	WP_014003344.1	100	275	0	0	1	275	356	630	7.4e-156	559.3
SiteB_k141_26969_2	GT2_Glycos_transf_2(37-199)	N	GT2	N	2	GT2	WP_085112345.1 glycosyltransferase family 2 protein [Thermoanaerobacterium sp. PSU-2]	WP_085112345.1	96.7	361	12	0	1	361	1	361	4.3e-196	693.3
SiteB_k141_26993_1	CE4(13-94)	CE4	N	N	2	CE4	WP_004869095.1 polysaccharide deacetylase family protein [Acidithiobacillus caldus]	WP_004869095.1	100	117	0	0	1	117	102	218	3e-58	233.8
SiteB_k141_27012_1	N	N	GT35	N	1	GT35	WP_085112895.1 alpha-glucan family phosphorylase [Thermoanaerobacterium sp. PSU-2]	WP_085112895.1	98.5	196	3	0	1	196	162	357	2.9e-106	394
SiteB_k141_2705_2	GT2_Glycos_transf_2(6-104)	GT2	GT2	N	3	GT2	WP_066669324.1 glycosyltransferase [Desulfotomaculum copahuensis]	WP_066669324.1	69.5	652	199	0	1	652	1	652	1.5e-268	934.9
SiteB_k141_27073_2	N	GH0	N	N	1	GH0	WP_135255910.1 amylo-alpha-1,6-glucosidase [Thermus caldilimi]	WP_135255910.1	100	112	0	0	1	112	482	593	3.3e-62	246.9
SiteB_k141_27170_3	GT81(2-188)	N	GT2	N	2	GT2	WP_085111883.1 glycosyltransferase family 2 protein [Thermoanaerobacterium sp. PSU-2]	WP_085111883.1	100	224	0	0	1	224	1	224	2.1e-116	427.9
SiteB_k141_27207_1	N	N	GT4	N	1	GT4	WP_085053558.1 F0F1 ATP synthase subunit alpha [Nitrospirae bacterium HCH-1]	WP_085053558.1	85.6	277	40	0	1	277	162	438	5.4e-130	473.4
SiteB_k141_27223_2	GH109(17-125)	N	GH109	N	2	GH109	WP_073341168.1 Gfo/Idh/MocA family oxidoreductase [Caldanaerobius fijiensis]	WP_073341168.1	88.5	373	43	0	12	384	3	375	1.3e-206	728.4
SiteB_k141_27229_8	CE4(108-274)	N	N	Y(1-29)	1	CE4	WP_066666696.1 polysaccharide deacetylase family protein [Desulfotomaculum copahuensis]	WP_066666696.1	79.2	327	66	1	1	327	1	325	3.1e-148	534.3
SiteB_k141_27230_2	GH5_2(69-151)	GH5	N	N	2	GH5	WP_011024808.1 cellulase family glycosylhydrolase [Caldanaerobacter subterraneus]	WP_011024808.1	79.6	157	31	1	1	156	1	157	2.5e-68	267.7
SiteB_k141_27231_2	CBM50(30-72)	N	N	Y(1-28)	1	CBM50	WP_074592987.1 LysM peptidoglycan-binding domain-containing protein [Thermoanaerobacter thermohydrosulfuricus]	WP_074592987.1	94.7	75	4	0	1	75	1	75	1.3e-29	138.7
SiteB_k141_27266_4	GT51(63-237)	GT51	GT51	N	3	GT51	WP_066666937.1 PBP1A family penicillin-binding protein [Desulfotomaculum copahuensis]	WP_066666937.1	70.2	742	210	4	1	735	1	738	6.6e-292	1012.7
SiteB_k141_27315_1	N	GH1	N	N	1	GH1	WP_012269661.1 MULTISPECIES: beta-glucosidase [Thermoanaerobacter]	WP_012269661.1	88.4	147	16	1	1	146	300	446	3.3e-70	273.9
SiteB_k141_27317_1	GH13_39(141-487)	GH13+CBM34	CBM20	N	3	GH13	WP_042834320.1 pullulanase [Thermoanaerobacter sp. YS13]	WP_042834320.1	88.4	606	70	0	1	606	309	914	0	1165.2
SiteB_k141_27320_12	GH38(219-450)	GH38	GH38	N	3	GH38	WP_013775142.1 alpha-mannosidase [Acidianus hospitalis]	WP_013775142.1	94	957	57	0	1	957	1	957	0	1827.8
SiteB_k141_27320_13	GH116(308-642)	GH116	GH116	N	3	GH116	WP_013775139.1 hypothetical protein [Acidianus hospitalis]	WP_013775139.1	95.2	652	31	0	1	652	1	652	0	1315.1
SiteB_k141_27320_14	CE9(3-365)	CE9	CE9	N	3	CE9	WP_013775138.1 N-acetylglucosamine-6-phosphate deacetylase [Acidianus hospitalis]	WP_013775138.1	92.7	370	26	1	1	369	1	370	7.6e-196	692.6
SiteB_k141_27320_17	GH116(332-656)	GH116	GH116	N	3	GH116	WP_013775134.1 hypothetical protein [Acidianus hospitalis]	WP_013775134.1	93.2	662	45	0	1	662	1	662	0	1303.9
SiteB_k141_27335_1	N	GT83	GT83	N	2	GT83	WP_070114712.1 glycosyltransferase family 39 protein [Acidithiobacillus caldus]	WP_070114712.1	100	222	0	0	1	222	321	542	4.8e-121	443.4
SiteB_k141_27359_1	GH3(34-122)	N	N	N	1	GH3	WP_069282965.1 MULTISPECIES: beta-glucosidase [unclassified Sulfolobus]	WP_069282965.1	69.4	121	35	1	2	122	36	154	1.3e-43	185.3
SiteB_k141_27436_11	N	N	GT0	N	1	GT0	WP_009610958.1 UDP-N-acetylglucosamine 2-epimerase (non-hydrolyzing) [Caldanaerobacter subterraneus]	WP_009610958.1	96.1	385	15	0	1	385	1	385	3e-211	743.8
SiteB_k141_27455_4	GT51(93-264)	GT51	GT51	N	3	GT51	WP_072966697.1 PBP1A family penicillin-binding protein [Thermoanaerobacter uzonensis]	WP_072966697.1	91	779	70	0	1	779	1	779	0	1434.5
SiteB_k141_27483_1	N	CBM17	N	N	1	CBM17	WP_084214900.1 cellulase family glycosylhydrolase [Thermoanaerobacterium aotearoense]	WP_084214900.1	93.3	60	4	0	1	60	312	371	3.3e-24	119.8
SiteB_k141_2750_2	GT51(35-203)	GT51	N	N	2	GT51	WP_066666931.1 hypothetical protein [Desulfotomaculum copahuensis]	WP_066666931.1	68.6	220	69	0	1	220	161	380	1.8e-78	302
SiteB_k141_27568_1	GH1(7-445)	GH1	GH1	N	3	GH1	WP_041587093.1 beta-glucosidase [Caldanaerobacter subterraneus]	WP_041587093.1	91.3	446	37	2	6	449	1	446	1.4e-249	871.3
SiteB_k141_27568_2	GH5_2(70-322)	GH5+CBM17	GH5_2	N	3	GH5	WP_011024808.1 cellulase family glycosylhydrolase [Caldanaerobacter subterraneus]	WP_011024808.1	83	376	64	0	1	376	1	376	2.7e-188	667.5
SiteB_k141_27575_1	GH52(19-245)	N	GH52	N	2	GH52	WP_013788499.1 xylan 1,4-beta-xylosidase [Thermoanaerobacterium xylanolyticum]	WP_013788499.1	95.5	245	11	0	1	245	1	245	5.1e-132	479.9
SiteB_k141_27621_15	N	N	GT13	N	1	GT13	WP_092037062.1 valine--tRNA ligase [Planifilum fulgidum]	WP_092037062.1	60.6	956	295	7	6	960	4	878	0	1179.1
SiteB_k141_27632_2	GH13_10(118-296)	GH13	CBM48	N	3	GH13	WP_155862760.1 malto-oligosyltrehalose trehalohydrolase [Acidianus infernus]	WP_155862760.1	99.7	297	1	0	1	297	1	297	7e-176	625.9
SiteB_k141_27632_3	GH13_11(189-541)	GH13+GH77	CBM48	N	3	GH13	WP_155862761.1 glycogen debranching protein GlgX [Acidianus infernus]	WP_155862761.1	99.3	710	5	0	1	710	1	710	0	1478.4
SiteB_k141_27632_4	GH13_26(22-277)	GH13	GH13_26	N	3	GH13	WP_048054601.1 malto-oligosyltrehalose synthase [Acidianus hospitalis]	WP_048054601.1	94.2	730	42	0	1	730	1	730	0	1351.7
SiteB_k141_27674_3	GH4(3-176)	N	GH4	N	2	GH4	WP_083768501.1 hypothetical protein [Thermosediminibacter oceani]	WP_083768501.1	47.3	412	214	2	1	411	13	422	3.2e-110	408.3
SiteB_k141_27680_1	N	GT4	N	N	1	GT4	WP_143108508.1 glycosyltransferase [Moorella thermoacetica]	WP_143108508.1	70.4	213	60	2	4	214	10	221	1.6e-84	322
SiteB_k141_27692_2	CBM34(6-122)+GH13_20(169-466)	GH13	CBM34	N	3	GH13	WP_085112896.1 glycoside hydrolase family 13 protein [Thermoanaerobacterium sp. PSU-2]	WP_085112896.1	95.6	574	25	0	1	574	1	574	0	1174.8
SiteB_k141_27692_3	N	GT35	N	N	1	GT35	WP_085112895.1 alpha-glucan family phosphorylase [Thermoanaerobacterium sp. PSU-2]	WP_085112895.1	99.2	118	1	0	1	118	422	539	8.4e-64	252.3
SiteB_k141_27703_1	GH5_36(5-294)	GH5	GH5_36	N	3	GH5	WP_073345884.1 cellulase family glycosylhydrolase [Caldanaerobius fijiensis]	WP_073345884.1	98.8	331	4	0	1	331	1	331	9.4e-206	725.3
SiteB_k141_2774_18	GH1(3-220)+GH1(228-378)	N	GH1	N	2	GH1	WP_155863228.1 family 1 glycosylhydrolase [Acidianus infernus]	WP_155863228.1	99.2	382	3	0	1	382	1	382	4.5e-228	799.7
SiteB_k141_2774_6	GH15(247-566)	GH15	GH15	N	3	GH15	WP_148230347.1 glycoside hydrolase [Acidianus hospitalis]	WP_148230347.1	78.4	566	113	2	28	585	1	565	1.2e-265	925.2
SiteB_k141_27889_1	GT2_Glycos_transf_2(45-212)	N	GT2	N	2	GT2	WP_011899875.1 glycosyltransferase family 2 protein [Pyrobaculum arsenaticum]	WP_011899875.1	100	364	0	0	1	364	1	364	3.9e-205	723.4
SiteB_k141_27889_24	GT2_Glycos_transf_2(7-129)	N	GT2	N	2	GT2	WP_011899860.1 glycosyltransferase [Pyrobaculum arsenaticum]	WP_011899860.1	99.7	302	1	0	1	302	1	302	1.6e-164	588.2
SiteB_k141_27889_3	GT4(190-298)	N	GT4	N	2	GT4	WP_011899874.1 glycosyltransferase family 4 protein [Pyrobaculum arsenaticum]	WP_011899874.1	100	354	0	0	1	354	1	354	1.6e-203	718
SiteB_k141_27889_5	N	N	GT0	N	1	GT0	WP_011899872.1 glycosyltransferase family 2 protein [Pyrobaculum arsenaticum]	WP_011899872.1	100	275	0	0	1	275	1	275	4.2e-159	570.1
SiteB_k141_27889_6	GT4(172-335)	N	GT4	N	2	GT4	WP_128622141.1 glycosyltransferase family 4 protein [Pyrobaculum arsenaticum]	WP_128622141.1	100	366	0	0	1	366	34	399	7e-210	739.2
SiteB_k141_27889_7	GT4(229-362)	N	GT4	N	2	GT4	WP_011899870.1 glycosyltransferase family 4 protein [Pyrobaculum arsenaticum]	WP_011899870.1	100	395	0	0	1	395	1	395	2.4e-224	787.3
SiteB_k141_27895_4	GH18(214-462)	GH18	CBM50	N	3	GH18	WP_073024618.1 LysM peptidoglycan-binding domain-containing protein [Lutispora thermophila]	WP_073024618.1	52.7	471	172	3	2	472	1	420	3e-104	388.7
SiteB_k141_27921_1	N	GT4	N	N	1	GT4	WP_042834324.1 glycosyltransferase [Thermoanaerobacter sp. YS13]	WP_042834324.1	100	120	0	0	1	120	264	383	2.8e-59	237.3
SiteB_k141_27932_1	CE9(1-204)	CE9	CE9	N	3	CE9	WP_009609667.1 N-acetylglucosamine-6-phosphate deacetylase [Caldanaerobacter subterraneus]	WP_009609667.1	91.9	211	17	0	1	211	180	390	9.3e-106	392.5
SiteB_k141_27932_2	GH18(23-196)	N	N	N	1	GH18	WP_009609615.1 glycosyl hydrolase family 18 [Caldanaerobacter subterraneus]	WP_009609615.1	77.6	196	44	0	1	196	1	196	7.5e-86	326.2
SiteB_k141_27939_1	GH38(210-477)	GH38	GH38	N	3	GH38	WP_003866653.1 alpha-mannosidase [Thermoanaerobacter ethanolicus]	WP_003866653.1	92.1	700	55	0	1	700	28	727	0	1338.9
SiteB_k141_2795_2	GT2_Glycos_transf_2(12-119)	N	N	N	1	GT2	WP_013106729.1 MULTISPECIES: glycosyltransferase [Thiomonas]	WP_013106729.1	64.4	261	93	0	3	263	9	269	4.8e-84	320.9
SiteB_k141_27955_1	N	GT26	N	N	1	GT26	WP_153801838.1 undecaprenyl-phosphate galactose phosphotransferase WbaP [Acidithiobacillus caldus]	WP_153801838.1	99.2	128	1	0	1	128	275	402	4.1e-64	253.4
SiteB_k141_2796_1	GT4(192-352)	N	GT4	N	2	GT4	WP_069282772.1 glycosyltransferase family 4 protein [Sulfolobus sp. A20]	WP_069282772.1	65.7	385	131	1	1	385	53	436	6.8e-147	530
SiteB_k141_28118_2	GH3(130-306)	GH3	N	N	2	GH3	WP_073341766.1 hypothetical protein [Caldanaerobius fijiensis]	WP_073341766.1	80.8	297	57	0	21	317	1	297	2.4e-134	488
SiteB_k141_28122_1	GH2(16-453)	GH2	GH2	N	3	GH2	WP_026486733.1 glycoside hydrolase family 2 [Caldanaerobius polysaccharolyticus]	WP_026486733.1	72.9	516	140	0	1	516	1	516	7.2e-237	829.3
SiteB_k141_28122_2	GH4(5-184)	GH4	GH4	N	3	GH4	WP_165304499.1 alpha-glucosidase/alpha-galactosidase [Thermotoga sp. 38H-to]	WP_165304499.1	77.4	477	108	0	1	477	1	477	1.5e-220	775
SiteB_k141_28143_33	GH65(377-752)	GH65	GH65	N	3	GH65	WP_028986433.1 glycoside hydrolase family 65 protein [Thermicanus aegyptius]	WP_028986433.1	45.1	799	397	9	18	815	13	770	2e-188	669.1
SiteB_k141_28176_1	GT2_Glycos_transf_2(5-88)	GT2	N	N	2	GT2	WP_082990426.1 glycosyltransferase [Thermoanaerobacter sp. YS13]	WP_082990426.1	96.2	105	4	0	1	105	484	588	2.3e-49	204.1
SiteB_k141_28203_4	CE4(130-253)	CE4	CE4	Y(1-25)	3	CE4	WP_085112351.1 delta-lactam-biosynthetic de-N-acetylase [Thermoanaerobacterium sp. PSU-2]	WP_085112351.1	99.1	321	3	0	1	321	1	321	3.8e-151	543.9
SiteB_k141_28250_2	GT4(2-95)	GT4	N	N	2	GT4	WP_003868354.1 glycosyltransferase [Thermoanaerobacter ethanolicus]	WP_003868354.1	81	126	24	0	1	126	243	368	6e-52	213
SiteB_k141_28261_1	CE14(2-89)	N	N	N	1	CE14	WP_019907236.1 PIG-L family deacetylase [Thermoanaerobacter indiensis]	WP_019907236.1	100	210	0	0	1	210	29	238	9.5e-119	435.6
SiteB_k141_28270_1	GH31(1-192)	GH31	GH31	N	3	GH31	WP_096230318.1 glycoside hydrolase family 31 protein [Thermoanaerobacterium sp. RBIITD]	WP_096230318.1	97.9	193	4	0	1	193	378	570	2.9e-114	420.6
SiteB_k141_28273_1	GT2_Glycos_transf_2(8-90)	GT2	GT2	N	3	GT2	WP_066669266.1 glycosyltransferase [Desulfotomaculum copahuensis]	WP_066669266.1	66.7	588	193	2	1	586	1	587	7.5e-214	753.1
SiteB_k141_28273_2	GT2_Glycos_transf_2(8-125)	GT2	GT2	N	3	GT2	WP_066669268.1 glycosyltransferase [Desulfotomaculum copahuensis]	WP_066669268.1	64.8	489	170	2	1	488	1	488	1.6e-169	605.5
SiteB_k141_28273_3	N	GT0	GT0	N	2	GT0	WP_066669269.1 glycosyltransferase [Desulfotomaculum copahuensis]	WP_066669269.1	80.4	500	95	2	3	501	4	501	2.2e-238	834.3
SiteB_k141_28305_1	N	GH2	N	N	1	GH2	WP_012995681.1 beta-galactosidase [Thermoanaerobacter italicus]	WP_012995681.1	100	106	0	0	1	106	232	337	1.8e-57	231.1
SiteB_k141_28332_5	CBM50(124-167)+CBM50(256-300)	CBM50	CBM50	N	3	CBM50	WP_009610639.1 LysM peptidoglycan-binding domain-containing protein [Caldanaerobacter subterraneus]	WP_009610639.1	96.6	324	11	0	1	324	1	324	2.7e-141	511.1
SiteB_k141_28380_5	N	N	GT47	N	1	GT47	WP_003871182.1 MULTISPECIES: adenylosuccinate synthase [Thermoanaerobacter]	WP_003871182.1	91.9	422	34	0	1	422	1	422	1.7e-231	811.2
SiteB_k141_28425_2	GT4(216-370)	GT4	GT4	N	3	GT4	WP_072866851.1 glycosyltransferase [Desulfofundulus thermosubterraneus]	WP_072866851.1	59	395	162	0	5	399	4	398	1.7e-140	508.8
SiteB_k141_2848_3	N	CE11	N	N	1	CE11	WP_148865892.1 3-hydroxyacyl-ACP dehydratase FabZ [Thermosediminibacter litoriperuensis]	WP_148865892.1	75.5	139	34	0	1	139	1	139	6.5e-53	216.5
SiteB_k141_2850_1	CBM35(56-117)	N	N	N	1	CBM35	WP_004398766.1 MULTISPECIES: carbohydrate-binding protein [Thermoanaerobacter]	WP_004398766.1	98.3	121	2	0	2	122	702	822	5.6e-63	249.6
SiteB_k141_28512_1	GH130(2-112)	GH130	N	N	2	GH130	WP_150200431.1 glycosidase [Thermoanaerobacterium thermosaccharolyticum]	WP_150200431.1	96.8	125	4	0	1	125	249	373	4e-64	253.4
SiteB_k141_28579_1	GH65(1-196)	N	N	N	1	GH65	WP_052883772.1 glycoside hydrolase family 65 protein [Thermofilum uzonense]	WP_052883772.1	60.1	198	78	1	2	198	283	480	1.1e-65	259.2
SiteB_k141_28606_1	GH24(28-165)	N	N	N	1	GH24	WP_010637452.1 glycoside hydrolase family protein [Acidithiobacillus thiooxidans]	WP_010637452.1	99.4	157	1	0	25	181	1	157	3.6e-82	313.9
SiteB_k141_2863_135	GH77(9-467)	GH77	GH77	N	3	GH77	WP_011899729.1 4-alpha-glucanotransferase [Pyrobaculum arsenaticum]	WP_011899729.1	100	470	0	0	1	470	1	470	1.9e-289	1003.8
SiteB_k141_2863_142	GH57(4-272)	GH57	GH57	N	3	GH57	WP_128622117.1 DUF3536 domain-containing protein [Pyrobaculum arsenaticum]	WP_128622117.1	100	471	0	0	1	471	1	471	4.7e-283	982.6
SiteB_k141_28673_3	N	N	CBM50	N	1	CBM50	WP_066668639.1 calcium-translocating P-type ATPase, SERCA-type [Desulfotomaculum copahuensis]	WP_066668639.1	80.4	914	178	1	1	913	1	914	0	1414.4
SiteB_k141_2871_2	N	GT4	GT4	N	2	GT4	YP_001604264.1 putative glycosyltransferase [Acidianus filamentous virus 7]	YP_001604264.1	88.3	299	35	0	1	299	1	299	1.3e-153	552
SiteB_k141_2871_4	N	N	GT4	N	1	GT4	YP_001604262.1 putative glycosyltransferase [Acidianus filamentous virus 7]	YP_001604262.1	90.3	329	32	0	1	329	1	329	5.2e-180	639.8
SiteB_k141_2871_7	N	GT4	GT4	N	2	GT4	YP_001604259.1 putative glycosyltransferase [Acidianus filamentous virus 7]	YP_001604259.1	91	278	25	0	1	278	1	278	1.9e-151	544.7
SiteB_k141_28730_1	GH5_2(1-98)	GH5	N	N	2	GH5	WP_011024808.1 cellulase family glycosylhydrolase [Caldanaerobacter subterraneus]	WP_011024808.1	86.7	98	13	0	1	98	111	208	3.6e-44	186.8
SiteB_k141_28762_3	N	CE11	N	N	1	CE11	WP_003868981.1 MULTISPECIES: 3-hydroxyacyl-ACP dehydratase FabZ [Thermoanaerobacter]	WP_003868981.1	100	53	0	0	1	53	1	53	5.5e-23	115.5
SiteB_k141_28792_1	GT4(6-110)	N	N	N	1	GT4	WP_003868354.1 glycosyltransferase [Thermoanaerobacter ethanolicus]	WP_003868354.1	82.7	110	19	0	1	110	190	299	3.1e-44	187.2
SiteB_k141_28802_3	N	CE11	N	N	1	CE11	WP_003868981.1 MULTISPECIES: 3-hydroxyacyl-ACP dehydratase FabZ [Thermoanaerobacter]	WP_003868981.1	99.3	142	1	0	1	142	1	142	9.1e-73	282.3
SiteB_k141_28830_1	N	GH94	N	N	1	GH94	WP_161848077.1 glycosyl transferase family 36 [Athalassotoga saccharophila]	WP_161848077.1	79.1	302	63	0	1	302	348	649	1.3e-145	525.4
SiteB_k141_28831_1	GT4(69-231)	N	GT4	N	2	GT4	WP_013121502.1 glycosyltransferase family 4 protein [Thermincola potens]	WP_013121502.1	74	273	70	1	1	272	134	406	3.3e-116	427.6
SiteB_k141_28845_1	PL15(1-90)	N	N	N	1	PL15	WP_019908030.1 DUF4962 domain-containing protein [Thermoanaerobacter indiensis]	WP_019908030.1	91	111	10	0	1	111	668	778	5.1e-55	223
SiteB_k141_28855_1	CE7(2-123)	N	N	N	1	CE7	WP_085113014.1 acetylxylan esterase [Thermoanaerobacterium sp. PSU-2]	WP_085113014.1	95.9	123	5	0	1	123	16	138	1.3e-64	255
SiteB_k141_28884_18	N	N	GT7	N	1	GT7	WP_012997327.1 DNA-directed RNA polymerase subunit B [Aciduliprofundum boonei]	WP_012997327.1	71.5	1208	337	5	1	1208	1	1201	0	1793.5
SiteB_k141_28884_7	AA4(3-219)	N	N	N	1	AA4	WP_148690018.1 FAD-binding protein [Cuniculiplasma divulgatum]	WP_148690018.1	53.4	461	215	0	2	462	3	463	2.4e-143	518.5
SiteB_k141_28907_2	N	N	GT2	N	1	GT2	WP_073344677.1 UDP-glucose 4-epimerase GalE [Caldanaerobius fijiensis]	WP_073344677.1	90	321	32	0	1	321	1	321	5.9e-168	599.7
SiteB_k141_28989_2	N	GT9	N	N	1	GT9	WP_096603495.1 glycosyltransferase family 9 protein [Hydrogenobacter hydrogenophilus]	WP_096603495.1	78.7	47	10	0	1	47	1	47	1.2e-13	84.3
SiteB_k141_29007_1	N	N	GT13	N	1	GT13	WP_042832663.1 valine--tRNA ligase [Thermoanaerobacter sp. YS13]	WP_042832663.1	96.7	786	26	0	1	786	1	786	0	1600.5
SiteB_k141_2902_2	GH3(79-227)	N	N	N	1	GH3	WP_161847300.1 beta-glucosidase [Athalassotoga saccharophila]	WP_161847300.1	80.4	224	44	0	4	227	3	226	3.9e-102	380.6
SiteB_k141_29044_7	GT2_Glyco_trans_2_3(371-562)	N	GT2	N	2	GT2	WP_011195805.1 glycosyltransferase [Symbiobacterium thermophilum]	WP_011195805.1	47.2	657	338	4	6	657	8	660	8.8e-163	583.6
SiteB_k141_29072_2	N	N	GT2	N	1	GT2	WP_163056270.1 UDP-glucose 4-epimerase GalE [Acidithiobacillus ferrooxidans]	WP_163056270.1	92.4	328	25	0	1	328	1	328	2.7e-173	617.5
SiteB_k141_29097_1	N	GH2	N	N	1	GH2	WP_004403490.1 MULTISPECIES: DUF4982 domain-containing protein [Thermoanaerobacter]	WP_004403490.1	100	66	0	0	1	66	342	407	4.2e-33	149.4
SiteB_k141_29105_1	GH32(29-338)	GH32	GH32	N	3	GH32	WP_003870828.1 MULTISPECIES: glycoside hydrolase family 32 protein [Thermoanaerobacter]	WP_003870828.1	89.9	426	43	0	1	426	1	426	5e-236	826.2
SiteB_k141_29115_2	N	GH32	N	N	1	GH32	WP_072969300.1 glycoside hydrolase family 32 protein [Thermoanaerobacter uzonensis]	WP_072969300.1	92.6	95	7	0	1	95	1	95	2.3e-48	200.7
SiteB_k141_2912_1	GT4(172-311)	N	N	N	1	GT4	WP_071541277.1 glycosyltransferase [Moorella thermoacetica]	WP_071541277.1	63	324	119	1	1	324	8	330	1.6e-109	405.6
SiteB_k141_29141_1	GT5(4-280)	N	N	N	1	GT5	WP_068861364.1 glycogen synthase GlgA [Thermodesulfovibrio sp. N1]	WP_068861364.1	51.4	280	136	0	1	280	113	392	4.7e-89	337.4
SiteB_k141_29181_1	N	N	GT51	N	1	GT51	WP_072966697.1 PBP1A family penicillin-binding protein [Thermoanaerobacter uzonensis]	WP_072966697.1	99.1	223	2	0	1	223	559	781	1.9e-127	464.9
SiteB_k141_2919_2	GH36(14-597)	GH36	GH36	N	3	GH36	WP_073342541.1 alpha-galactosidase [Caldanaerobius fijiensis]	WP_073342541.1	94.3	616	35	0	1	616	89	704	0	1220.7
SiteB_k141_29192_1	GT28(30-121)	N	N	N	1	GT28	WP_066199165.1 undecaprenyldiphospho-muramoylpentapeptide beta-N-acetylglucosaminyltransferase [Hydrogenibacillus schlegelii]	WP_066199165.1	96.7	121	4	0	1	121	170	290	4.5e-57	229.9
SiteB_k141_293_100	N	N	GT7	N	1	GT7	WP_155864389.1 DNA-directed RNA polymerase subunit B [Acidianus infernus]	WP_155864389.1	99.7	1123	3	0	2	1124	1	1123	0	2217.6
SiteB_k141_293_253	CE1(39-301)	N	N	N	1	CE1	WP_155862864.1 esterase [Acidianus infernus]	WP_155862864.1	100	321	0	0	1	321	1	321	2.9e-183	650.6
SiteB_k141_29303_43	N	N	GH13_30	N	1	GH13	WP_086033948.1 DNA polymerase III subunit alpha [Desulfurella amilsii]	WP_086033948.1	92.1	1124	88	1	1	1124	1	1123	0	2045.8
SiteB_k141_29303_60	GT5(2-471)	GT5	GT5	N	3	GT5	WP_086033966.1 glycogen synthase GlgA [Desulfurella amilsii]	WP_086033966.1	90.9	474	43	0	1	474	1	474	3.6e-251	876.7
SiteB_k141_29303_92	CE4(49-147)	CE0	N	N	2	CE0	WP_086033997.1 polysaccharide deacetylase family protein [Desulfurella amilsii]	WP_086033997.1	90.5	346	33	0	1	346	1	346	1.6e-184	654.8
SiteB_k141_29303_93	GT9(68-299)	N	GT9	N	2	GT9	WP_025392606.1 glycosyltransferase family 9 protein [Desulfurella acetivorans]	WP_025392606.1	78.2	326	70	1	1	325	1	326	1.7e-146	528.5
SiteB_k141_2931_2	N	N	GH105	N	1	GH105	WP_014757164.1 hypothetical protein [Thermoanaerobacterium aotearoense]	WP_014757164.1	93.2	592	40	0	1	592	1	592	0	1187.9
SiteB_k141_2933_1	GH38(4-175)	GH38	N	N	2	GH38	WP_083761123.1 hypothetical protein [Thermoanaerobacter italicus]	WP_083761123.1	82.3	175	31	0	1	175	13	187	8.2e-84	319.3
SiteB_k141_29337_1	GH35(16-193)	N	N	N	1	GH35	WP_073342811.1 DUF5597 domain-containg protein [Caldanaerobius fijiensis]	WP_073342811.1	98	196	4	0	1	196	1	196	4.1e-108	400.2
SiteB_k141_29358_3	GH23(79-181)	GH23	N	N	2	GH23	WP_003866942.1 MULTISPECIES: lytic transglycosylase domain-containing protein [Thermoanaerobacter]	WP_003866942.1	88.5	183	21	0	1	183	1	183	1.1e-83	318.9
SiteB_k141_29358_67	GT4(194-343)	N	GT4	N	2	GT4	WP_003869523.1 MULTISPECIES: glycosyltransferase family 4 protein [Thermoanaerobacter]	WP_003869523.1	86.8	372	49	0	1	372	1	372	7.4e-183	649.4
SiteB_k141_29379_1	N	GH2	N	N	1	GH2	WP_004403490.1 MULTISPECIES: DUF4982 domain-containing protein [Thermoanaerobacter]	WP_004403490.1	100	81	0	0	1	81	294	374	1.8e-41	177.6
SiteB_k141_29421_1	GT2_Glycos_transf_2(4-99)	GT2	N	N	2	GT2	WP_082990426.1 glycosyltransferase [Thermoanaerobacter sp. YS13]	WP_082990426.1	95.1	205	10	0	1	205	485	689	2.8e-107	397.5
SiteB_k141_29428_2	GH95(1-634)	GH95	GH95	N	3	GH95	WP_114382792.1 glycoside hydrolase family 95 protein [Paenibacillus prosopidis]	WP_114382792.1	56.3	671	286	6	1	667	114	781	1.8e-224	788.5
SiteB_k141_29466_1	N	N	GH38	N	1	GH38	WP_012269094.1 MULTISPECIES: alpha-mannosidase [Thermoanaerobacter]	WP_012269094.1	97	230	7	0	1	230	682	911	3.5e-127	463.8
SiteB_k141_29475_1	N	N	GH38	N	1	GH38	WP_012269094.1 MULTISPECIES: alpha-mannosidase [Thermoanaerobacter]	WP_012269094.1	94.3	230	13	0	1	230	682	911	1.3e-124	455.3
SiteB_k141_29515_1	CE10(30-173)	N	N	N	1	CE10	WP_122978978.1 alpha/beta hydrolase [Actinoplanes teichomyceticus]	WP_122978978.1	41.4	169	91	3	4	171	1	162	7.7e-26	126.7
SiteB_k141_29532_20	N	N	GT47	N	1	GT47	WP_066669284.1 adenylosuccinate synthase [Desulfotomaculum copahuensis]	WP_066669284.1	84.1	427	68	0	1	427	1	427	6e-213	749.6
SiteB_k141_2958_1	GH163(198-467)	N	GH163	N	2	GH163	WP_073343504.1 DUF4838 domain-containing protein [Caldanaerobius fijiensis]	WP_073343504.1	98.5	528	8	0	1	528	1	528	0	1090.1
SiteB_k141_29593_5	GH23(51-181)	GH23	N	N	2	GH23	WP_066669225.1 lytic transglycosylase domain-containing protein [Desulfotomaculum copahuensis]	WP_066669225.1	69.9	186	56	0	3	188	5	190	1.1e-73	285.8
SiteB_k141_29593_8	CE4(125-249)	N	N	N	1	CE4	WP_066669218.1 polysaccharide deacetylase family protein [Desulfotomaculum copahuensis]	WP_066669218.1	71.7	283	77	2	1	280	1	283	1.4e-112	415.6
SiteB_k141_29668_3	GT4(198-346)	N	N	N	1	GT4	WP_073344442.1 glycosyltransferase family 4 protein [Caldanaerobius fijiensis]	WP_073344442.1	74.9	375	92	1	1	373	1	375	5.3e-165	590.1
SiteB_k141_29763_17	GH1(2-415)	GH1	GH1	N	3	GH1	WP_088571012.1 glycoside hydrolase family 1 protein [Thermoflexus hugenholtzii]	WP_088571012.1	55.3	414	182	3	3	414	8	420	1.8e-124	455.7
SiteB_k141_29780_5	GH32(2-292)	GH32	GH32	N	3	GH32	WP_003870828.1 MULTISPECIES: glycoside hydrolase family 32 protein [Thermoanaerobacter]	WP_003870828.1	98	443	9	0	1	443	49	491	3.9e-263	916.4
SiteB_k141_29800_2	PL15(638-757)	N	N	N	1	PL15	WP_019908030.1 DUF4962 domain-containing protein [Thermoanaerobacter indiensis]	WP_019908030.1	99.2	1000	8	0	1	1000	1	1000	0	2059.6
SiteB_k141_29813_1	N	GH2	GH2	N	2	GH2	WP_042834090.1 glycoside hydrolase family 2 protein [Thermoanaerobacter sp. YS13]	WP_042834090.1	80.2	288	57	0	1	288	536	823	1.7e-134	488.4
SiteB_k141_29813_2	GH1(2-430)	GH1	GH1	N	3	GH1	WP_041587093.1 beta-glucosidase [Caldanaerobacter subterraneus]	WP_041587093.1	91.2	431	37	1	1	430	1	431	7.3e-243	849
SiteB_k141_2982_2	CBM25(35-113)	N	N	N	1	CBM25	WP_006523110.1 carbohydrate-binding protein [Desulfallas gibsoniae]	WP_006523110.1	69.2	117	36	0	4	120	7	123	1e-45	192.2
SiteB_k141_2982_4	GT4(205-353)	GT4	GT4	N	3	GT4	WP_066637089.1 glycosyltransferase family 4 protein [Desulfofarcimen intricatum]	WP_066637089.1	61.6	417	154	4	1	416	1	412	1.6e-146	528.9
SiteB_k141_29830_1	N	GH1	N	N	1	GH1	WP_042834089.1 beta-glucosidase [Thermoanaerobacter sp. YS13]	WP_042834089.1	93.4	121	7	1	1	120	16	136	1.2e-62	248.4
SiteB_k141_29872_2	GT39(30-158)	GT0	N	N	2	GT0	WP_009989685.1 glycosyl transferase [Saccharolobus solfataricus]	WP_009989685.1	65	157	52	2	5	158	4	160	1.8e-50	208.4
SiteB_k141_29875_2	CE10(428-662)	N	N	N	1	CE10	WP_011195038.1 S9 family peptidase [Symbiobacterium thermophilum]	WP_011195038.1	54.3	722	279	5	1	676	1	717	5.8e-218	766.9
SiteB_k141_29898_4	N	N	GT1	N	1	GT1	WP_013122022.1 DHA2 family efflux MFS transporter permease subunit [Thiomonas intermedia]	WP_013122022.1	88.3	538	59	2	21	554	1	538	1.2e-266	928.3
SiteB_k141_29932_1	GH8(30-249)	GH8	N	Y(1-26)	2	GH8	WP_072756502.1 hypothetical protein [Thermomonas hydrothermalis]	WP_072756502.1	65.9	261	85	3	4	262	12	270	2.1e-91	345.1
SiteB_k141_29978_2	N	GT83	N	N	1	GT83	WP_070114712.1 glycosyltransferase family 39 protein [Acidithiobacillus caldus]	WP_070114712.1	99.1	110	1	0	1	110	1	110	5.4e-57	229.6
SiteB_k141_30022_1	GH10(2-222)	GH10+CBM22	GH10	N	3	GH10	WP_156775631.1 1,4-beta-xylanase [Thermoanaerobacter italicus]	WP_156775631.1	100	223	0	0	1	223	18	240	1.6e-129	471.5
SiteB_k141_30023_1	N	N	GH28	N	1	GH28	WP_012674511.1 threonine--tRNA ligase [Sulfurihydrogenibium azorense]	WP_012674511.1	99.6	509	2	0	4	512	1	509	1.2e-300	1041.2
SiteB_k141_30097_2	GH2(1-454)	GH2	GH2	N	3	GH2	WP_073344459.1 beta-galactosidase [Caldanaerobius fijiensis]	WP_073344459.1	99.6	472	2	0	1	472	111	582	1.1e-289	1004.6
SiteB_k141_30115_2	GH4(4-181)	GH4	GH4	N	3	GH4	WP_052883974.1 alpha-glucosidase/alpha-galactosidase [Thermofilum uzonense]	WP_052883974.1	55.2	455	203	1	3	457	8	461	8.9e-146	526.6
SiteB_k141_30133_1	CE9(15-171)	N	N	N	1	CE9	WP_161848248.1 N-acetylglucosamine-6-phosphate deacetylase [Athalassotoga saccharophila]	WP_161848248.1	68.3	167	51	1	8	174	1	165	2.3e-62	248.1
SiteB_k141_30153_1	GH2(37-476)	GH2	GH2	N	3	GH2	WP_073343571.1 DUF4981 domain-containing protein [Caldanaerobius fijiensis]	WP_073343571.1	98.9	476	5	0	1	476	1	476	3.4e-289	1003
SiteB_k141_30153_2	GH109(4-118)	N	N	N	1	GH109	WP_073343574.1 Gfo/Idh/MocA family oxidoreductase [Caldanaerobius fijiensis]	WP_073343574.1	99.5	373	2	0	1	373	1	373	4.1e-226	793.1
SiteB_k141_30190_14	CE14(43-158)	N	N	N	1	CE14	WP_048159928.1 PIG-L family deacetylase [Thermococcus barophilus]	WP_048159928.1	45.5	264	142	2	11	273	1	263	3e-64	255
SiteB_k141_30205_1	GH38(65-171)	N	N	N	1	GH38	WP_026486778.1 alpha-mannosidase [Caldanaerobius polysaccharolyticus]	WP_026486778.1	62.4	173	64	1	1	172	28	200	1.2e-55	225.7
SiteB_k141_30220_1	GH144(7-192)	N	N	N	1	GH144	WP_090646806.1 hypothetical protein [Paenibacillus sp. UNC496MF]	WP_090646806.1	69	184	57	0	9	192	6	189	4.3e-70	273.9
SiteB_k141_30257_34	N	GT0	N	N	1	GT0	WP_079419491.1 hypothetical protein [Thiomonas intermedia]	WP_079419491.1	69.6	562	167	2	1	558	1	562	7.4e-219	769.6
SiteB_k141_3028_1	CE4(3-103)	N	N	N	1	CE4	WP_028986631.1 polysaccharide deacetylase family protein [Thermicanus aegyptius]	WP_028986631.1	87.1	124	16	0	1	124	28	151	6.7e-56	226.1
SiteB_k141_30295_5	GH4(3-178)	GH4	GH4	N	3	GH4	WP_009609770.1 alpha-glucosidase/alpha-galactosidase [Caldanaerobacter subterraneus]	WP_009609770.1	98.6	433	6	0	1	433	1	433	1.3e-250	874.8
SiteB_k141_30333_2	GH77(188-511)	N	N	N	1	GH77	WP_062487278.1 4-alpha-glucanotransferase [Candidatus Nitrospira inopinata]	WP_062487278.1	35.5	532	278	12	6	518	8	493	3.4e-85	325.5
SiteB_k141_30378_14	N	CE11	N	N	1	CE11	WP_066670312.1 3-hydroxyacyl-ACP dehydratase FabZ [Desulfotomaculum copahuensis]	WP_066670312.1	90.6	139	13	0	1	139	1	139	1.5e-62	248.4
SiteB_k141_30388_8	N	N	GH13_11	N	1	GH13	WP_086033349.1 serine hydroxymethyltransferase [Desulfurella amilsii]	WP_086033349.1	94.2	414	24	0	1	414	1	414	3e-225	790.4
SiteB_k141_30424_1	GH130(3-331)	N	N	N	1	GH130	WP_012810513.1 glycosidase [Alicyclobacillus acidocaldarius]	WP_012810513.1	49.4	328	165	1	4	331	5	331	5.5e-89	337.4
SiteB_k141_30424_6	GH1(3-447)	GH1	GH1	N	3	GH1	WP_028986281.1 beta-glucosidase [Thermicanus aegyptius]	WP_028986281.1	57.7	442	183	4	3	444	2	439	4.5e-150	540.8
SiteB_k141_30448_1	N	N	GT51	N	1	GT51	WP_038471535.1 penicillin-binding protein [Acidithiobacillus caldus]	WP_038471535.1	100	472	0	0	1	472	316	787	2.5e-284	986.9
SiteB_k141_30454_1	CE14(8-117)	N	N	N	1	CE14	WP_041587259.1 PIG-L family deacetylase [Caldanaerobacter subterraneus]	WP_041587259.1	97.7	217	5	0	1	217	1	217	4e-120	440.3
SiteB_k141_30528_106	GT4(204-348)	GT4	N	N	2	GT4	WP_082718447.1 glycosyltransferase family 1 protein [Hydrogenibacillus schlegelii]	WP_082718447.1	57.4	387	162	1	1	387	30	413	1.4e-120	442.6
SiteB_k141_30528_53	N	N	CBM50	N	1	CBM50	WP_082910448.1 cation-translocating P-type ATPase [Hydrogenibacillus schlegelii]	WP_082910448.1	55.9	917	387	6	11	919	45	952	4.8e-263	917.1
SiteB_k141_30564_1	N	GH0	GH106	N	2	GH0	WP_073341851.1 hypothetical protein [Caldanaerobius fijiensis]	WP_073341851.1	97.3	300	8	0	1	300	1	300	4.3e-181	643.3
SiteB_k141_30588_1	N	N	GT2	N	1	GT2	WP_026486299.1 glycosyltransferase [Caldanaerobius polysaccharolyticus]	WP_026486299.1	91.4	292	25	0	1	292	1063	1354	3.4e-151	543.9
SiteB_k141_30619_39	N	N	GH6	N	1	GH6	WP_055450670.1 ATP-dependent chaperone ClpB [Thiomonas bhubaneswarensis]	WP_055450670.1	87.3	860	107	1	1	858	1	860	0	1426
SiteB_k141_30628_3	GT1(3-265)	N	N	N	1	GT1	WP_141202458.1 hypothetical protein [Thiomonas delicata]	WP_141202458.1	76.5	264	62	0	2	265	154	417	8.5e-107	396.4
SiteB_k141_30628_4	N	N	GT2	N	1	GT2	WP_094161947.1 type I polyketide synthase [Thiomonas delicata]	WP_094161947.1	69.3	1278	383	5	12	1284	14	1287	0	1723
SiteB_k141_30630_1	N	N	GT4	N	1	GT4	YP_001604259.1 putative glycosyltransferase [Acidianus filamentous virus 7]	YP_001604259.1	96	227	9	0	1	227	1	227	5.1e-126	459.9
SiteB_k141_30639_1	N	GH57	N	N	1	GH57	WP_041635797.1 glycoside hydrolase [Acidithiobacillus caldus]	WP_041635797.1	100	171	0	0	1	171	231	401	2.3e-99	370.9
SiteB_k141_30653_3	N	GH13	N	N	1	GH13	WP_103414984.1 1,4-alpha-glucan branching protein GlgB [Acidithiobacillus caldus]	WP_103414984.1	100	170	0	0	1	170	550	719	4.4e-98	366.7
SiteB_k141_30714_1	GH13_14(1-133)	GH13	N	N	2	GH13	WP_161848521.1 type I pullulanase [Athalassotoga saccharophila]	WP_161848521.1	95.5	134	6	0	1	134	547	680	4.7e-71	276.6
SiteB_k141_30723_18	GH108(8-88)	GH108	N	N	2	GH108	WP_128594643.1 glycoside hydrolase family 108 protein [Paraburkholderia kirstenboschensis]	WP_128594643.1	74.8	159	40	0	1	159	1	159	3.2e-66	260.8
SiteB_k141_30737_5	GT4(229-382)	N	GT4	N	2	GT4	WP_066668507.1 glycosyltransferase family 4 protein [Desulfotomaculum copahuensis]	WP_066668507.1	74.7	384	95	2	32	415	1	382	3.3e-155	557.8
SiteB_k141_30751_2	GT9(169-351)	N	N	N	1	GT9	WP_082438453.1 MULTISPECIES: glycosyltransferase family 9 protein [Tepidiphilus]	WP_082438453.1	45.4	394	212	2	12	402	100	493	1.9e-91	345.9
SiteB_k141_30758_1	GH43_17(1-106)	GH43	N	N	2	GH43	WP_014757163.1 family 43 glycosylhydrolase [Thermoanaerobacterium aotearoense]	WP_014757163.1	93.4	106	7	0	1	106	7	112	3.4e-56	226.9
SiteB_k141_30787_1	GH23(182-276)	N	N	N	1	GH23	WP_096599844.1 transglycosylase SLT domain-containing protein [Hydrogenobacter hydrogenophilus]	WP_096599844.1	54	276	126	1	8	282	251	526	2.1e-73	285.4
SiteB_k141_30788_1	N	GT28	N	N	1	GT28	WP_012673724.1 undecaprenyldiphospho-muramoylpentapeptide beta-N-acetylglucosaminyltransferase [Sulfurihydrogenibium azorense]	WP_012673724.1	100	175	0	0	1	175	53	227	2.2e-92	347.8
SiteB_k141_30802_1	GH8(2-326)	GH8	GH8	N	3	GH8	WP_004870661.1 cellulase [Acidithiobacillus caldus]	WP_004870661.1	100	346	0	0	1	346	23	368	9.8e-214	751.9
SiteB_k141_30814_3	GH23(48-178)	N	N	N	1	GH23	WP_019907544.1 lytic transglycosylase domain-containing protein [Thermoanaerobacter indiensis]	WP_019907544.1	93	186	13	0	1	186	1	186	1.1e-94	355.5
SiteB_k141_30821_1	GT20(1-186)	N	N	N	1	GT20	WP_011416048.1 bifunctional alpha,alpha-trehalose-phosphate synthase (UDP-forming)/trehalose-phosphatase [Syntrophus aciditrophicus]	WP_011416048.1	48.2	338	169	1	1	338	291	622	9.2e-79	303.5
SiteB_k141_30878_1	GH14(1-185)	GH14	CBM20	N	3	GH14	WP_094043983.1 family 14 glycosylhydrolase [Thermoanaerobacterium thermosaccharolyticum]	WP_094043983.1	95.1	185	9	0	1	185	112	296	7.8e-101	375.9
SiteB_k141_30887_1	GT2_Glycos_transf_2(10-130)	GT2	N	N	2	GT2	WP_011024931.1 glycosyltransferase [Caldanaerobacter subterraneus]	WP_011024931.1	95.1	185	9	0	8	192	18	202	2.3e-95	357.8
SiteB_k141_30918_1	N	GT66	N	N	1	GT66	WP_143577123.1 peptide transporter, partial [Sulfolobus sp. B1]	WP_143577123.1	64.7	269	87	4	1	264	415	680	1e-93	352.8
SiteB_k141_30969_11	N	N	GH101	N	1	GH101	WP_086034221.1 acyl-CoA carboxylase subunit beta [Desulfurella amilsii]	WP_086034221.1	98.1	514	10	0	1	514	1	514	1.1e-288	1001.5
SiteB_k141_30969_113	N	N	AA1	N	1	AA1	WP_086034723.1 ATP-dependent metallopeptidase FtsH/Yme1/Tma family protein [Desulfurella amilsii]	WP_086034723.1	96.8	597	19	0	2	598	1	597	0	1126.3
SiteB_k141_30969_3	AA4(31-240)	N	N	N	1	AA4	WP_086034228.1 FAD-binding protein [Desulfurella amilsii]	WP_086034228.1	93.1	452	31	0	1	452	1	452	2e-238	834.3
SiteB_k141_30969_46	N	N	GH28	N	1	GH28	WP_086034188.1 threonine--tRNA ligase [Desulfurella amilsii]	WP_086034188.1	94.2	620	36	0	1	620	1	620	0	1209.1
SiteB_k141_30969_71	N	CE11	N	N	1	CE11	WP_092128153.1 3-hydroxyacyl-ACP dehydratase FabZ [Desulfurella multipotens]	WP_092128153.1	95.1	143	7	0	1	143	1	143	5.9e-72	279.6
SiteB_k141_30969_73	GT19(4-351)	N	GT19	N	2	GT19	WP_086033838.1 lipid-A-disaccharide synthase [Desulfurella amilsii]	WP_086033838.1	83	370	63	0	1	370	1	370	5.9e-172	613.2
SiteB_k141_30969_77	GT30(29-200)	GT30	GT30	N	3	GT30	WP_086033834.1 hypothetical protein [Desulfurella amilsii]	WP_086033834.1	79.1	397	82	1	1	397	3	398	1.5e-181	645.2
SiteB_k141_30969_93	GT4(213-370)	GT4	GT4	N	3	GT4	WP_086033818.1 glycosyltransferase [Desulfurella amilsii]	WP_086033818.1	94.9	409	21	0	1	409	1	409	2.5e-224	787.3
SiteB_k141_30969_94	GT20(2-467)	GT20	GT20	N	3	GT20	WP_086033817.1 bifunctional alpha,alpha-trehalose-phosphate synthase (UDP-forming)/trehalose-phosphatase [Desulfurella amilsii]	WP_086033817.1	92.2	731	57	0	1	731	1	731	0	1379.8
SiteB_k141_30982_1	N	GH3	N	N	1	GH3	WP_004870226.1 beta-N-acetylhexosaminidase [Acidithiobacillus caldus]	WP_004870226.1	100	71	0	0	18	88	1	71	2.6e-30	140.6
SiteB_k141_30990_1	GT2_Glycos_transf_2(3-155)	N	N	N	1	GT2	WP_078412209.1 glycosyltransferase [Bacillus abyssalis]	WP_078412209.1	50.9	224	103	2	1	221	5	224	6.7e-62	246.9
SiteB_k141_30990_2	GT2_Glycos_transf_2(8-131)	N	N	N	1	GT2	WP_078412215.1 glycosyltransferase family 2 protein [Bacillus abyssalis]	WP_078412215.1	50.9	230	112	1	1	230	1	229	1.7e-63	252.3
SiteB_k141_30995_1	N	GH2	N	N	1	GH2	WP_013788775.1 glycoside hydrolase family 2 protein [Thermoanaerobacterium xylanolyticum]	WP_013788775.1	88	100	12	0	1	100	204	303	8.7e-46	192.2
SiteB_k141_31001_1	N	GT20	N	N	1	GT20	WP_089822961.1 trehalose-6-phosphate synthase [Halogranum amylolyticum]	WP_089822961.1	48.9	141	71	1	2	141	137	277	2e-38	168.3
SiteB_k141_31070_2	GH12(151-309)	GH12	N	N	2	GH12	WP_155864474.1 hypothetical protein [Acidianus infernus]	WP_155864474.1	96.4	302	11	0	19	320	1	302	4.2e-174	620.2
SiteB_k141_31076_1	GT4(1-113)	N	N	N	1	GT4	WP_073341703.1 glycosyltransferase family 4 protein [Caldanaerobius fijiensis]	WP_073341703.1	81.8	143	26	0	1	143	247	389	1.4e-55	225.3
SiteB_k141_31085_22	N	GT4	GT4	N	2	GT4	WP_066198537.1 glycosyltransferase [Hydrogenibacillus schlegelii]	WP_066198537.1	59.1	386	158	0	1	386	1	386	1.6e-127	465.7
SiteB_k141_31085_24	GT4(174-310)	GT4	N	N	2	GT4	WP_028987082.1 glycosyltransferase family 4 protein [Thermicanus aegyptius]	WP_028987082.1	63.9	341	123	0	1	341	1	341	2e-121	445.3
SiteB_k141_31094_1	GT4(2-132)	N	N	N	1	GT4	WP_086135495.1 glycosyltransferase family 4 protein [Methylocaldum sp. SAD2]	WP_086135495.1	58.8	136	55	1	1	136	212	346	4.5e-37	163.7
SiteB_k141_31111_1	GT5(16-356)	GT5	GT5	N	3	GT5	WP_069284531.1 glycosyltransferase [Sulfolobus sp. A20]	WP_069284531.1	61.1	355	138	0	1	355	103	457	2.1e-139	505
SiteB_k141_31280_2	GT4(65-156)	N	N	N	1	GT4	WP_015376022.1 glycosyltransferase family 4 protein [Geobacillus sp. GHH01]	WP_015376022.1	58.2	213	89	0	2	214	195	407	5.2e-67	263.8
SiteB_k141_31293_1	GT4(70-185)	N	N	N	1	GT4	WP_125671351.1 glycosyltransferase family 4 protein [Candidatus Methanodesulfokores washburnensis]	WP_125671351.1	35.7	154	91	3	35	185	139	287	7.2e-12	80.5
SiteB_k141_3130_11	GT4(241-382)	GT4	GT4	N	3	GT4	WP_086034647.1 glycosyltransferase family 4 protein [Desulfurella amilsii]	WP_086034647.1	85.6	418	60	0	1	418	1	418	4.6e-205	723.4
SiteB_k141_3130_17	GT4(196-331)	GT4	GT4	N	3	GT4	WP_086034641.1 glycosyltransferase family 4 protein [Desulfurella amilsii]	WP_086034641.1	88.9	368	41	0	1	368	1	368	9.5e-191	675.6
SiteB_k141_3130_6	GT4(438-598)+GT4(884-1033)	GT4	GT4	N	3	GT4	WP_067717767.1 glycosyltransferase [Acidibacillus ferrooxidans]	WP_067717767.1	41.2	1253	524	15	1	1057	1	1236	4e-258	901
SiteB_k141_3130_8	GT2_Glycos_transf_2(66-226)+GT2_Glycos_transf_2(317-492)	GT2	GT2	N	3	GT2	WP_086034650.1 glycosyltransferase family 2 protein [Desulfurella amilsii]	WP_086034650.1	80	591	112	4	1	588	1	588	9.5e-273	948.7
SiteB_k141_31300_1	N	GH2	GH2	N	2	GH2	WP_038068422.1 glycoside hydrolase family 2 protein [Thermoanaerobacterium aotearoense]	WP_038068422.1	100	295	0	0	1	295	254	548	1.5e-178	634.8
SiteB_k141_31339_2	GT4(201-362)	N	GT4	N	2	GT4	WP_013822359.1 glycosyltransferase family 4 protein [Desulfofundulus sp. TPOSR]	WP_013822359.1	58.3	396	165	0	1	396	1	396	1.1e-134	489.6
SiteB_k141_31345_1	CE11(7-154)	N	N	N	1	CE11	WP_079653608.1 UDP-3-O-[3-hydroxymyristoyl] N-acetylglucosamine deacetylase [Thermocrinis minervae]	WP_079653608.1	68.8	141	44	0	15	155	125	265	2.3e-46	194.9
SiteB_k141_31405_3	CBM25(21-97)	CBM25	N	N	2	CBM25	WP_121451243.1 hypothetical protein [Desulfofundulus salinum]	WP_121451243.1	73.7	99	26	0	1	99	1	99	9.9e-42	178.7
SiteB_k141_31406_2	N	N	GT2	N	1	GT2	WP_011024883.1 pyruvate:ferredoxin (flavodoxin) oxidoreductase [Caldanaerobacter subterraneus]	WP_011024883.1	98.4	1112	18	0	1	1112	1	1112	0	2201
SiteB_k141_31430_1	GH30(1-156)	N	GH30_3	N	2	GH30	WP_011026391.1 O-glycosyl hydrolase family protein [Caldanaerobacter subterraneus]	WP_011026391.1	85.5	297	41	1	1	295	339	635	8.1e-108	399.8
SiteB_k141_31440_1	GH53(1-275)+CBM61(365-504)	GH53	CBM61	N	3	GH53	WP_014757106.1 glycosyl hydrolase domain-containing protein [Thermoanaerobacterium aotearoense]	WP_014757106.1	99.4	529	3	0	1	529	132	660	0	1075.5
SiteB_k141_31473_1	N	GT2	N	N	1	GT2	WP_144485815.1 methyltransferase domain-containing protein [Bacillus pumilus]	WP_144485815.1	38	92	53	1	3	94	141	228	1.7e-09	71.6
SiteB_k141_31499_1	N	GT2	N	N	1	GT2	WP_085113750.1 glycosyltransferase family 2 protein [Thermoanaerobacterium sp. PSU-2]	WP_085113750.1	88.5	52	6	0	1	52	1	52	7.2e-20	105.1
SiteB_k141_31504_4	GH35(10-198)	N	N	N	1	GH35	WP_042833570.1 beta-galactosidase [Thermoanaerobacter sp. YS13]	WP_042833570.1	88.1	226	27	0	1	226	1	226	1.2e-122	448.7
SiteB_k141_31508_1	N	N	GH94	N	1	GH94	WP_004404427.1 DUF3131 domain-containing protein [Thermoanaerobacter thermohydrosulfuricus]	WP_004404427.1	96.5	199	7	0	1	199	951	1149	8.1e-104	386
SiteB_k141_31511_45	GT66(27-626)	GT66	GT66	N	3	GT66	WP_155862576.1 peptide transporter [Acidianus infernus]	WP_155862576.1	97.2	758	21	0	1	758	1	758	0	1431.8
SiteB_k141_31548_1	GT9(8-115)	N	N	N	1	GT9	WP_024787435.1 MULTISPECIES: glycosyltransferase family 9 protein [unclassified Lebetimonas]	WP_024787435.1	54.3	105	45	2	13	116	188	290	3.5e-22	114
SiteB_k141_31561_1	GH13_14(3-120)	N	N	N	1	GH13	WP_036224327.1 type I pullulanase [Mesoaciditoga lauensis]	WP_036224327.1	49.6	135	61	3	2	130	558	691	1.1e-27	132.5
SiteB_k141_31716_1	N	N	CBM5	N	1	CBM5	WP_066203250.1 hypothetical protein [Hydrogenibacillus schlegelii]	WP_066203250.1	63	678	228	7	1	676	297	953	9.8e-242	845.9
SiteB_k141_31855_1	GT2_Glycos_transf_2(11-133)	N	N	N	1	GT2	WP_083379567.1 glycosyltransferase family 2 protein [Thermoanaerobacter thermohydrosulfuricus]	WP_083379567.1	93.4	137	9	0	1	137	1	137	7.9e-66	259.2
SiteB_k141_31864_1	CBM67(150-313)	GH78	GH78	N	3	GH78	WP_143156597.1 family 78 glycoside hydrolase catalytic domain [Caldanaerobius fijiensis]	WP_143156597.1	97.4	493	13	0	1	493	2	494	4.5e-297	1029.2
SiteB_k141_31882_1	GH15(2-339)	GH15	GH15	N	3	GH15	WP_088553095.1 glycoside hydrolase family 15 protein [Calderihabitans maritimus]	WP_088553095.1	63.9	349	126	0	1	349	304	652	1e-133	486.1
SiteB_k141_31910_2	GH73(2-114)	GH73	N	N	2	GH73	WP_055450368.1 flagellar assembly peptidoglycan hydrolase FlgJ [Thiomonas bhubaneswarensis]	WP_055450368.1	82.2	129	23	0	1	129	221	349	5.7e-53	216.5
SiteB_k141_31926_4	GT2_Glycos_transf_2(5-167)	N	GT2	N	2	GT2	WP_015581036.1 glycosyltransferase family 2 protein [Sulfolobus islandicus]	WP_015581036.1	93.6	298	19	0	1	298	1	298	4.9e-161	576.6
SiteB_k141_31958_1	GH57(7-427)+GT4(744-832)	GH57+GT4	GH57	N	3	GH57	WP_157724006.1 DUF1957 domain-containing protein [Thermincola potens]	WP_157724006.1	56.5	843	353	7	1	832	1	840	8.8e-285	989.2
SiteB_k141_31966_1	AA4(8-188)	N	N	N	1	AA4	WP_025391500.1 FAD-binding protein [Desulfurella acetivorans]	WP_025391500.1	78.9	251	53	0	1	251	57	307	2.5e-105	391.3
SiteB_k141_32078_12	GH4(5-180)	N	N	N	1	GH4	WP_006314691.1 6-phospho-beta-glucosidase [Caldisalinibacter kiritimatiensis]	WP_006314691.1	42.2	436	241	4	1	427	1	434	3.1e-92	348.6
SiteB_k141_32133_1	GT2_Glycos_transf_2(1-178)	N	N	N	1	GT2	WP_092043027.1 glycosyltransferase family 2 protein [Butyrivibrio sp. TB]	WP_092043027.1	49.4	320	143	3	1	313	18	325	8e-90	340.1
SiteB_k141_32171_1	N	N	GT4	N	1	GT4	YP_001604262.1 putative glycosyltransferase [Acidianus filamentous virus 7]	YP_001604262.1	97.4	227	6	0	1	227	49	275	4.3e-133	483.4
SiteB_k141_32196_2	GT2_Glycos_transf_2(12-116)	N	GT2	N	2	GT2	WP_013106729.1 MULTISPECIES: glycosyltransferase [Thiomonas]	WP_013106729.1	63.7	331	119	1	6	336	12	341	1.1e-105	392.9
SiteB_k141_32196_3	N	GT4	N	N	1	GT4	WP_156054568.1 MULTISPECIES: glycosyltransferase family 4 protein [unclassified Thiomonas]	WP_156054568.1	65.7	289	99	0	1	289	1	289	3.4e-98	367.9
SiteB_k141_32219_4	N	N	AA1	N	1	AA1	WP_066669628.1 ATP-dependent metallopeptidase FtsH/Yme1/Tma family protein [Desulfotomaculum copahuensis]	WP_066669628.1	88.4	606	70	0	1	606	1	606	1.3e-285	991.5
SiteB_k141_32240_1	N	GH127	N	N	1	GH127	WP_045411575.1 glycoside hydrolase family 127 protein [Thermoanaerobacterium saccharolyticum]	WP_045411575.1	96.8	157	5	0	1	157	129	285	2.3e-85	324.3
SiteB_k141_32265_1	N	N	GT2	N	1	GT2	WP_013909151.1 glycosyltransferase [Thermodesulfobacterium geofontis]	WP_013909151.1	77.1	288	64	2	2	288	51	337	1.4e-123	452.2
SiteB_k141_32278_2	GT4(2-118)	N	N	N	1	GT4	WP_151965958.1 glycosyltransferase [Planctomycetes bacterium SRT547]	WP_151965958.1	53.8	143	66	0	1	143	247	389	3.3e-36	161
SiteB_k141_32343_1	GH109(3-116)	N	N	N	1	GH109	WP_148970172.1 Gfo/Idh/MocA family oxidoreductase [Bacillus aquimaris]	WP_148970172.1	59.7	134	54	0	3	136	4	137	1.3e-41	178.7
SiteB_k141_32355_1	N	GT35	GT35	N	2	GT35	WP_004869155.1 glycogen/starch/alpha-glucan phosphorylase [Acidithiobacillus caldus]	WP_004869155.1	99	204	2	0	1	204	630	833	1.1e-111	412.1
SiteB_k141_32374_1	GH122(9-141)	GH122	N	N	2	GH122	WP_167886052.1 DUF2139 domain-containing protein [Thermococcus sp. M39]	WP_167886052.1	69.1	136	39	2	6	141	7	139	7.4e-51	209.5
SiteB_k141_32383_2	GH18(117-430)	N	GH18	Y(1-28)	2	GH18	WP_066668193.1 hypothetical protein [Desulfotomaculum copahuensis]	WP_066668193.1	69.1	443	136	1	4	445	5	447	6.3e-181	643.3
SiteB_k141_32487_2	N	N	GH2	N	1	GH2	WP_012269093.1 MULTISPECIES: DUF4982 domain-containing protein [Thermoanaerobacter]	WP_012269093.1	92	287	23	0	1	287	1	287	7e-157	562.8
SiteB_k141_32502_1	GT4(4-81)	GT4	N	N	2	GT4	WP_035107082.1 glycosyltransferase family 4 protein [Desulfovirgula thermocuniculi]	WP_035107082.1	59	122	50	0	1	122	270	391	2.9e-29	137.9
SiteB_k141_32524_1	GH15(5-128)	GH15	N	N	2	GH15	WP_156770099.1 glycoside hydrolase [Sulfolobus sp. A20]	WP_156770099.1	73.2	142	38	0	1	142	431	572	5.7e-58	233.4
SiteB_k141_32540_1	N	GH1	N	N	1	GH1	WP_009051876.1 MULTISPECIES: glycoside hydrolase family 1 protein [Thermoanaerobacter]	WP_009051876.1	99	101	1	0	3	103	364	464	1.5e-53	218
SiteB_k141_32556_1	N	GH13	N	N	1	GH13	WP_153425449.1 malto-oligosyltrehalose trehalohydrolase [Sulfolobus sp. E11-6]	WP_153425449.1	82.4	108	19	0	1	108	107	214	3.1e-49	203.8
SiteB_k141_32592_2	GH15(241-574)	GH15	GH15	N	3	GH15	WP_155863234.1 glycoside hydrolase [Acidianus infernus]	WP_155863234.1	100	623	0	0	1	623	1	623	0	1215.3
SiteB_k141_32592_7	GH57(326-668)	GH57	GH57	N	3	GH57	WP_155863229.1 glycoside hydrolase [Acidianus infernus]	WP_155863229.1	99.9	887	1	0	1	887	12	898	0	1852.8
SiteB_k141_32615_3	N	N	GH6	N	1	GH6	WP_055450247.1 ATP-dependent Clp protease ATP-binding subunit ClpA [Thiomonas bhubaneswarensis]	WP_055450247.1	91.9	770	61	1	1	770	1	769	0	1355.5
SiteB_k141_32618_1	GT2_Glycos_transf_2(3-176)+GT4(415-548)	GT4	GT2	N	3	GT4	WP_012655584.1 glycosyltransferase [Acidovorax ebreus]	WP_012655584.1	61.2	603	225	3	2	603	9	603	1.1e-217	765.8
SiteB_k141_32715_1	AA6(4-194)	AA6	N	N	2	AA6	WP_028987852.1 NAD(P)H:quinone oxidoreductase [Thermicanus aegyptius]	WP_028987852.1	89.1	201	22	0	1	201	2	202	6.2e-99	369.8
SiteB_k141_32778_4	CE4(46-170)	CE4	CE4	N	3	CE4	WP_022587727.1 polysaccharide deacetylase family protein [Caldanaerobacter subterraneus]	WP_022587727.1	95.4	239	11	0	1	239	1	239	5.2e-129	469.9
SiteB_k141_328_1	GH18(2-135)	N	GH18	N	2	GH18	WP_085112943.1 glycoside hydrolase [Thermoanaerobacterium sp. PSU-2]	WP_085112943.1	99	206	2	0	1	206	201	406	3.2e-119	437.2
SiteB_k141_3280_1	GH15(6-136)	GH15	N	N	2	GH15	WP_088553095.1 glycoside hydrolase family 15 protein [Calderihabitans maritimus]	WP_088553095.1	61.3	163	63	0	1	163	356	518	1.2e-52	215.7
SiteB_k141_3281_1	GT28(31-156)	N	N	N	1	GT28	WP_161847524.1 UDP-N-acetylglucosamine--N-acetylmuramyl-(pentapeptide) pyrophosphoryl-undecaprenol N-acetylglucosamine transferase [Athalassotoga saccharophila]	WP_161847524.1	61.7	162	61	1	1	161	154	315	6.9e-53	216.5
SiteB_k141_32884_1	CBM22(44-129)	CBM22	N	N	2	CBM22	WP_004399915.1 beta-1,4-xylanase [Thermoanaerobacter thermohydrosulfuricus]	WP_004399915.1	97.7	129	3	0	1	129	163	291	1e-67	265.4
SiteB_k141_32894_1	N	GH57	N	N	1	GH57	WP_070113683.1 glycoside hydrolase [Acidithiobacillus caldus]	WP_070113683.1	100	155	0	0	1	155	414	568	1.2e-89	338.6
SiteB_k141_32894_2	GH57(9-258)	GH57	GH57	N	3	GH57	WP_014002343.1 DUF1926 domain-containing protein [Acidithiobacillus caldus]	WP_014002343.1	99.6	261	1	0	1	261	1	261	1.2e-152	548.5
SiteB_k141_32902_1	GH67(1-516)	GH67	GH67	N	3	GH67	WP_085113019.1 alpha-glucuronidase [Thermoanaerobacterium sp. PSU-2]	WP_085113019.1	96.9	516	16	0	1	516	97	612	1.1e-306	1061.2
SiteB_k141_32912_1	N	N	CBM50	N	1	CBM50	WP_014002414.1 cell division protein FtsI [Acidithiobacillus caldus]	WP_014002414.1	99.4	329	2	0	1	329	83	411	1.6e-192	681.4
SiteB_k141_32966_1	GT2_Glycos_transf_2(3-114)	N	N	N	1	GT2	WP_073342306.1 glycosyltransferase family 2 protein [Caldanaerobius fijiensis]	WP_073342306.1	88.4	207	24	0	1	207	1	207	1.9e-95	358.2
SiteB_k141_32987_3	AA4(7-235)	N	N	N	1	AA4	WP_066199609.1 FAD-binding protein [Hydrogenibacillus schlegelii]	WP_066199609.1	68.5	454	143	0	12	465	8	461	3.5e-174	620.9
SiteB_k141_3300_2	N	GH94+GT84	N	N	1	GH94	WP_084110841.1 glycosyl transferase [Caldanaerobius fijiensis]	WP_084110841.1	97.5	197	5	0	1	197	2692	2888	5.1e-114	419.9
SiteB_k141_33004_1	N	GH94+GT84	GH94	N	2	GH94	WP_085112371.1 glycosyl transferase [Thermoanaerobacterium sp. PSU-2]	WP_085112371.1	98	255	5	0	1	255	2437	2691	2.1e-149	537.7
SiteB_k141_33055_130	AA7(39-237)	N	N	N	1	AA7	WP_155863791.1 FAD-binding protein [Acidianus infernus]	WP_155863791.1	99.2	991	8	0	1	991	1	991	0	1897.1
SiteB_k141_33055_191	GH133(258-603)	GH133	GH133	N	3	GH133	WP_155863842.1 glycogen debranching protein [Acidianus infernus]	WP_155863842.1	99.3	611	4	0	1	611	1	611	0	1276.9
SiteB_k141_33055_192	GH15(266-606)	GH15	GH15	N	3	GH15	WP_155863843.1 glycoside hydrolase family 15 protein [Acidianus infernus]	WP_155863843.1	98.9	621	7	0	1	621	1	621	0	1260.4
SiteB_k141_33055_194	GH57(6-316)	GH57	GH57	N	3	GH57	WP_155863845.1 alpha-amylase [Acidianus infernus]	WP_155863845.1	98.9	446	5	0	1	446	1	446	2.4e-257	897.1
SiteB_k141_33055_195	GT5(15-553)	GT5	GT5	N	3	GT5	WP_155863846.1 glycosyltransferase [Acidianus infernus]	WP_155863846.1	99.3	566	4	0	1	566	1	566	0	1155.6
SiteB_k141_33055_4	GT39(33-235)	GT0	GT0	N	3	GT0	WP_155863688.1 glycosyltransferase [Acidianus infernus]	WP_155863688.1	98.2	388	7	0	1	388	1	388	2.1e-217	764.2
SiteB_k141_33055_41	GT4(222-374)	N	GT4	N	2	GT4	WP_155863720.1 glycosyltransferase [Acidianus infernus]	WP_155863720.1	99	410	4	0	1	410	1	410	4.7e-231	809.7
SiteB_k141_33055_42	GT4(176-293)	N	GT4	N	2	GT4	WP_155863721.1 glycosyltransferase [Acidianus infernus]	WP_155863721.1	99.7	345	1	0	1	345	1	345	4.4e-193	683.3
SiteB_k141_33055_43	GT2_Glycos_transf_2(21-148)	N	GT2	N	2	GT2	WP_162309164.1 glycosyltransferase [Acidianus infernus]	WP_162309164.1	99.7	318	1	0	23	340	8	325	8.3e-173	615.9
SiteB_k141_33055_44	N	N	GT2	N	1	GT2	WP_155863723.1 glycosyltransferase [Acidianus infernus]	WP_155863723.1	99.3	305	2	0	1	305	1	305	5.7e-165	589.7
SiteB_k141_33055_47	GT4(241-381)	N	GT4	N	2	GT4	WP_155863726.1 glycosyltransferase [Acidianus infernus]	WP_155863726.1	99.3	420	3	0	1	420	1	420	1.6e-234	821.2
SiteB_k141_33055_79	GT4(208-368)	GT4	GT4	N	3	GT4	WP_155863750.1 glycosyltransferase [Acidianus infernus]	WP_155863750.1	99.8	408	1	0	1	408	1	408	2.6e-237	830.5
SiteB_k141_33055_92	GT21(43-256)	GT21	GT21	N	3	GT21	WP_155863761.1 glycosyltransferase [Acidianus infernus]	WP_155863761.1	99.4	353	2	0	1	353	1	353	5e-197	696.4
SiteB_k141_33063_1	GT4(191-355)	GT4	GT4	N	3	GT4	WP_073342556.1 glycosyltransferase [Caldanaerobius fijiensis]	WP_073342556.1	96.7	368	11	1	1	367	1	368	3.7e-203	716.8
SiteB_k141_33077_1	GH4(7-108)	GH4	N	N	2	GH4	WP_014757070.1 6-phospho-beta-glucosidase [Thermoanaerobacterium aotearoense]	WP_014757070.1	100	108	0	0	1	108	1	108	2.3e-52	214.2
SiteB_k141_33096_1	GH81(11-322)	GH81	GH81	N	3	GH81	WP_013429152.1 hypothetical protein [Caldicellulosiruptor kronotskyensis]	WP_013429152.1	84.4	321	50	0	2	322	243	563	6.4e-159	569.7
SiteB_k141_33107_5	AA4(53-294)	N	N	N	1	AA4	WP_089748061.1 MULTISPECIES: FAD-binding protein [unclassified Candidatus Frackibacter]	WP_089748061.1	56	455	200	0	49	503	5	459	3.5e-143	518.1
SiteB_k141_33115_1	N	GT28	N	N	1	GT28	WP_004869140.1 undecaprenyldiphospho-muramoylpentapeptide beta-N-acetylglucosaminyltransferase [Acidithiobacillus caldus]	WP_004869140.1	100	145	0	0	2	146	1	145	1.1e-78	302
SiteB_k141_33152_42	GH57(6-447)	GH57	GH57	N	3	GH57	WP_086034540.1 hypothetical protein [Desulfurella amilsii]	WP_086034540.1	90.2	686	67	0	1	686	1	686	0	1277.7
SiteB_k141_33174_10	AA2(82-185)	AA2	N	N	2	AA2	WP_094159266.1 catalase/peroxidase HPI [Thiomonas delicata]	WP_094159266.1	82.5	492	79	1	1	492	1	485	5.4e-250	872.8
SiteB_k141_33174_7	GT2_Glycos_transf_2(19-141)	N	GT2	N	2	GT2	WP_013122046.1 glycosyltransferase family 2 protein [Thiomonas intermedia]	WP_013122046.1	69.3	339	104	0	15	353	14	352	7.1e-127	463.4
SiteB_k141_33174_9	CE4(93-283)	N	N	N	1	CE4	WP_079417031.1 polysaccharide deacetylase family protein [Thiomonas intermedia]	WP_079417031.1	67.7	325	105	0	1	325	1	325	2.3e-127	464.9
SiteB_k141_33219_1	GH31(4-371)	GH31	GH31	N	3	GH31	WP_011026080.1 alpha-glucosidase [Caldanaerobacter subterraneus]	WP_011026080.1	95.9	486	20	0	1	486	320	805	3.3e-284	986.5
SiteB_k141_3332_1	N	GH2	N	N	1	GH2	WP_004403490.1 MULTISPECIES: DUF4982 domain-containing protein [Thermoanaerobacter]	WP_004403490.1	98.5	67	1	0	1	67	321	387	5.1e-34	152.5
SiteB_k141_33349_1	CE10(444-663)	N	N	N	1	CE10	WP_066228211.1 S9 family peptidase [Geobacillus jurassicus]	WP_066228211.1	41.9	670	330	12	10	664	16	641	1.4e-144	523.1
SiteB_k141_33366_1	N	GT35	N	N	1	GT35	WP_041438939.1 alpha-glucan family phosphorylase [Thermus scotoductus]	WP_041438939.1	100	139	0	0	1	139	560	698	2.1e-74	287.7
SiteB_k141_3338_1	N	GH2	N	N	1	GH2	WP_003866652.1 DUF4982 domain-containing protein [Thermoanaerobacter ethanolicus]	WP_003866652.1	100	67	0	0	1	67	321	387	2.3e-34	153.7
SiteB_k141_33391_2	CE4(86-206)	CE4	N	N	2	CE4	WP_051585930.1 polysaccharide deacetylase family protein [Caldanaerobius polysaccharolyticus]	WP_051585930.1	55.5	256	112	2	1	255	1	255	4.7e-72	280.8
SiteB_k141_33392_3	GT4(185-350)	N	GT4	N	2	GT4	WP_143904334.1 glycosyltransferase [Tepidimonas thermarum]	WP_143904334.1	88.4	371	43	0	5	375	7	377	1.3e-179	638.6
SiteB_k141_33392_7	GT2_Glycos_transf_2(5-158)	GT2	GT2	N	3	GT2	WP_143904345.1 glycosyltransferase [Tepidimonas thermarum]	WP_143904345.1	84.5	284	44	0	1	284	1	284	1.4e-133	485.3
SiteB_k141_33400_1	GT2_Glycos_transf_2(10-132)	GT2	N	N	2	GT2	WP_159432343.1 glycosyltransferase [Caldanaerobius fijiensis]	WP_159432343.1	54.4	149	66	2	7	154	7	154	1.4e-34	155.6
SiteB_k141_33422_1	AA3(22-434)	N	N	N	1	AA3	WP_072910270.1 GMC family oxidoreductase [Desulfotomaculum aeronauticum]	WP_072910270.1	88	440	53	0	4	443	5	444	3e-239	837
SiteB_k141_33444_1	N	GT81	N	N	1	GT81	WP_028895792.1 glycosyl transferase [Syntrophorhabdus aromaticivorans]	WP_028895792.1	72	168	47	0	1	168	51	218	9.4e-69	269.2
SiteB_k141_33472_2	CE4(83-241)	N	N	N	1	CE4	WP_014757314.1 polysaccharide deacetylase family protein [Thermoanaerobacterium aotearoense]	WP_014757314.1	95.4	282	13	0	1	282	5	286	2.5e-154	554.3
SiteB_k141_33476_1	GH120(85-175)	GH120	GH120	N	3	GH120	WP_014757858.1 right-handed parallel beta-helix repeat-containing protein [Thermoanaerobacterium aotearoense]	WP_014757858.1	99.1	211	2	0	1	211	224	434	6.5e-123	449.5
SiteB_k141_33492_2	GT4(60-204)	N	N	N	1	GT4	WP_015419565.1 MULTISPECIES: glycosyltransferase [unclassified Hydrogenobaculum]	WP_015419565.1	42.1	233	132	3	1	232	136	366	2.4e-41	178.7
SiteB_k141_33565_1	N	GH0	GH0	N	2	GH0	WP_164995794.1 family 10 glycosylhydrolase [Thermoanaerobacter ethanolicus]	WP_164995794.1	99.4	502	3	0	1	502	174	675	3.5e-289	1003
SiteB_k141_33589_4	N	CBM17	N	N	1	CBM17	WP_011024808.1 cellulase family glycosylhydrolase [Caldanaerobacter subterraneus]	WP_011024808.1	88.3	103	12	0	1	103	274	376	2.1e-47	197.6
SiteB_k141_33677_1	N	GH27	N	N	1	GH27	WP_035172167.1 glycoside hydrolase family 27 protein [Caldanaerobius polysaccharolyticus]	WP_035172167.1	75	124	31	0	1	124	138	261	1.2e-52	215.3
SiteB_k141_33733_1	GT9(1-102)	N	N	N	1	GT9	WP_045667643.1 glycosyltransferase family 9 protein [Geobacter sulfurreducens]	WP_045667643.1	26.9	334	193	5	2	331	231	517	1.1e-26	130.6
SiteB_k141_3374_28	GH13_20(187-457)	N	GH13	N	2	GH13	WP_011007184.1 alpha-amylase [Pyrobaculum aerophilum]	WP_011007184.1	99.8	538	1	0	1	538	1	538	0	1127.5
SiteB_k141_33779_1	N	GT35	GT35	N	2	GT35	WP_141738534.1 alpha-glucan family phosphorylase, partial [Acidithiobacillus caldus]	WP_141738534.1	100	177	0	0	1	177	124	300	4e-102	380.2
SiteB_k141_33811_16	AA4(6-245)	N	N	N	1	AA4	WP_106005346.1 FAD-binding oxidoreductase [Moorella humiferrea]	WP_106005346.1	65	466	163	0	4	469	2	467	5.3e-178	633.6
SiteB_k141_33821_1	N	GT4	N	N	1	GT4	WP_054392507.1 glycosyltransferase [Thermus scotoductus]	WP_054392507.1	53.4	251	117	0	24	274	5	255	1.5e-71	279.3
SiteB_k141_33831_2	GH109(4-121)	N	N	N	1	GH109	WP_161847643.1 Gfo/Idh/MocA family oxidoreductase [Athalassotoga saccharophila]	WP_161847643.1	82.6	207	36	0	1	207	1	207	9.1e-98	365.9
SiteB_k141_33837_2	N	N	GH2	N	1	GH2	WP_004403490.1 MULTISPECIES: DUF4982 domain-containing protein [Thermoanaerobacter]	WP_004403490.1	97.6	248	6	0	1	248	496	743	1.4e-140	508.4
SiteB_k141_33880_2	N	N	CBM50	N	1	CBM50	WP_047133554.1 heavy metal translocating P-type ATPase [Candidatus Kryptonium thompsoni]	WP_047133554.1	84.1	547	87	0	1	547	261	807	4.3e-256	893.3
SiteB_k141_33885_5	GH130(8-305)	GH130	GH130	N	3	GH130	WP_049686035.1 glycosidase [Thermoanaerobacter kivui]	WP_049686035.1	93.9	309	19	0	1	309	1	309	1.9e-176	627.9
SiteB_k141_33890_42	GH23(55-166)	N	N	Y(1-21)	1	GH23	WP_086033392.1 lytic transglycosylase domain-containing protein [Desulfurella amilsii]	WP_086033392.1	100	192	0	0	1	192	1	192	1.4e-103	385.6
SiteB_k141_33890_54	GH23(94-203)	N	N	Y(1-21)	1	GH23	WP_086033385.1 lytic transglycosylase domain-containing protein [Desulfurella amilsii]	WP_086033385.1	100	205	0	0	1	205	1	205	4.5e-105	390.2
SiteB_k141_33912_1	GH18(8-172)	GH18	GH18	N	3	GH18	WP_012283859.1 glycosyl hydrolase [Heliobacterium modesticaldum]	WP_012283859.1	94.9	177	9	0	1	177	119	295	6.8e-102	379.4
SiteB_k141_33924_1	GT28(15-118)	N	N	N	1	GT28	WP_073344466.1 glycosyltransferase [Caldanaerobius fijiensis]	WP_073344466.1	84.6	143	22	0	1	143	241	383	1.2e-59	238.8
SiteB_k141_34013_56	N	N	GH28	N	1	GH28	WP_066200514.1 threonine--tRNA ligase [Hydrogenibacillus schlegelii]	WP_066200514.1	78.7	635	135	0	14	648	3	637	4.8e-294	1019.6
SiteB_k141_34013_72	CBM34(5-115)+GH13_20(166-467)	GH13	CBM34	N	3	GH13	WP_092035520.1 glycoside hydrolase family 13 protein [Planifilum fulgidum]	WP_092035520.1	51.2	537	255	3	5	540	6	536	2.9e-160	575.1
SiteB_k141_34013_76	GH13_36(68-393)	GH13	GH13_36	N	3	GH13	WP_028986425.1 hypothetical protein [Thermicanus aegyptius]	WP_028986425.1	48.9	536	253	5	5	534	8	528	7.5e-144	520.4
SiteB_k141_34057_2	N	GT0	GT0	N	2	GT0	WP_073341328.1 glycosyltransferase family 2 protein [Caldanaerobius fijiensis]	WP_073341328.1	78.8	501	106	0	1	501	1	501	3e-240	840.5
SiteB_k141_34058_1	N	GT4	N	N	1	GT4	WP_029551680.1 glycosyltransferase [Thermocrinis sp. GBS]	WP_029551680.1	83.5	109	18	0	1	109	1	109	1.2e-48	201.8
SiteB_k141_3407_1	GT4(173-331)	N	N	N	1	GT4	WP_071541276.1 glycosyltransferase [Moorella thermoacetica]	WP_071541276.1	58.2	354	146	2	1	353	39	391	5.8e-121	443.7
SiteB_k141_34075_3	N	N	GT4	N	1	GT4	WP_014806421.1 methyltransferase domain-containing protein [Acetomicrobium mobile]	WP_014806421.1	52.2	383	181	2	35	417	4	384	1.9e-110	409.1
SiteB_k141_34126_1	N	GT83	N	N	1	GT83	WP_012674323.1 glycosyltransferase family 39 protein [Sulfurihydrogenibium azorense]	WP_012674323.1	100	181	0	0	1	181	139	319	2.5e-91	344.4
SiteB_k141_34135_2	N	GH120	GH120	N	2	GH120	WP_085112762.1 right-handed parallel beta-helix repeat-containing protein [Thermoanaerobacterium sp. PSU-2]	WP_085112762.1	99.5	197	1	0	1	197	442	638	9.9e-110	405.6
SiteB_k141_34135_3	GH120(308-397)	GH120	GH120	N	3	GH120	WP_085112762.1 right-handed parallel beta-helix repeat-containing protein [Thermoanaerobacterium sp. PSU-2]	WP_085112762.1	99.3	432	3	0	1	432	1	432	8.4e-263	915.2
SiteB_k141_34135_5	N	N	AA1	N	1	AA1	WP_085112764.1 ATP-dependent zinc metalloprotease FtsH [Thermoanaerobacterium sp. PSU-2]	WP_085112764.1	100	611	0	0	1	611	1	611	0	1120.5
SiteB_k141_34145_1	CE9(1-156)	N	N	N	1	CE9	WP_040336373.1 amidohydrolase family protein [Candidatus Magnetobacterium casensis]	WP_040336373.1	59	178	73	0	1	178	89	266	1.5e-56	228.8
SiteB_k141_34163_1	N	GH38	N	N	1	GH38	WP_073341172.1 alpha-mannosidase [Caldanaerobius fijiensis]	WP_073341172.1	94.8	134	7	0	1	134	505	638	7e-67	262.7
SiteB_k141_34173_2	GT2_Glycos_transf_2(4-117)	N	N	N	1	GT2	WP_161486018.1 glycosyltransferase [Desulfotomaculum copahuensis]	WP_161486018.1	70.2	131	39	0	1	131	12	142	2.2e-44	188
SiteB_k141_3418_1	GH57(2-233)	GH57	N	N	2	GH57	WP_109135830.1 glycoside hydrolase [Candidatus Sulfobium mesophilum]	WP_109135830.1	55.3	235	105	0	1	235	182	416	1e-73	286.2
SiteB_k141_34185_2	GT4(96-256)	GT4	N	N	2	GT4	WP_028895794.1 glycosyltransferase [Syntrophorhabdus aromaticivorans]	WP_028895794.1	73.4	293	78	0	1	293	111	403	1.5e-125	458.8
SiteB_k141_34190_1	GT4(223-357)	GT4	N	N	2	GT4	WP_083514994.1 glycosyltransferase family 4 protein [Fervidicola ferrireducens]	WP_083514994.1	64.6	336	118	1	23	358	6	340	2.9e-120	441.4
SiteB_k141_34207_41	CE4(89-253)	N	N	N	1	CE4	WP_074592561.1 polysaccharide deacetylase family protein [Thermoanaerobacter thermohydrosulfuricus]	WP_074592561.1	39	292	168	5	6	291	4	291	4.8e-47	198
SiteB_k141_34207_7	CBM25(26-100)	N	N	N	1	CBM25	WP_115792272.1 carbohydrate-binding protein [Ammonifex thiophilus]	WP_115792272.1	67	103	34	0	1	103	1	103	4.3e-35	156.8
SiteB_k141_34207_9	N	N	GH6	N	1	GH6	WP_013496697.1 ATP-dependent Clp protease ATP-binding subunit [Thermaerobacter marianensis]	WP_013496697.1	74.5	824	199	2	1	824	1	813	0	1177.2
SiteB_k141_34222_3	N	N	AA1	N	1	AA1	WP_011026424.1 ATP-dependent metallopeptidase FtsH/Yme1/Tma family protein [Caldanaerobacter subterraneus]	WP_011026424.1	99.3	611	4	0	1	611	1	611	0	1123.6
SiteB_k141_34243_1	GH57(2-265)	GH57	GH57	N	3	GH57	WP_086033026.1 DUF1926 domain-containing protein [Desulfurella amilsii]	WP_086033026.1	90.8	601	55	0	1	601	21	621	0	1146.7
SiteB_k141_34278_1	GH38(2-114)	GH38	N	N	2	GH38	WP_003866653.1 alpha-mannosidase [Thermoanaerobacter ethanolicus]	WP_003866653.1	96.5	114	4	0	1	114	294	407	2.7e-59	237.3
SiteB_k141_34332_2	GT4(118-262)	N	N	N	1	GT4	WP_156015480.1 glycosyltransferase [Sulfurisphaera ohwakuensis]	WP_156015480.1	62.8	290	107	1	2	290	60	349	4.3e-101	377.5
SiteB_k141_34333_1	N	GH38	N	N	1	GH38	WP_003866653.1 alpha-mannosidase [Thermoanaerobacter ethanolicus]	WP_003866653.1	81	211	40	0	1	211	434	644	1.1e-98	369
SiteB_k141_34347_1	CE14(53-212)	N	N	N	1	CE14	WP_085113733.1 PIG-L family deacetylase [Thermoanaerobacterium sp. PSU-2]	WP_085113733.1	99.4	468	3	0	1	468	1	468	3.3e-273	949.9
SiteB_k141_34359_1	N	N	GH57	N	1	GH57	WP_014002343.1 DUF1926 domain-containing protein [Acidithiobacillus caldus]	WP_014002343.1	100	248	0	0	1	248	364	611	2.3e-140	507.7
SiteB_k141_34378_52	GH15(24-166)	GH15	GH15	N	3	GH15	WP_147074821.1 glycosyl hydrolase [Sulfuriferula plumbiphila]	WP_147074821.1	62.5	280	105	0	2	281	507	786	6.6e-107	396.7
SiteB_k141_34378_53	GH15(294-484)	GH15	GH15	N	3	GH15	WP_147074821.1 glycosyl hydrolase [Sulfuriferula plumbiphila]	WP_147074821.1	58.3	496	206	1	9	503	10	505	7.5e-178	633.3
SiteB_k141_34378_86	GT51(53-229)	GT51	GT51	N	3	GT51	WP_086034786.1 PBP1A family penicillin-binding protein [Desulfurella amilsii]	WP_086034786.1	92	648	52	0	1	648	1	648	0	1212.6
SiteB_k141_34378_91	N	N	GT13	N	1	GT13	WP_086034790.1 valine--tRNA ligase [Desulfurella amilsii]	WP_086034790.1	93.4	868	57	0	1	868	1	868	0	1672.1
SiteB_k141_34398_1	GT28(36-198)	N	N	N	1	GT28	WP_022587308.1 undecaprenyldiphospho-muramoylpentapeptide beta-N-acetylglucosaminyltransferase [Caldanaerobacter subterraneus]	WP_022587308.1	94.8	210	11	0	1	210	155	364	2.3e-101	377.9
SiteB_k141_34399_1	GH109(7-124)	N	N	N	1	GH109	WP_073341838.1 Gfo/Idh/MocA family oxidoreductase [Caldanaerobius fijiensis]	WP_073341838.1	97.6	292	7	0	1	292	1	292	4.9e-166	593.2
SiteB_k141_34429_1	GH31(198-476)	GH31	GH31	N	3	GH31	WP_073342162.1 alpha-xylosidase [Caldanaerobius fijiensis]	WP_073342162.1	97.1	479	14	0	1	479	41	519	1.4e-290	1007.7
SiteB_k141_34444_1	GH38(2-135)	N	N	N	1	GH38	WP_009992657.1 alpha-mannosidase [Saccharolobus solfataricus]	WP_009992657.1	78.5	135	28	1	1	135	245	378	3.6e-55	223.8
SiteB_k141_34473_1	CBM67(124-307)	GH78	GH78	N	3	GH78	WP_073343564.1 family 78 glycoside hydrolase catalytic domain [Caldanaerobius fijiensis]	WP_073343564.1	84.8	486	74	0	1	486	1	486	2e-260	907.5
SiteB_k141_34489_1	GH23(2-114)	GH23	N	N	2	GH23	WP_012963266.1 lytic transglycosylase domain-containing protein [Hydrogenobacter thermophilus]	WP_012963266.1	84.1	113	18	0	3	115	105	217	1.3e-50	208.4
SiteB_k141_34498_4	GT4(165-309)	N	N	N	1	GT4	WP_156015292.1 glycosyltransferase [Sulfurisphaera ohwakuensis]	WP_156015292.1	42.3	352	181	9	2	342	52	392	6e-62	247.7
SiteB_k141_3453_6	CBM32(385-491)+CBM32(505-617)+CBM32(639-755)	N	N	Y(1-26)	1	CBM32	WP_139606587.1 discoidin domain-containing protein [Paenibacillus hemerocallicola]	WP_139606587.1	50.4	629	289	7	11	622	12	634	1.1e-169	606.7
SiteB_k141_34530_1	CBM34(107-224)+GH13_39(299-645)+CBM20(1110-1198)	GH13+CBM20+CBM34	CBM20	N	3	GH13	WP_042834320.1 pullulanase [Thermoanaerobacter sp. YS13]	WP_042834320.1	83.1	1233	197	2	1	1233	161	1382	0	2169
SiteB_k141_34542_1	N	GH3	N	N	1	GH3	WP_073344469.1 beta-glucosidase [Caldanaerobius fijiensis]	WP_073344469.1	100	165	0	0	1	165	473	637	1.5e-90	341.7
SiteB_k141_34555_102	GT4(207-368)	GT4	GT4	N	3	GT4	WP_011900093.1 glycosyltransferase [Pyrobaculum arsenaticum]	WP_011900093.1	100	401	0	0	1	401	1	401	2.9e-233	817
SiteB_k141_34555_36	GT2_Glycos_transf_2(3-164)	GT2	GT2	N	3	GT2	WP_011900154.1 glycosyltransferase [Pyrobaculum arsenaticum]	WP_011900154.1	100	339	0	0	1	339	1	339	1.5e-185	658.3
SiteB_k141_34555_98	GT20(3-337)	GT20	GT20	N	3	GT20	WP_011900097.1 bifunctional alpha,alpha-trehalose-phosphate synthase (UDP-forming)/trehalose-phosphatase [Pyrobaculum arsenaticum]	WP_011900097.1	99.8	603	1	0	1	603	133	735	0	1209.5
SiteB_k141_34555_99	N	N	GT4	N	1	GT4	WP_011900096.1 glycosyltransferase [Pyrobaculum arsenaticum]	WP_011900096.1	100	404	0	0	1	404	1	404	1.1e-227	798.5
SiteB_k141_34560_1	N	GT35	GT35	N	2	GT35	WP_066665751.1 alpha-glucan family phosphorylase [Desulfotomaculum copahuensis]	WP_066665751.1	86.8	280	36	1	1	280	420	698	6.4e-139	503.1
SiteB_k141_34607_1	CBM50(87-129)	N	N	Y(1-23)	1	CBM50	WP_012673965.1 LysM peptidoglycan-binding domain-containing protein [Sulfurihydrogenibium azorense]	WP_012673965.1	100	134	0	0	1	134	1	134	2.1e-61	244.6
SiteB_k141_34630_1	N	GH94+GT84	N	N	1	GH94	WP_014758063.1 glycosyl transferase [Thermoanaerobacterium aotearoense]	WP_014758063.1	95.4	109	5	0	1	109	2473	2581	7.7e-56	225.7
SiteB_k141_34642_5	GH3(247-470)	GH3	GH3	N	3	GH3	WP_091742673.1 beta-N-acetylhexosaminidase [Marininema mesophilum]	WP_091742673.1	42.9	588	288	8	142	718	44	594	7.5e-115	424.5
SiteB_k141_34656_10	N	N	GT2	N	1	GT2	WP_079415697.1 non-ribosomal peptide synthetase [Thiomonas intermedia]	WP_079415697.1	77	1680	359	2	2	1653	3	1682	0	2551.2
SiteB_k141_34656_14	GH23(131-267)	GH23	GH23	Y(1-20)	3	GH23	WP_055451101.1 transglycosylase SLT domain-containing protein [Thiomonas bhubaneswarensis]	WP_055451101.1	85.6	548	75	3	15	559	1	547	1.2e-232	815.5
SiteB_k141_34656_9	N	N	GT2	N	1	GT2	WP_050985950.1 MULTISPECIES: type I polyketide synthase [Thiomonas]	WP_050985950.1	68.3	1757	525	6	46	1770	59	1815	0	2227.6
SiteB_k141_34661_10	GT2_Glycos_transf_2(8-93)	GT2	N	N	2	GT2	WP_013788895.1 glycosyltransferase family 2 protein [Thermoanaerobacterium xylanolyticum]	WP_013788895.1	98.9	94	1	0	1	94	1	94	2.6e-44	187.2
SiteB_k141_34661_3	N	CE11	N	N	1	CE11	WP_085113094.1 3-hydroxyacyl-ACP dehydratase FabZ [Thermoanaerobacterium sp. PSU-2]	WP_085113094.1	98.6	143	2	0	1	143	1	143	2.8e-74	287.3
SiteB_k141_34661_9	N	N	GT2	N	1	GT2	WP_013788895.1 glycosyltransferase family 2 protein [Thermoanaerobacterium xylanolyticum]	WP_013788895.1	97.9	243	5	0	1	243	114	356	2.1e-138	501.1
SiteB_k141_34667_1	N	GT83	N	N	1	GT83	WP_040334580.1 phospholipid carrier-dependent glycosyltransferase [Candidatus Magnetobacterium casensis]	WP_040334580.1	47.4	340	156	5	3	341	195	512	3.1e-79	305.1
SiteB_k141_3467_61	GT4(183-326)	N	GT4	N	2	GT4	WP_092128340.1 glycosyltransferase family 4 protein [Desulfurella multipotens]	WP_092128340.1	77	356	82	0	1	356	1	356	1.5e-156	562
SiteB_k141_3467_63	GT83(14-508)	N	GT83	N	2	GT83	WP_086033470.1 glycosyltransferase family 39 protein [Desulfurella amilsii]	WP_086033470.1	82.5	538	94	0	1	538	1	538	4.3e-216	760.4
SiteB_k141_3467_68	N	N	GT0	N	1	GT0	WP_086033465.1 UDP-2,4-diacetamido-2,4,6-trideoxy-beta-L-altropyranose hydrolase [Desulfurella amilsii]	WP_086033465.1	83.3	336	56	0	1	336	1	336	8e-160	572.8
SiteB_k141_3467_69	GT2_Glycos_transf_2(13-126)+GT2_Glycos_transf_2(269-405)	GT2	GT2	N	3	GT2	WP_086033463.1 glycosyltransferase [Desulfurella amilsii]	WP_086033463.1	81.8	676	123	0	2	677	7	682	0	1139.4
SiteB_k141_3467_70	GT9(122-249)	N	N	N	1	GT9	WP_092347553.1 glycosyltransferase [Candidatus Chrysopegis kryptomonas]	WP_092347553.1	42.5	294	141	4	21	297	276	558	7.7e-56	227.6
SiteB_k141_3467_75	GH57(8-145)	N	GH57	N	2	GH57	WP_086033458.1 hypothetical protein [Desulfurella amilsii]	WP_086033458.1	85.1	632	94	0	1	632	1	632	0	1105.1
SiteB_k141_3467_86	N	CE16	N	Y(1-29)	1	CE16	WP_086033448.1 autotransporter domain-containing protein [Desulfurella amilsii]	WP_086033448.1	78.4	199	40	2	1	198	1	197	1.4e-79	305.4
SiteB_k141_34694_1	N	GH2	N	N	1	GH2	WP_012269662.1 MULTISPECIES: glycoside hydrolase family 2 protein [Thermoanaerobacter]	WP_012269662.1	81.1	127	24	0	1	127	588	714	4.5e-55	223.4
SiteB_k141_34704_1	GT4(25-143)	N	N	N	1	GT4	WP_096230373.1 glycosyltransferase family 4 protein [Thermoanaerobacterium sp. RBIITD]	WP_096230373.1	55.2	143	63	1	1	142	194	336	2.8e-37	164.5
SiteB_k141_34716_1	CE1(7-103)	N	N	N	1	CE1	WP_009992578.1 esterase [Saccharolobus solfataricus]	WP_009992578.1	81.1	127	24	0	1	127	58	184	3.1e-56	227.3
SiteB_k141_34732_1	N	N	CBM32	N	1	CBM32	WP_045168685.1 hypothetical protein [Caldicellulosiruptor morganii]	WP_045168685.1	56.5	400	44	1	1	270	650	1049	8.5e-112	412.9
SiteB_k141_34746_3	GT4(182-332)	N	N	N	1	GT4	WP_015232582.1 glycosyltransferase [Caldisphaera lagunensis]	WP_015232582.1	36.9	358	213	7	1	353	21	370	7.2e-58	234.2
SiteB_k141_34746_4	GT2_Glycos_transf_2(15-117)	N	N	N	1	GT2	WP_012349876.1 glycosyltransferase family 2 protein [Pyrobaculum neutrophilum]	WP_012349876.1	47.4	365	162	6	1	355	1	345	6.3e-81	310.8
SiteB_k141_34746_9	CE10(345-569)	N	N	N	1	CE10	WP_109159904.1 S9 family peptidase [Desulfurococcaceae archaeon AG1]	WP_109159904.1	47.3	583	301	5	5	584	4	583	1.6e-152	549.3
SiteB_k141_34750_8	GH133(493-669)+GH133(738-915)	GH133	GH133	N	3	GH133	WP_066670366.1 glycogen debranching protein [Desulfotomaculum copahuensis]	WP_066670366.1	40.6	921	274	15	2	921	1	649	1.9e-163	586.3
SiteB_k141_34773_4	CE14(45-204)	CE14	N	Y(1-24)	2	CE14	WP_066666097.1 PIG-L family deacetylase [Desulfotomaculum copahuensis]	WP_066666097.1	77.7	457	102	0	2	458	7	463	1.2e-211	745.3
SiteB_k141_34790_1	N	CE15	N	N	1	CE15	WP_044018931.1 prolyl oligopeptidase family serine peptidase [Thermoanaerobacter italicus]	WP_044018931.1	57.9	133	56	0	3	135	189	321	1.9e-40	174.9
SiteB_k141_34862_5	GH135(43-281)	N	N	Y(1-19)	1	GH135	WP_013105630.1 MULTISPECIES: hypothetical protein [Thiomonas]	WP_013105630.1	70.4	253	75	0	40	292	49	301	3.1e-91	344.7
SiteB_k141_34896_1	N	N	GH6	N	1	GH6	WP_059175593.1 ATP-dependent Clp protease ATP-binding subunit [Thermodesulfovibrio aggregans]	WP_059175593.1	81.1	550	103	1	1	550	109	657	1.8e-254	887.9
SiteB_k141_34927_1	N	N	CBM20	N	1	CBM20	WP_041587241.1 S8 family serine peptidase [Caldanaerobacter subterraneus]	WP_041587241.1	88.7	213	24	0	1	213	1728	1940	2.7e-105	391
SiteB_k141_34937_1	GT4(327-471)	N	GT4	N	2	GT4	WP_096230564.1 glycosyltransferase [Thermoanaerobacterium sp. RBIITD]	WP_096230564.1	55.7	503	220	2	1	501	272	773	2.5e-165	591.7
SiteB_k141_34937_2	GT2_Glycos_transf_2(7-172)+GT2_Glycos_transf_2(465-587)	GT2	GT2	N	3	GT2	WP_122014235.1 glycosyltransferase [Thermoanaerobacterales bacterium SK-G1]	WP_122014235.1	66.3	612	205	1	1	612	1	611	2.3e-242	847.8
SiteB_k141_34999_1	GH3(68-294)	GH3	GH3	N	3	GH3	WP_009609655.1 beta-N-acetylhexosaminidase [Caldanaerobacter subterraneus]	WP_009609655.1	86.7	384	51	0	1	384	1	384	1.4e-189	671.8
SiteB_k141_35000_1	N	GT28	N	N	1	GT28	WP_096601211.1 undecaprenyldiphospho-muramoylpentapeptide beta-N-acetylglucosaminyltransferase [Hydrogenobacter hydrogenophilus]	WP_096601211.1	59.6	136	55	0	1	136	2	137	1.4e-38	168.7
SiteB_k141_35092_2	N	N	GT4	N	1	GT4	WP_061859186.1 UDP-galactopyranose mutase [Clostridium colicanis]	WP_061859186.1	71	293	84	1	1	292	71	363	5.5e-120	440.3
SiteB_k141_35104_1	GT2_Glyco_tranf_2_3(11-192)	N	GT2	N	2	GT2	WP_014003524.1 glycosyltransferase family 2 protein [Acidithiobacillus caldus]	WP_014003524.1	98.2	227	4	0	1	227	45	271	7.8e-127	462.6
SiteB_k141_35129_1	GH5_19(10-288)	GH5	GH5_19	N	3	GH5	WP_041587252.1 cellulase family glycosylhydrolase [Caldanaerobacter subterraneus]	WP_041587252.1	96.2	627	24	0	1	627	1	627	0	1252.3
SiteB_k141_35129_2	GH130(5-299)	GH130	GH130	N	3	GH130	WP_132040818.1 glycosidase [Caldanaerobacter subterraneus]	WP_132040818.1	98.3	302	5	0	1	302	1	302	2.3e-166	594.3
SiteB_k141_35129_3	GH130(5-294)	GH130	GH130	N	3	GH130	WP_009610538.1 glycosidase [Caldanaerobacter subterraneus]	WP_009610538.1	100	306	0	0	1	306	1	306	8.8e-182	645.6
SiteB_k141_35129_6	GT4(189-353)	GT4	GT4	N	3	GT4	WP_011024580.1 glycosyltransferase [Caldanaerobacter subterraneus]	WP_011024580.1	96.9	390	12	0	1	390	1	390	4.5e-215	756.5
SiteB_k141_35142_2	GH109(8-118)	N	N	N	1	GH109	WP_013782267.1 Gfo/Idh/MocA family oxidoreductase [Mahella australiensis]	WP_013782267.1	53	351	158	2	6	349	5	355	2.3e-101	378.6
SiteB_k141_35153_1	N	N	GT4	N	1	GT4	WP_069284776.1 glycosyltransferase [Sulfolobus sp. A20]	WP_069284776.1	92.7	192	14	0	18	209	1	192	3.6e-102	380.6
SiteB_k141_35164_1	GT2_Glycos_transf_2(5-89)	GT2	N	N	2	GT2	WP_166030990.1 glycosyltransferase [Thermosulfuriphilus ammonigenes]	WP_166030990.1	64	86	31	0	2	87	9	94	1.1e-23	118.6
SiteB_k141_35198_1	GH13_14(7-109)	N	N	N	1	GH13	WP_161847209.1 type I pullulanase [Athalassotoga saccharophila]	WP_161847209.1	93.6	110	7	0	1	110	1759	1868	1.9e-54	221.1
SiteB_k141_35221_1	GT4(4-149)	GT4	N	N	2	GT4	WP_161848739.1 glycosyltransferase [Athalassotoga saccharophila]	WP_161848739.1	75.2	149	37	0	1	149	191	339	3e-58	234.2
SiteB_k141_35245_2	GT2_Glycos_transf_2(6-122)	N	N	N	1	GT2	WP_012964281.1 polyprenol monophosphomannose synthase [Hydrogenobacter thermophilus]	WP_012964281.1	72.1	140	39	0	1	140	1	140	1.1e-54	222.2
SiteB_k141_35249_1	GT2_Glycos_transf_2(7-121)	GT2	N	N	2	GT2	WP_070113933.1 glycosyltransferase family 2 protein [Acidithiobacillus caldus]	WP_070113933.1	100	130	0	0	1	130	17	146	2.1e-68	267.7
SiteB_k141_35275_16	N	N	GH101	N	1	GH101	WP_003867803.1 MULTISPECIES: methylmalonyl-CoA carboxyltransferase [Thermoanaerobacter]	WP_003867803.1	95.9	516	21	0	1	516	1	516	3.4e-287	996.5
SiteB_k141_35275_24	N	N	AA1	N	1	AA1	WP_003870719.1 MULTISPECIES: ATP-dependent metallopeptidase FtsH/Yme1/Tma family protein [Thermoanaerobacter]	WP_003870719.1	96.1	611	24	0	7	617	1	611	3.3e-297	1030
SiteB_k141_35313_4	GH106(9-457)	N	GH106	N	2	GH106	WP_084111232.1 hypothetical protein [Caldanaerobius fijiensis]	WP_084111232.1	79.6	460	94	0	1	460	34	493	2.4e-239	837.4
SiteB_k141_35397_1	N	GH31	N	N	1	GH31	WP_155864306.1 glycoside hydrolase family 31 protein [Acidianus infernus]	WP_155864306.1	99	103	1	0	1	103	383	485	6.4e-52	212.6
SiteB_k141_35483_2	N	N	GT4	N	1	GT4	WP_015759457.1 glycosyltransferase [Desulfofarcimen acetoxidans]	WP_015759457.1	56.3	391	168	3	9	398	6	394	8e-122	446.8
SiteB_k141_35611_11	N	N	GT2	N	1	GT2	WP_128622148.1 glycosyltransferase [Pyrobaculum arsenaticum]	WP_128622148.1	100	318	0	0	1	318	1	318	3.8e-172	613.6
SiteB_k141_35611_12	GT4(216-381)	N	GT4	N	2	GT4	WP_011899890.1 glycosyltransferase [Pyrobaculum arsenaticum]	WP_011899890.1	99.5	411	2	0	1	411	1	411	8.9e-238	832
SiteB_k141_35611_13	CE10(328-563)	N	N	N	1	CE10	WP_011899891.1 S9 family peptidase [Pyrobaculum arsenaticum]	WP_011899891.1	100	569	0	0	1	569	1	569	0	1162.1
SiteB_k141_35611_7	N	N	GT4	N	1	GT4	WP_128622147.1 glycosyltransferase [Pyrobaculum arsenaticum]	WP_128622147.1	99.7	388	1	0	1	388	1	388	1.9e-221	777.7
SiteB_k141_35611_8	GT4(216-357)	N	GT4	N	2	GT4	WP_011899888.1 glycosyltransferase [Pyrobaculum arsenaticum]	WP_011899888.1	100	392	0	0	1	392	1	392	2.4e-224	787.3
SiteB_k141_35650_3	GH23(1-104)	GH23	N	N	2	GH23	WP_152947285.1 transglycosylase SLT domain-containing protein [Desulfofundulus thermobenzoicus]	WP_152947285.1	82.9	105	18	0	1	105	33	137	3.7e-42	180.3
SiteB_k141_35666_2	GH15(8-361)	GH15	GH15	Y(1-24)	3	GH15	WP_152943536.1 glycoside hydrolase family 15 protein [Acidianus ambivalens]	WP_152943536.1	65	369	128	1	2	370	204	571	3.9e-144	520.8
SiteB_k141_3569_7	N	N	GT4	N	1	GT4	WP_011196843.1 ABC transporter ATP-binding protein [Symbiobacterium thermophilum]	WP_011196843.1	52.8	602	259	1	1	577	1	602	5.3e-160	574.3
SiteB_k141_35728_5	N	GH24	N	Y(1-29)	1	GH24	WP_104302317.1 MULTISPECIES: lysozyme [Comamonadaceae]	WP_104302317.1	60	65	18	2	25	89	79	135	8.7e-08	65.9
SiteB_k141_35745_1	GH109(1-110)	N	N	N	1	GH109	WP_155987158.1 Gfo/Idh/MocA family oxidoreductase [Thermoanaerobacter indiensis]	WP_155987158.1	100	344	0	0	1	344	12	355	2.1e-200	707.6
SiteB_k141_35748_1	N	GH0	GH106	N	2	GH0	WP_013788822.1 hypothetical protein [Thermoanaerobacterium xylanolyticum]	WP_013788822.1	84.1	277	44	0	1	277	1	277	1.3e-144	521.9
SiteB_k141_3579_1	GH36(1-304)	GH36	GH36	N	3	GH36	WP_132038959.1 alpha-galactosidase [Caldanaerobacter subterraneus]	WP_132038959.1	95.1	304	15	0	1	304	333	636	1.6e-167	598.2
SiteB_k141_35793_2	GH109(5-119)	N	N	N	1	GH109	WP_043883772.1 Gfo/Idh/MocA family oxidoreductase [Caldanaerobacter subterraneus]	WP_043883772.1	91.5	352	30	0	1	352	1	352	3.2e-188	667.2
SiteB_k141_35811_1	CBM67(7-196)	N	N	N	1	CBM67	WP_013780820.1 family 78 glycoside hydrolase catalytic domain [Mahella australiensis]	WP_013780820.1	61.4	228	87	1	1	228	1	227	2e-77	298.5
SiteB_k141_35874_2	GH23(19-120)	GH23	N	N	2	GH23	WP_055450058.1 lytic transglycosylase domain-containing protein [Thiomonas bhubaneswarensis]	WP_055450058.1	85.6	132	19	0	1	132	84	215	4.1e-59	236.9
SiteB_k141_35895_2	GH23(19-120)	GH23	N	N	2	GH23	WP_055450058.1 lytic transglycosylase domain-containing protein [Thiomonas bhubaneswarensis]	WP_055450058.1	85.6	132	19	0	1	132	84	215	3.1e-59	237.3
SiteB_k141_35905_3	GT35(167-467)	GT35	GT35	N	3	GT35	WP_013150565.1 alpha-glucan family phosphorylase [Thermoanaerobacter mathranii]	WP_013150565.1	95.8	471	17	1	1	471	1	468	1.3e-269	937.9
SiteB_k141_35940_3	GH31(202-645)	GH31	GH31	N	3	GH31	WP_022588253.1 DUF4968 domain-containing protein [Caldanaerobacter subterraneus]	WP_022588253.1	93.6	750	48	0	1	750	1	750	0	1481.5
SiteB_k141_35956_28	GH24(11-151)	N	N	N	1	GH24	WP_133598629.1 lysozyme [Tepidicella xavieri]	WP_133598629.1	95	160	8	0	1	160	1	160	9.9e-84	318.9
SiteB_k141_35967_1	GT4(39-157)	N	N	N	1	GT4	WP_042834171.1 glycogen synthase [Thermoanaerobacter sp. YS13]	WP_042834171.1	98.7	157	2	0	1	157	167	323	5.8e-81	309.7
SiteB_k141_35983_2	GT4(196-358)	N	GT4	N	2	GT4	WP_088553514.1 glycosyltransferase family 4 protein [Calderihabitans maritimus]	WP_088553514.1	57.9	387	159	1	1	383	1	387	7e-131	476.9
SiteB_k141_35983_3	N	GH0	GH0	N	2	GH0	WP_027718130.1 amylo-alpha-1,6-glucosidase [Desulfovirgula thermocuniculi]	WP_027718130.1	61.1	712	269	4	19	725	17	725	6.3e-263	916.4
SiteB_k141_35983_4	GT20(3-454)	GT20	GT20	N	3	GT20	WP_034634779.1 trehalose-6-phosphate synthase [Desulfofundulus thermocisternus]	WP_034634779.1	53.1	463	205	3	2	454	8	468	2.8e-139	505
SiteB_k141_36007_1	CE14(1-99)	CE14	N	N	2	CE14	WP_082718487.1 bacillithiol biosynthesis deacetylase BshB2 [Hydrogenibacillus schlegelii]	WP_082718487.1	91.8	122	10	0	1	122	215	336	1.2e-54	221.9
SiteB_k141_36023_1	GT30(1-106)	GT30	N	N	2	GT30	WP_162176298.1 3-deoxy-D-manno-octulosonic acid transferase [Candidatus Magnetobacterium casensis]	WP_162176298.1	44.7	190	96	1	1	190	107	287	6.2e-43	183.7
SiteB_k141_36041_1	GT28(190-302)	GT28	GT28	N	3	GT28	WP_085112167.1 undecaprenyldiphospho-muramoylpentapeptide beta-N-acetylglucosaminyltransferase [Thermoanaerobacterium sp. PSU-2]	WP_085112167.1	99	303	3	0	1	303	1	303	4.6e-167	596.7
SiteB_k141_36071_1	GT28(79-217)	GT28	N	N	2	GT28	WP_055450156.1 undecaprenyldiphospho-muramoylpentapeptide beta-N-acetylglucosaminyltransferase [Thiomonas bhubaneswarensis]	WP_055450156.1	88.5	217	25	0	1	217	117	333	3e-99	370.9
SiteB_k141_36121_2	GH57(7-217)	GH57	N	N	2	GH57	WP_166348080.1 DUF1957 domain-containing protein [Desulfofundulus sp. TPOSR]	WP_166348080.1	66.5	221	73	1	1	221	1	220	2.2e-81	311.6
SiteB_k141_36146_1	GH31(4-175)	N	N	N	1	GH31	WP_011026080.1 alpha-glucosidase [Caldanaerobacter subterraneus]	WP_011026080.1	97.7	175	4	0	1	175	320	494	8.5e-97	362.5
SiteB_k141_36176_1	GH103(6-260)	GH103	GH103	N	3	GH103	WP_103415036.1 lytic murein transglycosylase [Acidithiobacillus caldus]	WP_103415036.1	99.6	265	1	0	1	265	117	381	6.3e-152	546.2
SiteB_k141_36177_9	GH23(284-408)	GH23	GH23	N	3	GH23	WP_014759513.1 MULTISPECIES: lytic transglycosylase domain-containing protein [Thermoanaerobacterium]	WP_014759513.1	65	557	182	4	10	561	5	553	5.1e-204	720.3
SiteB_k141_36228_1	GT4(84-205)	GT4	N	N	2	GT4	WP_094162228.1 glycosyltransferase family 4 protein [Thiomonas delicata]	WP_094162228.1	73	282	76	0	1	282	120	401	1.8e-117	431.8
SiteB_k141_36229_1	GT51(61-237)	GT51	GT51	N	3	GT51	WP_135225930.1 PBP1A family penicillin-binding protein [Thermaerobacter sp. FW80]	WP_135225930.1	51.9	567	261	7	12	573	7	566	3.2e-145	525
SiteB_k141_36312_1	N	GH2	N	N	1	GH2	WP_012995681.1 beta-galactosidase [Thermoanaerobacter italicus]	WP_012995681.1	100	76	0	0	1	76	276	351	1e-38	168.3
SiteB_k141_36324_1	GT84(23-237)	N	GH94	N	2	GH94	WP_013787242.1 glycosyl transferase [Thermoanaerobacterium xylanolyticum]	WP_013787242.1	95	442	22	0	1	442	1302	1743	3.7e-242	846.7
SiteB_k141_3633_1	GH13_23(26-200)	GH13	N	N	2	GH13	WP_161847920.1 alpha-amylase [Athalassotoga saccharophila]	WP_161847920.1	85	200	30	0	1	200	6	205	3.9e-106	393.7
SiteB_k141_36340_1	N	GH1	N	N	1	GH1	WP_085112271.1 glycoside hydrolase family 1 protein [Thermoanaerobacterium sp. PSU-2]	WP_085112271.1	97.8	134	3	0	1	134	331	464	1e-73	285.4
SiteB_k141_36344_1	N	GH4	N	N	1	GH4	WP_026486310.1 alpha-glucosidase/alpha-galactosidase [Caldanaerobius polysaccharolyticus]	WP_026486310.1	84.6	182	28	0	1	182	215	396	8.1e-88	332.8
SiteB_k141_3639_1	CE10(8-138)	N	N	N	1	CE10	WP_105292567.1 S9 family peptidase [Candidatus Sulfotelmatobacter sp. SbA7]	WP_105292567.1	47.7	176	89	2	7	179	427	602	6.7e-41	176.8
SiteB_k141_36398_2	AA4(12-263)	N	N	N	1	AA4	WP_066668419.1 FAD-binding protein [Desulfotomaculum copahuensis]	WP_066668419.1	91.3	471	41	0	3	473	1	471	2.9e-248	867.1
SiteB_k141_36408_1	CBM9(50-223)	N	CBM22	N	2	CBM22	WP_013788491.1 endo-1,4-beta-xylanase [Thermoanaerobacterium xylanolyticum]	WP_013788491.1	93.5	371	22	1	1	371	819	1187	6e-201	709.5
SiteB_k141_36409_2	N	GH94+GT84	GH94	N	2	GH94	WP_085112371.1 glycosyl transferase [Thermoanaerobacterium sp. PSU-2]	WP_085112371.1	98.4	1294	21	0	4	1297	1	1294	0	2466
SiteB_k141_36445_1	CE9(1-158)	N	N	N	1	CE9	WP_161848248.1 N-acetylglucosamine-6-phosphate deacetylase [Athalassotoga saccharophila]	WP_161848248.1	72.2	158	43	1	1	158	184	340	3.4e-60	240.7
SiteB_k141_36449_12	CE4(52-173)	CE4	CE4	N	3	CE4	WP_085112956.1 polysaccharide deacetylase family protein [Thermoanaerobacterium sp. PSU-2]	WP_085112956.1	99.6	256	1	0	1	256	1	256	1.6e-144	521.5
SiteB_k141_36449_14	GH65(332-705)	GH65	GH65	N	3	GH65	WP_143588985.1 glycoside hydrolase family 65 protein [Thermoanaerobacterium sp. PSU-2]	WP_143588985.1	99.2	782	6	0	1	782	4	785	0	1595.1
SiteB_k141_3650_25	GH24(16-152)	GH24	N	N	2	GH24	WP_114649115.1 lysozyme [Thauera hydrothermalis]	WP_114649115.1	82.2	152	27	0	5	156	1	152	4.1e-68	267.3
SiteB_k141_36503_1	N	GH1	N	N	1	GH1	WP_041587093.1 beta-glucosidase [Caldanaerobacter subterraneus]	WP_041587093.1	93.3	89	5	1	1	88	327	415	2.8e-40	173.7
SiteB_k141_36519_6	GH13_20(2-213)	N	N	N	1	GH13	WP_013337097.1 alpha-amylase [Vulcanisaeta distributa]	WP_013337097.1	49.8	289	127	6	2	272	181	469	1.4e-77	299.3
SiteB_k141_36558_2	GT26(61-230)	GT26	N	N	2	GT26	WP_104373442.1 WecB/TagA/CpsF family glycosyltransferase [Desulfocucumis palustris]	WP_104373442.1	50.9	226	111	0	9	234	3	228	5.7e-64	253.8
SiteB_k141_36614_1	N	GT51	N	N	1	GT51	WP_158502659.1 PBP1A family penicillin-binding protein [Thermacetogenium phaeum]	WP_158502659.1	44.4	171	92	2	1	169	500	669	2.4e-35	158.3
SiteB_k141_36625_1	N	GT4	N	N	1	GT4	WP_042834324.1 glycosyltransferase [Thermoanaerobacter sp. YS13]	WP_042834324.1	98.9	95	1	0	1	95	1	95	4.1e-45	189.9
SiteB_k141_36664_1	N	N	CBM50	N	1	CBM50	WP_014003022.1 N-acetylmuramoyl-L-alanine amidase [Acidithiobacillus caldus]	WP_014003022.1	95.5	289	13	0	1	289	1	289	3.8e-142	513.8
SiteB_k141_36746_1	GT5(2-473)	GT5	GT5	N	3	GT5	WP_004870484.1 glycogen synthase GlgA [Acidithiobacillus caldus]	WP_004870484.1	99.8	477	1	0	1	477	11	487	1.5e-281	977.6
SiteB_k141_36756_2	GH18(131-390)	N	GH18	N	2	GH18	WP_096232361.1 glycoside hydrolase [Thermoanaerobacterium sp. RBIITD]	WP_096232361.1	64.7	346	120	2	54	398	5	349	1.9e-131	478.8
SiteB_k141_36756_3	GH78(1-322)	N	N	N	1	GH78	WP_073343564.1 family 78 glycoside hydrolase catalytic domain [Caldanaerobius fijiensis]	WP_073343564.1	81.8	369	67	0	1	369	514	882	1.9e-186	661.4
SiteB_k141_36772_2	GH23(50-180)	GH23	N	Y(1-29)	2	GH23	WP_085112678.1 lytic transglycosylase domain-containing protein [Thermoanaerobacterium sp. PSU-2]	WP_085112678.1	99.5	184	1	0	1	184	1	184	1.6e-98	368.2
SiteB_k141_36869_1	CBM50(3-47)	CBM50	N	N	2	CBM50	WP_014063466.1 LysM peptidoglycan-binding domain-containing protein [Thermoanaerobacter wiegelii]	WP_014063466.1	76.1	46	11	0	3	48	258	303	2e-11	77.4
SiteB_k141_36888_1	N	N	GT2	N	1	GT2	WP_165911580.1 glycosyltransferase [Caldanaerobacter subterraneus]	WP_165911580.1	94.6	242	13	0	1	242	413	654	5.4e-126	459.9
SiteB_k141_36895_2	GT51(60-234)	GT51	GT51	Y(1-37)	3	GT51	WP_078060513.1 PBP1A family penicillin-binding protein [Desulfotomaculum copahuensis]	WP_078060513.1	82.9	626	106	1	1	626	1	625	1.5e-296	1028.1
SiteB_k141_36941_2	N	GT9	N	N	1	GT9	WP_028842008.1 glycosyltransferase family 9 protein [Thermodesulfovibrio islandicus]	WP_028842008.1	91.9	37	3	0	2	38	4	40	7.7e-11	74.7
SiteB_k141_37021_15	GT19(6-360)	GT19	GT19	N	3	GT19	WP_055451064.1 lipid-A-disaccharide synthase [Thiomonas bhubaneswarensis]	WP_055451064.1	81.4	371	69	0	6	376	7	377	5.1e-163	583.6
SiteB_k141_37021_17	N	CE11	N	N	1	CE11	WP_079415754.1 3-hydroxyacyl-ACP dehydratase FabZ [Thiomonas intermedia]	WP_079415754.1	89.9	149	15	0	1	149	1	149	1.4e-71	278.5
SiteB_k141_37021_36	GT4(290-433)	N	GT4	N	2	GT4	WP_079415788.1 glycosyltransferase family 4 protein [Thiomonas intermedia]	WP_079415788.1	68.5	365	115	0	93	457	6	370	2.5e-140	508.4
SiteB_k141_3706_4	GT4(3-76)	N	N	N	1	GT4	WP_110379326.1 glycosyltransferase family 4 protein [Acidianus sulfidivorans]	WP_110379326.1	55.4	130	57	1	1	129	225	354	1.8e-33	151.8
SiteB_k141_37082_1	GH2(38-559)	GH2	GH2	N	3	GH2	WP_073346273.1 DUF4981 domain-containing protein [Caldanaerobius fijiensis]	WP_073346273.1	95.7	555	24	0	5	559	2	556	0	1139.4
SiteB_k141_37111_1	GT2_Glycos_transf_2(3-95)	N	N	N	1	GT2	WP_155862316.1 glycosyltransferase [Acidianus infernus]	WP_155862316.1	100	111	0	0	1	111	1	111	3.7e-45	190.3
SiteB_k141_37197_1	GH13_39(1-255)	GH13	N	N	2	GH13	WP_161848397.1 glycoside hydrolase family 13 protein [Athalassotoga saccharophila]	WP_161848397.1	71.5	368	101	3	1	367	103	467	4e-165	590.5
SiteB_k141_37216_12	CBM34(7-118)+GH13_20(166-463)	GH13+CBM34	GH13_20	N	3	GH13	WP_073343515.1 alpha-glycosidase [Caldanaerobius fijiensis]	WP_073343515.1	52.6	585	268	2	1	585	1	576	2.2e-189	671.8
SiteB_k141_37279_3	CE4(100-262)+SLH(370-411)	N	CE4	Y(1-39)	2	CE4	WP_074666611.1 polysaccharide deacetylase family protein [Thermoanaerobacter thermohydrosulfuricus]	WP_074666611.1	87.2	477	61	0	11	487	1	477	1.2e-244	855.1
SiteB_k141_37279_5	GH26(133-260)	GH26	GH26	Y(1-28)	3	GH26	WP_074592563.1 copper amine oxidase [Thermoanaerobacter thermohydrosulfuricus]	WP_074592563.1	90.9	452	41	0	2	453	1	452	4.3e-241	843.2
SiteB_k141_3738_1	N	GH36	GH36	N	2	GH36	WP_073341177.1 hypothetical protein [Caldanaerobius fijiensis]	WP_073341177.1	96.3	431	16	0	1	431	262	692	3.1e-249	870.2
SiteB_k141_37433_1	GH141(24-338)	N	N	N	1	GH141	WP_082627646.1 hypothetical protein [Chthonomonas calidirosea]	WP_082627646.1	33.3	393	190	12	23	378	28	385	2.6e-46	196.1
SiteB_k141_37436_1	CE4(117-239)	CE4	CE4	N	3	CE4	WP_078060856.1 delta-lactam-biosynthetic de-N-acetylase [Desulfotomaculum copahuensis]	WP_078060856.1	77.8	275	58	2	36	310	18	289	1.1e-118	436
SiteB_k141_37489_66	GT66(10-568)	GT66	GT66	N	3	GT66	WP_011901237.1 peptide transporter [Pyrobaculum arsenaticum]	WP_011901237.1	100	777	0	0	1	777	1	777	0	1537.7
SiteB_k141_37522_3	GH23(23-128)	GH23	N	N	2	GH23	WP_143156667.1 transglycosylase SLT domain-containing protein [Caldanaerobius fijiensis]	WP_143156667.1	87.9	132	16	0	1	132	30	161	3.7e-60	240.4
SiteB_k141_3755_1	GH52(2-206)	N	GH52	N	2	GH52	WP_015311294.1 glycosyl hydrolase family 52 [Thermoanaerobacterium thermosaccharolyticum]	WP_015311294.1	91.3	206	18	0	1	206	122	327	7.6e-105	389.4
SiteB_k141_37596_1	N	GT4	N	N	1	GT4	WP_012673953.1 glycosyltransferase [Sulfurihydrogenibium azorense]	WP_012673953.1	100	87	0	0	1	87	1	87	3.5e-43	183.3
SiteB_k141_37616_1	N	GT4	N	N	1	GT4	YP_001496958.1 putative glycosyl transferase [Acidianus filamentous virus 2]	YP_001496958.1	62.6	115	43	0	1	115	207	321	3.5e-33	150.6
SiteB_k141_37659_18	GH31(183-626)	GH31	GH31	N	3	GH31	WP_097018409.1 glycoside hydrolase family 31 protein [Orenia metallireducens]	WP_097018409.1	51.8	689	323	5	42	728	89	770	1.4e-223	785.8
SiteB_k141_37659_30	GT2_Glyco_trans_2_3(345-530)	N	GT2	N	2	GT2	WP_050742208.1 glycosyltransferase [Symbiobacterium thermophilum]	WP_050742208.1	40	660	347	9	1	632	1	639	1.2e-121	446.8
SiteB_k141_37659_34	AA4(6-226)	N	N	N	1	AA4	WP_072867364.1 FAD-binding protein [Desulfofundulus thermosubterraneus]	WP_072867364.1	62.4	460	170	1	5	464	4	460	2.7e-158	568.2
SiteB_k141_37659_48	N	N	CBM50	N	1	CBM50	WP_084666786.1 copper-translocating P-type ATPase [Thermanaeromonas toyohensis]	WP_084666786.1	73	762	206	0	3	764	75	836	0	1090.1
SiteB_k141_37698_1	GT28(15-122)	N	N	N	1	GT28	WP_079653225.1 undecaprenyldiphospho-muramoylpentapeptide beta-N-acetylglucosaminyltransferase [Thermocrinis minervae]	WP_079653225.1	66.1	124	41	1	1	123	172	295	6e-41	176.4
SiteB_k141_37729_1	GH57(9-355)	GH57	GH57	N	3	GH57	WP_010979116.1 glycoside hydrolase [Sulfurisphaera tokodaii]	WP_010979116.1	75.2	483	120	0	1	483	334	816	4.6e-217	763.5
SiteB_k141_37740_3	GT4(174-325)	N	N	N	1	GT4	WP_071521456.1 glycosyltransferase family 4 protein [Moorella thermoacetica]	WP_071521456.1	78.5	349	75	0	1	349	1	349	2.2e-165	591.3
SiteB_k141_37748_5	N	CE11	N	N	1	CE11	WP_073341521.1 3-hydroxyacyl-ACP dehydratase FabZ [Caldanaerobius fijiensis]	WP_073341521.1	89.4	141	15	0	1	141	1	141	1e-68	268.9
SiteB_k141_37778_1	N	GH127	N	N	1	GH127	WP_045411575.1 glycoside hydrolase family 127 protein [Thermoanaerobacterium saccharolyticum]	WP_045411575.1	100	151	0	0	1	151	302	452	2.4e-84	320.9
SiteB_k141_37779_1	CBM50(106-149)+GH18(196-468)	N	N	Y(1-52)	1	CBM50	WP_051344312.1 LysM peptidoglycan-binding domain-containing protein [Alicyclobacillus herbarius]	WP_051344312.1	44.4	432	235	4	55	482	5	435	1.4e-99	373.2
SiteB_k141_37827_5	CE4(90-208)	N	N	Y(1-33)	1	CE4	WP_088224850.1 polysaccharide deacetylase family protein [Desulfosporosinus sp. FKB]	WP_088224850.1	56.9	195	84	0	80	274	77	271	1e-60	243.4
SiteB_k141_37866_2	GH38(3-117)	GH38	N	N	2	GH38	WP_132039203.1 alpha-mannosidase [Caldanaerobacter subterraneus]	WP_132039203.1	93.2	117	8	0	1	117	1	117	1.1e-55	225.3
SiteB_k141_37896_1	GT51(2-67)	N	N	N	1	GT51	WP_014759229.1 PBP1A family penicillin-binding protein [Thermoanaerobacterium aotearoense]	WP_014759229.1	95.6	68	3	0	1	68	163	230	8.5e-29	135.2
SiteB_k141_37992_6	AA6(4-194)	AA6	N	N	2	AA6	WP_079419968.1 NAD(P)H:quinone oxidoreductase [Thiomonas intermedia]	WP_079419968.1	85.4	199	29	0	1	199	1	199	3.9e-90	340.5
SiteB_k141_37992_8	AA4(4-224)	N	N	N	1	AA4	WP_156052685.1 MULTISPECIES: FAD-binding oxidoreductase [unclassified Thiomonas]	WP_156052685.1	79.2	475	99	0	1	475	1	475	3.7e-211	743.8
SiteB_k141_38003_10	GT2_Glycos_transf_2(4-166)	N	N	N	1	GT2	WP_086032929.1 glycosyltransferase family 2 protein [Desulfurella amilsii]	WP_086032929.1	85.9	276	39	0	1	276	1	276	1.9e-127	464.9
SiteB_k141_38003_31	GT9(75-321)	GT9	GT9	N	3	GT9	WP_086032949.1 lipopolysaccharide heptosyltransferase II [Desulfurella amilsii]	WP_086032949.1	85.7	343	45	3	1	341	1	341	5.4e-164	586.6
SiteB_k141_38003_32	GT9(62-291)	N	GT9	N	2	GT9	WP_086032950.1 glycosyltransferase family 9 protein [Desulfurella amilsii]	WP_086032950.1	82.9	315	54	0	1	315	1	315	8e-154	552.7
SiteB_k141_38003_33	CE4(58-317)	N	N	N	1	CE4	WP_086032951.1 polysaccharide deacetylase family protein [Desulfurella amilsii]	WP_086032951.1	89.3	365	39	0	1	365	1	365	1.7e-192	681.4
SiteB_k141_38003_65	GH23(69-175)	N	N	N	1	GH23	WP_086032982.1 lytic transglycosylase domain-containing protein [Desulfurella amilsii]	WP_086032982.1	91.4	210	18	0	1	210	1	210	1e-104	389
SiteB_k141_38003_97	GT2_Glycos_transf_2(7-112)	N	GT2	N	2	GT2	WP_086033014.1 glycosyltransferase [Desulfurella amilsii]	WP_086033014.1	91.6	332	28	0	1	332	1	332	1.8e-172	614.8
SiteB_k141_38043_1	GH5_2(2-124)	N	N	N	1	GH5	WP_011024808.1 cellulase family glycosylhydrolase [Caldanaerobacter subterraneus]	WP_011024808.1	85.5	124	18	0	1	124	162	285	1.6e-57	231.5
SiteB_k141_38109_1	N	N	GT2	N	1	GT2	WP_055451234.1 glycosyltransferase family 2 protein [Thiomonas bhubaneswarensis]	WP_055451234.1	81.5	254	47	0	1	254	123	376	7.7e-115	422.9
SiteB_k141_38109_2	CE4(66-187)	N	N	N	1	CE4	WP_156052551.1 MULTISPECIES: polysaccharide deacetylase family protein [unclassified Thiomonas]	WP_156052551.1	68.8	266	82	1	1	266	1	265	1.3e-96	362.5
SiteB_k141_38109_4	GT4(183-332)	GT4	GT4	N	3	GT4	WP_079415016.1 glycosyltransferase [Thiomonas intermedia]	WP_079415016.1	72.8	375	102	0	1	375	1	375	1e-152	549.3
SiteB_k141_38109_5	CE4(74-213)	N	CE4	N	2	CE4	WP_079415018.1 polysaccharide deacetylase family protein [Thiomonas intermedia]	WP_079415018.1	73	270	73	0	1	270	1	270	3.5e-108	401
SiteB_k141_38109_6	GT4(201-341)	N	GT4	N	2	GT4	WP_156052547.1 MULTISPECIES: glycosyltransferase [unclassified Thiomonas]	WP_156052547.1	79.1	387	81	0	1	387	1	387	5.3e-168	600.1
SiteB_k141_38120_1	GH65(136-512)	GH65	GH65	N	3	GH65	WP_028986433.1 glycoside hydrolase family 65 protein [Thermicanus aegyptius]	WP_028986433.1	51.8	525	235	2	53	577	268	774	1.9e-148	535.8
SiteB_k141_3813_1	GH23(63-176)	GH23	N	N	2	GH23	WP_004869568.1 lytic transglycosylase domain-containing protein [Acidithiobacillus caldus]	WP_004869568.1	100	175	0	0	1	175	24	198	2.6e-91	344.4
SiteB_k141_3819_1	GT5(1-204)	GT5	GT5	N	3	GT5	WP_012674854.1 glycogen synthase [Sulfurihydrogenibium azorense]	WP_012674854.1	98.1	206	4	0	1	206	33	238	1.4e-114	421.8
SiteB_k141_38199_2	N	N	GH2	N	1	GH2	WP_085112278.1 glycoside hydrolase family 2 protein [Thermoanaerobacterium sp. PSU-2]	WP_085112278.1	95.7	231	10	0	1	231	1	231	6.7e-126	459.5
SiteB_k141_3823_7	N	N	GH13_30	N	1	GH13	WP_066666885.1 DNA polymerase III subunit alpha [Desulfotomaculum copahuensis]	WP_066666885.1	86.5	719	97	0	1	719	415	1133	0	1241.1
SiteB_k141_38252_1	GT2_Glycos_transf_2(62-188)	GT2+GT4	GT2	N	3	GT2	WP_115791785.1 glycosyltransferase [Ammonifex thiophilus]	WP_115791785.1	61.8	309	100	2	1	309	198	488	2.6e-104	388.3
SiteB_k141_38260_3	N	N	GT4	N	1	GT4	WP_011345413.1 F0F1 ATP synthase subunit alpha [Carboxydothermus hydrogenoformans]	WP_011345413.1	86.9	458	60	0	1	458	44	501	2.3e-226	794.3
SiteB_k141_38333_8	GT81(3-190)	N	N	N	1	GT81	WP_009610247.1 glycosyltransferase family 2 protein [Caldanaerobacter subterraneus]	WP_009610247.1	84.6	228	35	0	1	228	1	228	3.1e-99	370.9
SiteB_k141_38340_1	GT2_Glycos_transf_2(24-127)	GT2	N	N	2	GT2	WP_123931590.1 tetratricopeptide repeat protein [Thermodesulfitimonas autotrophica]	WP_123931590.1	67.4	135	44	0	23	157	3	137	2.5e-47	198
SiteB_k141_38353_1	GH20(3-110)	GH20	N	N	2	GH20	WP_161848342.1 family 20 glycosylhydrolase [Athalassotoga saccharophila]	WP_161848342.1	81.2	128	24	0	1	128	130	257	8.2e-57	229.2
SiteB_k141_38355_56	GT2_Glyco_trans_2_3(113-303)	N	GT2	N	2	GT2	WP_011900561.1 glycosyltransferase [Pyrobaculum arsenaticum]	WP_011900561.1	100	346	0	0	1	346	1	346	2.1e-192	681
SiteB_k141_38364_1	N	N	GT2	N	1	GT2	WP_010923111.1 glycosyltransferase [Saccharolobus solfataricus]	WP_010923111.1	97.9	291	6	0	1	291	31	321	9.6e-154	552.4
SiteB_k141_38364_2	GT4(215-301)	N	GT4	N	2	GT4	WP_155864318.1 glycosyltransferase [Acidianus infernus]	WP_155864318.1	98.3	349	6	0	1	349	1	349	5.9e-190	672.9
SiteB_k141_38365_1	GH5_19(6-284)	GH5	GH5_19	N	3	GH5	WP_014062019.1 cellulase family glycosylhydrolase [Thermoanaerobacter wiegelii]	WP_014062019.1	95	621	31	0	1	621	5	625	0	1228.4
SiteB_k141_38365_2	GH130(5-300)	GH130	GH130	N	3	GH130	WP_042834326.1 glycosidase [Thermoanaerobacter sp. YS13]	WP_042834326.1	88.7	302	34	0	1	302	1	302	8.7e-150	539.3
SiteB_k141_38365_3	GH130(4-294)	GH130	GH130	N	3	GH130	WP_009610538.1 glycosidase [Caldanaerobacter subterraneus]	WP_009610538.1	89.5	306	32	0	1	306	1	306	5.2e-166	593.2
SiteB_k141_38365_8	N	N	CBM20	Y(1-32)	1	CBM20	WP_074666645.1 pullulanase, partial [Thermoanaerobacter thermohydrosulfuricus]	WP_074666645.1	85.5	207	30	0	1	207	1	207	2.3e-101	377.9
SiteB_k141_38381_1	GH23(96-216)	N	N	N	1	GH23	WP_012673568.1 lytic transglycosylase domain-containing protein [Sulfurihydrogenibium azorense]	WP_012673568.1	99.5	217	1	0	1	217	2	218	3.1e-96	360.9
SiteB_k141_38418_16	CE4(88-212)	CE4	CE4	N	3	CE4	WP_003869128.1 MULTISPECIES: polysaccharide deacetylase family protein [Thermoanaerobacter]	WP_003869128.1	95.8	238	10	0	44	281	1	238	1.6e-129	471.9
SiteB_k141_38418_3	GT2_Glycos_transf_2(3-131)	N	GT2	N	2	GT2	WP_004396211.1 MULTISPECIES: glycosyltransferase family 2 protein [Thermoanaerobacter]	WP_004396211.1	94.2	206	12	0	1	206	1	206	6.1e-102	379.8
SiteB_k141_38418_64	CBM50(35-79)+CBM50(94-138)+CBM50(153-197)	N	N	N	1	CBM50	WP_006570433.1 MULTISPECIES: SafA/ExsA family spore coat assembly protein [Thermoanaerobacter]	WP_006570433.1	94.4	198	11	0	1	198	1	198	1.6e-99	371.7
SiteB_k141_38418_94	GT81(3-192)	GT2	GT2	N	3	GT2	WP_004396342.1 MULTISPECIES: glycosyltransferase family 2 protein [Thermoanaerobacter]	WP_004396342.1	93.4	228	15	0	1	228	1	228	2e-114	421.4
SiteB_k141_38455_4	AA6(13-157)	N	N	N	1	AA6	WP_066666548.1 flavodoxin family protein [Desulfotomaculum copahuensis]	WP_066666548.1	78.2	202	44	0	1	202	1	202	2.1e-83	318.2
SiteB_k141_38461_145	N	N	GH101	N	1	GH101	WP_155863969.1 methylmalonyl-CoA carboxyltransferase [Acidianus infernus]	WP_155863969.1	99	522	5	0	1	522	1	522	2e-295	1023.8
SiteB_k141_38461_78	GT2_Glyco_tranf_2_3(51-272)	N	GT2	N	2	GT2	WP_155863917.1 glycosyltransferase [Acidianus infernus]	WP_155863917.1	99.8	432	1	0	1	432	1	432	1e-212	748.8
SiteB_k141_38546_1	GH51(3-273)	GH51	GH51	N	3	GH51	WP_015311083.1 alpha-N-arabinofuranosidase [Thermoanaerobacterium thermosaccharolyticum]	WP_015311083.1	98.9	276	3	0	1	276	133	408	1.4e-159	571.6
SiteB_k141_38562_1	N	GH36	N	N	1	GH36	WP_013680263.1 alpha-galactosidase [Thermoproteus uzoniensis]	WP_013680263.1	40.6	470	242	12	11	450	10	472	4.1e-87	331.6
SiteB_k141_3858_1	GT51(1-73)	N	N	N	1	GT51	WP_012992265.1 PBP1A family penicillin-binding protein [Thermocrinis albus]	WP_012992265.1	81.5	135	25	0	1	135	154	288	2.9e-60	240.7
SiteB_k141_38601_1	N	GH3	N	N	1	GH3	WP_161847300.1 beta-glucosidase [Athalassotoga saccharophila]	WP_161847300.1	70	120	36	0	3	122	644	763	2e-39	171.4
SiteB_k141_38613_15	CE4(49-172)	CE4	N	N	2	CE4	WP_088552577.1 polysaccharide deacetylase family sporulation protein PdaB [Calderihabitans maritimus]	WP_088552577.1	54.5	211	96	0	39	249	38	248	1.6e-64	255.8
SiteB_k141_38615_4	GT4(194-347)	GT4	GT4	N	3	GT4	WP_074592701.1 glycosyltransferase family 4 protein [Thermoanaerobacter thermohydrosulfuricus]	WP_074592701.1	87.4	373	47	0	1	373	1	373	2.6e-188	667.5
SiteB_k141_38646_17	N	GH23	N	N	1	GH23	WP_041587296.1 lytic transglycosylase domain-containing protein [Caldanaerobacter subterraneus]	WP_041587296.1	88.1	118	14	0	2	119	1	118	6.5e-49	203
SiteB_k141_38647_1	GH13_9(1-242)	GH13	CBM48	N	3	GH13	WP_010880434.1 1,4-alpha-glucan branching protein GlgB [Aquifex aeolicus]	WP_010880434.1	82.4	347	60	1	1	346	237	583	2.5e-185	657.5
SiteB_k141_38685_1	GT2_Glycos_transf_2(17-115)	GT2	GT2	N	3	GT2	WP_085111606.1 glycosyltransferase [Thermoanaerobacterium sp. PSU-2]	WP_085111606.1	99.3	279	2	0	15	293	1	279	6.7e-155	556.2
SiteB_k141_38694_2	GH109(4-95)	N	N	N	1	GH109	WP_073344095.1 Gfo/Idh/MocA family oxidoreductase [Caldanaerobius fijiensis]	WP_073344095.1	97.9	97	2	0	1	97	1	97	1.3e-46	194.9
SiteB_k141_38695_2	GH12(151-258)	GH12	N	N	2	GH12	WP_155864474.1 hypothetical protein [Acidianus infernus]	WP_155864474.1	92.3	234	18	0	29	262	11	244	1.1e-124	455.7
SiteB_k141_38735_1	GT2_Glycos_transf_2(5-170)	N	N	N	1	GT2	WP_096230309.1 glycosyltransferase family 2 protein [Thermoanaerobacterium sp. RBIITD]	WP_096230309.1	54.1	303	135	2	2	304	1	299	3.5e-90	341.3
SiteB_k141_38750_4	GT4(194-342)	GT4	N	N	2	GT4	WP_041974071.1 glycosyltransferase family 4 protein [Pyrinomonas methylaliphatogenes]	WP_041974071.1	38.6	373	216	8	7	371	2	369	4.4e-50	208.4
SiteB_k141_38750_6	GT4(163-296)	N	N	N	1	GT4	WP_164731116.1 glycosyltransferase [Anoxybacter fermentans]	WP_164731116.1	37.9	335	191	5	1	325	1	328	1.1e-55	226.9
SiteB_k141_38774_5	N	N	GH28	N	1	GH28	WP_156052676.1 MULTISPECIES: threonine--tRNA ligase [unclassified Thiomonas]	WP_156052676.1	90.3	638	62	0	1	638	1	638	0	1204.9
SiteB_k141_38816_3	N	GH3	N	N	1	GH3	WP_004870226.1 beta-N-acetylhexosaminidase [Acidithiobacillus caldus]	WP_004870226.1	96.2	79	3	0	1	79	162	240	7.2e-38	166.8
SiteB_k141_3885_3	GT2_Glycos_transf_2(7-167)	GT2	GT2	N	3	GT2	WP_085113465.1 glycosyltransferase family 2 protein [Thermoanaerobacterium sp. PSU-2]	WP_085113465.1	99.4	319	2	0	1	319	1	319	6.4e-175	622.9
SiteB_k141_3885_4	GT83(15-229)	GT0	GT0	N	3	GT0	WP_045413105.1 glycosyltransferase family 39 protein [Thermoanaerobacterium saccharolyticum]	WP_045413105.1	96.6	713	24	0	1	713	1	713	0	1182.5
SiteB_k141_38862_2	GT2_Glycos_transf_2(5-104)	N	N	N	1	GT2	WP_051944867.1 glycosyltransferase family 2 protein [Chryseobacterium sp. OV259]	WP_051944867.1	58.3	103	42	1	1	103	1	102	1.6e-24	121.7
SiteB_k141_38899_1	GT2_Glycos_transf_2(83-182)	N	N	N	1	GT2	WP_066666460.1 glycosyltransferase [Desulfotomaculum copahuensis]	WP_066666460.1	72.3	184	51	0	1	184	1	184	2.5e-67	264.6
SiteB_k141_38899_2	GT2_Glycos_transf_2(34-135)+GT4(482-623)	N	GT2	N	2	GT2	WP_075517822.1 glycosyltransferase [Moorella thermoacetica]	WP_075517822.1	63.5	759	275	1	1	757	2	760	2.7e-304	1053.9
SiteB_k141_38959_1	N	GH2	N	N	1	GH2	WP_161848603.1 DUF4981 domain-containing protein [Athalassotoga saccharophila]	WP_161848603.1	94.2	104	6	0	1	104	445	548	3.8e-52	213.4
SiteB_k141_38969_1	GT2_Glycos_transf_2(9-175)	GT2	N	N	2	GT2	WP_150201304.1 glycosyltransferase [Thermoanaerobacterium thermosaccharolyticum]	WP_150201304.1	58.2	184	76	1	7	190	396	578	6.2e-61	243.4
SiteB_k141_39_1	GH109(3-112)	N	N	N	1	GH109	WP_045409232.1 Gfo/Idh/MocA family oxidoreductase [Thermoanaerobacterium saccharolyticum]	WP_045409232.1	98.5	132	2	0	1	132	1	132	1.1e-67	265.4
SiteB_k141_39000_1	GH15(194-391)	GH15	GH15	N	3	GH15	WP_110379040.1 glycoside hydrolase [Acidianus sulfidivorans]	WP_110379040.1	64.6	415	145	2	1	414	41	454	4.9e-159	570.5
SiteB_k141_39016_1	GH65(1-232)	GH65	GH65	N	3	GH65	WP_085112966.1 glycoside hydrolase family 65 protein [Thermoanaerobacterium sp. PSU-2]	WP_085112966.1	98.3	232	4	0	1	232	329	560	3.5e-133	483.8
SiteB_k141_3902_1	N	GH4	N	N	1	GH4	WP_094550701.1 alpha-glucosidase/alpha-galactosidase [Petroclostridium xylanilyticum]	WP_094550701.1	68.4	114	33	2	20	132	205	316	8.8e-38	166
SiteB_k141_39024_1	N	GT4	N	N	1	GT4	WP_041675828.1 GT4 family glycosyltransferase PelF [Sulfurihydrogenibium azorense]	WP_041675828.1	64.8	159	55	1	1	159	120	277	5.8e-52	213.4
SiteB_k141_39025_29	GT2_Glycos_transf_2(7-163)	N	N	N	1	GT2	WP_015283034.1 glycosyltransferase family 2 protein [Aciduliprofundum sp. MAR08-339]	WP_015283034.1	59.2	218	88	1	6	222	3	220	3.6e-71	277.7
SiteB_k141_39025_30	GT2_Glycos_transf_2(7-126)	N	N	N	1	GT2	WP_048103984.1 glycosyltransferase [Aciduliprofundum sp. MAR08-339]	WP_048103984.1	57.5	252	106	1	6	256	3	254	5e-77	297.4
SiteB_k141_39067_1	N	GH35	N	N	1	GH35	WP_135152374.1 glycosyl hydrolase [Cohnella luojiensis]	WP_135152374.1	74.2	132	34	0	1	132	325	456	1.1e-53	218.8
SiteB_k141_39159_14	GH31(202-645)	GH31	GH31	N	3	GH31	WP_074665436.1 DUF4968 domain-containing protein [Thermoanaerobacter thermohydrosulfuricus]	WP_074665436.1	91.1	752	67	0	1	752	1	752	0	1458.4
SiteB_k141_39159_49	CE14(45-203)	N	N	N	1	CE14	WP_072968049.1 PIG-L family deacetylase [Thermoanaerobacter uzonensis]	WP_072968049.1	56.8	461	198	1	2	461	7	467	1.1e-156	562.8
SiteB_k141_39258_2	CE4(12-137)	N	N	N	1	CE4	WP_085113003.1 polysaccharide deacetylase family protein [Thermoanaerobacterium sp. PSU-2]	WP_085113003.1	99.3	268	2	0	1	268	1	268	3.3e-156	560.5
SiteB_k141_39371_1	GT4(70-220)	GT4	N	N	2	GT4	WP_098366941.1 glycosyltransferase [Bacillus cereus]	WP_098366941.1	52.4	248	117	1	1	247	113	360	7.7e-67	263.5
SiteB_k141_39397_11	N	N	GH13_11	N	1	GH13	WP_121450099.1 serine hydroxymethyltransferase [Desulfofundulus salinum]	WP_121450099.1	77.9	408	90	0	6	413	6	413	3e-177	630.9
SiteB_k141_39397_7	N	N	GT0	N	1	GT0	WP_152947822.1 UDP-N-acetylglucosamine 2-epimerase (non-hydrolyzing) [Desulfofundulus thermobenzoicus]	WP_152947822.1	76.1	380	90	1	2	380	1	380	7.9e-156	559.7
SiteB_k141_39436_1	N	N	GH161	N	1	GH161	WP_029228890.1 hypothetical protein [Caldicellulosiruptor acetigenus]	WP_029228890.1	88.4	241	28	0	1	241	1	241	4.3e-123	450.3
SiteB_k141_3945_1	N	GT26	N	N	1	GT26	WP_085113751.1 sugar transferase [Thermoanaerobacterium sp. PSU-2]	WP_085113751.1	98.7	225	3	0	1	225	236	460	4.3e-117	430.3
SiteB_k141_39459_1	GH57(31-290)	GH57	N	N	2	GH57	WP_088572346.1 DUF1957 domain-containing protein [Thermoflexus hugenholtzii]	WP_088572346.1	44.9	312	145	8	4	291	82	390	2.9e-65	258.5
SiteB_k141_39502_1	GH109(2-112)	N	N	N	1	GH109	WP_109135096.1 Gfo/Idh/MocA family oxidoreductase [Candidatus Sulfobium mesophilum]	WP_109135096.1	55.6	196	84	1	2	197	3	195	1e-53	219.5
SiteB_k141_39524_1	GH109(2-118)	N	N	N	1	GH109	WP_099252754.1 Gfo/Idh/MocA family oxidoreductase [Thermoanaerobacterium thermosaccharolyticum]	WP_099252754.1	95.2	124	6	0	1	124	1	124	1.4e-58	235
SiteB_k141_39531_1	GT2_Glycos_transf_2(1-93)	N	N	N	1	GT2	WP_038069279.1 glycosyltransferase family 2 protein [Thermoanaerobacterium aotearoense]	WP_038069279.1	100	178	0	0	1	178	32	209	7.6e-93	349.4
SiteB_k141_39586_2	CE4(34-156)	N	N	N	1	CE4	WP_129894289.1 polysaccharide deacetylase family protein [Ktedonosporobacter rubrisoli]	WP_129894289.1	44.8	201	107	3	29	228	117	314	3e-41	178.3
SiteB_k141_39604_2	CE14(53-212)	N	N	N	1	CE14	WP_085113733.1 PIG-L family deacetylase [Thermoanaerobacterium sp. PSU-2]	WP_085113733.1	97.3	331	9	0	1	331	1	331	2e-187	664.5
SiteB_k141_39638_4	GH4(5-184)	GH4	GH4	N	3	GH4	WP_003867530.1 alpha-glucosidase/alpha-galactosidase [Thermoanaerobacter ethanolicus]	WP_003867530.1	92.7	480	35	0	1	480	1	480	4.3e-260	906.4
SiteB_k141_39740_1	GH130(27-323)	GH130	GH130	N	3	GH130	WP_026486530.1 glycosidase [Caldanaerobius polysaccharolyticus]	WP_026486530.1	92.6	323	24	0	1	323	1	323	3.9e-188	666.8
SiteB_k141_39762_100	GH13_31(29-377)	GH13	GH13_31	N	3	GH13	WP_097158237.1 alpha-glucosidase [Bacillus oleivorans]	WP_097158237.1	59.7	536	210	4	1	533	1	533	6.5e-194	686.8
SiteB_k141_39762_42	GT2_Glycos_transf_2(4-101)	N	N	N	1	GT2	WP_146808729.1 glycosyltransferase [Aneurinibacillus danicus]	WP_146808729.1	40.7	216	124	3	3	215	5	219	7.4e-32	147.1
SiteB_k141_39762_95	AA7(49-232)	N	N	N	1	AA7	WP_082910469.1 FAD-binding protein [Hydrogenibacillus schlegelii]	WP_082910469.1	71	466	135	0	17	482	33	498	4.5e-188	667.2
SiteB_k141_39762_99	GH31(269-723)	N	GH31	N	2	GH31	WP_028987261.1 DUF5110 domain-containing protein [Thermicanus aegyptius]	WP_028987261.1	42.8	831	377	11	1	827	1	737	2e-194	689.1
SiteB_k141_39777_1	GT2_Glycos_transf_2(4-165)	GT2	GT2	N	3	GT2	WP_109134614.1 glycosyltransferase family 2 protein [Candidatus Sulfobium mesophilum]	WP_109134614.1	77.3	256	58	0	1	256	1	256	1.8e-111	411.8
SiteB_k141_39805_12	AA6(4-194)	AA6	N	N	2	AA6	WP_028987852.1 NAD(P)H:quinone oxidoreductase [Thermicanus aegyptius]	WP_028987852.1	90.5	201	19	0	1	201	2	202	9.5e-100	372.5
SiteB_k141_39805_16	GH25(116-292)	N	N	N	1	GH25	WP_005583885.1 glycoside hydrolase family 25 protein [Thermicanus aegyptius]	WP_005583885.1	49.7	195	98	0	105	299	1	195	3.6e-48	202.2
SiteB_k141_39832_1	CE10(297-471)	N	N	N	1	CE10	WP_069281469.1 S9 family peptidase [Sulfolobus sp. A20]	WP_069281469.1	66.9	474	149	5	1	472	1	468	2.2e-187	664.8
SiteB_k141_3985_3	GH15(264-622)	GH15	GH15	N	3	GH15	WP_066666791.1 glycoside hydrolase family 15 protein [Desulfotomaculum copahuensis]	WP_066666791.1	73.1	631	170	0	3	633	22	652	5e-288	999.6
SiteB_k141_3985_5	GH57(10-420)	GH57+GT4	GH57	N	3	GH57	WP_066666882.1 DUF1957 domain-containing protein [Desulfotomaculum copahuensis]	WP_066666882.1	84.3	535	82	1	4	536	1	535	3.6e-279	969.9
SiteB_k141_39858_3	N	N	GH28	N	1	GH28	WP_085112202.1 threonine--tRNA ligase [Thermoanaerobacterium sp. PSU-2]	WP_085112202.1	99.1	634	6	0	1	634	1	634	0	1295
SiteB_k141_39872_4	CE14(49-206)	N	N	N	1	CE14	WP_003870956.1 PIG-L family deacetylase [Thermoanaerobacter ethanolicus]	WP_003870956.1	88.6	449	51	0	1	449	1	449	4.4e-238	833.2
SiteB_k141_39885_1	GH109(6-123)	N	N	N	1	GH109	WP_003866620.1 Gfo/Idh/MocA family oxidoreductase [Thermoanaerobacter ethanolicus]	WP_003866620.1	99.3	307	2	0	1	307	1	307	4.5e-178	633.3
SiteB_k141_3991_1	N	GH57	N	N	1	GH57	WP_013562283.1 alpha-amylase [Desulfurococcus mucosus]	WP_013562283.1	72.9	107	29	0	3	109	157	263	9.8e-43	182.2
SiteB_k141_39935_2	N	N	GT2	N	1	GT2	WP_003871359.1 pyruvate:ferredoxin (flavodoxin) oxidoreductase [Thermoanaerobacter ethanolicus]	WP_003871359.1	98.5	404	6	0	1	404	1	404	5.9e-226	792.7
SiteB_k141_40040_12	N	N	GT2	N	1	GT2	WP_110269927.1 glycosyltransferase [Acidianus brierleyi]	WP_110269927.1	77.7	296	66	0	4	299	8	303	1.2e-130	475.7
SiteB_k141_40040_13	N	N	GT4	N	1	GT4	WP_110269928.1 glycosyltransferase family 4 protein [Acidianus brierleyi]	WP_110269928.1	78.5	344	74	0	1	344	1	344	1.4e-156	562
SiteB_k141_40040_7	GT4(19-157)	N	N	N	1	GT4	WP_149528276.1 glycosyltransferase [Sulfuracidifex tepidarius]	WP_149528276.1	68.9	167	48	1	1	167	232	394	1.4e-61	245.4
SiteB_k141_40069_1	GH116(114-250)	GH116	N	N	2	GH116	WP_016730346.1 hypothetical protein [Sulfolobus islandicus]	WP_016730346.1	67.3	251	80	2	1	251	206	454	4.2e-97	364
SiteB_k141_40082_1	N	GT4	N	N	1	GT4	WP_013786885.1 glycosyltransferase [Thermoanaerobacterium xylanolyticum]	WP_013786885.1	97.7	88	2	0	1	88	86	173	8.7e-42	178.7
SiteB_k141_40167_7	GT28(139-290)	GT28	GT28	N	3	GT28	WP_066666602.1 glycosyltransferase [Desulfotomaculum copahuensis]	WP_066666602.1	74	308	80	0	1	308	76	383	5e-124	453.8
SiteB_k141_40183_1	GT4(1-109)	N	N	N	1	GT4	WP_096230374.1 glycosyltransferase family 4 protein [Thermoanaerobacterium sp. RBIITD]	WP_096230374.1	83.9	143	23	0	1	143	238	380	7.8e-64	252.7
SiteB_k141_40231_1	N	GH15	N	N	1	GH15	WP_004871918.1 glycosyl hydrolase [Acidithiobacillus caldus]	WP_004871918.1	99.1	112	1	0	1	112	625	736	6.9e-60	239.2
SiteB_k141_40276_2	N	GH5	N	N	1	GH5	WP_073346114.1 glycoside hydrolase family 5 protein [Caldanaerobius fijiensis]	WP_073346114.1	84.4	96	15	0	1	96	1	96	6e-44	186
SiteB_k141_4029_2	GT4(204-297)	GT4	N	N	2	GT4	WP_084110831.1 glycosyltransferase family 4 protein [Caldanaerobius fijiensis]	WP_084110831.1	96	297	12	0	1	297	1	297	2e-167	597.8
SiteB_k141_40331_1	GH15(222-581)	GH15	GH15	N	3	GH15	WP_084272459.1 glycoside hydrolase family 15 protein [Picrophilus oshimae]	WP_084272459.1	48.7	597	299	6	1	592	15	609	2.3e-154	555.4
SiteB_k141_40331_2	GH133(258-585)	GH133	GH133	N	3	GH133	WP_054964542.1 hypothetical protein [Acidiplasma aeolicum]	WP_054964542.1	50	596	286	8	2	591	4	593	2.5e-164	588.6
SiteB_k141_40331_3	GT5(62-365)	N	GT4	N	2	GT4	WP_110640342.1 glycosyltransferase family 4 protein [Thermoplasma sp. Kam2015]	WP_110640342.1	56.8	366	154	3	3	365	2	366	3.4e-111	411.4
SiteB_k141_40331_4	GH57(5-320)	GH57	GH57	N	3	GH57	WP_084272877.1 polysaccharide deacetylase family protein [Picrophilus oshimae]	WP_084272877.1	56.3	366	160	0	4	369	5	370	1.5e-119	439.1
SiteB_k141_40331_5	GH15(281-623)	N	GH15	N	2	GH15	WP_010916686.1 glycoside hydrolase family 15 protein [Thermoplasma volcanium]	WP_010916686.1	56.2	633	277	0	1	633	1	633	3.9e-224	787.3
SiteB_k141_40347_1	GH3(56-262)	GH3	GH3	N	3	GH3	WP_155816336.1 beta-N-acetylhexosaminidase [Thiomonas intermedia]	WP_155816336.1	81.9	260	47	0	7	266	5	264	5.9e-118	433.3
SiteB_k141_4036_1	GT28(117-221)	GT28	N	N	2	GT28	WP_066634773.1 undecaprenyldiphospho-muramoylpentapeptide beta-N-acetylglucosaminyltransferase [Desulfofarcimen intricatum]	WP_066634773.1	61.4	220	83	1	2	221	75	292	2.9e-70	274.6
SiteB_k141_40375_1	N	GT51	GT51	N	2	GT51	WP_004871629.1 penicillin-binding protein 1C [Acidithiobacillus caldus]	WP_004871629.1	99.7	342	1	0	1	342	208	549	4e-191	676.8
SiteB_k141_40397_2	CE9(7-352)	CE9	CE9	N	3	CE9	WP_074592794.1 N-acetylglucosamine-6-phosphate deacetylase [Thermoanaerobacter thermohydrosulfuricus]	WP_074592794.1	98.9	352	4	0	1	352	1	352	1.5e-198	701.4
SiteB_k141_40422_1	N	GT4	GT4	N	2	GT4	WP_004872341.1 sucrose synthase [Acidithiobacillus caldus]	WP_004872341.1	99.8	416	1	0	1	416	1	416	1.9e-243	850.9
SiteB_k141_40433_2	GH13_2(75-391)	N	GH13_2	Y(1-27)	2	GH13	WP_072969415.1 glycosidase [Thermoanaerobacter uzonensis]	WP_072969415.1	91.8	526	43	0	1	526	1	526	4.2e-293	1016.1
SiteB_k141_40435_1	N	N	CBM50	N	1	CBM50	WP_085112465.1 DUF3794 domain-containing protein [Thermoanaerobacterium sp. PSU-2]	WP_085112465.1	99.3	307	2	0	1	307	147	453	2.7e-167	597.4
SiteB_k141_40439_1	GT20(21-258)	N	N	N	1	GT20	WP_012302737.1 trehalose-6-phosphate synthase [Candidatus Desulforudis audaxviator]	WP_012302737.1	49.8	243	113	5	20	258	6	243	4.8e-64	254.2
SiteB_k141_40439_2	N	GH0	N	N	1	GH0	WP_088553513.1 amylo-alpha-1,6-glucosidase [Calderihabitans maritimus]	WP_088553513.1	69.3	153	47	0	1	153	577	729	2.3e-58	234.6
SiteB_k141_40447_4	GT28(227-378)	N	N	N	1	GT28	WP_066203186.1 glycosyltransferase [Hydrogenibacillus schlegelii]	WP_066203186.1	44	368	196	5	29	388	8	373	1.9e-75	292.7
SiteB_k141_40453_7	CBM50(237-285)	N	N	N	1	CBM50	WP_060788897.1 LysM peptidoglycan-binding domain-containing protein [Geobacillus zalihae]	WP_060788897.1	33.3	156	83	7	132	285	78	214	3.4e-13	85.5
SiteB_k141_40471_1	N	N	GH101	N	1	GH101	WP_073343094.1 methylmalonyl-CoA carboxyltransferase [Caldanaerobius fijiensis]	WP_073343094.1	93.8	516	32	0	1	516	1	516	7.6e-279	968.8
SiteB_k141_40504_1	N	GT4	N	N	1	GT4	WP_161848739.1 glycosyltransferase [Athalassotoga saccharophila]	WP_161848739.1	83.9	112	18	0	1	112	7	118	2.7e-48	200.7
SiteB_k141_40516_6	GH109(2-114)	N	N	N	1	GH109	WP_022587238.1 Gfo/Idh/MocA family oxidoreductase [Caldanaerobacter subterraneus]	WP_022587238.1	93.3	330	22	0	1	330	1	330	6.6e-175	622.9
SiteB_k141_40552_9	CE10(67-320)	N	N	N	1	CE10	WP_013123119.1 alpha/beta hydrolase [Thiomonas intermedia]	WP_013123119.1	75.9	323	78	0	8	330	9	331	1.1e-137	499.2
SiteB_k141_40583_1	GT21(40-229)	GT21	N	N	2	GT21	WP_156007338.1 glycosyltransferase [Stygiolobus azoricus]	WP_156007338.1	54.8	241	101	5	1	238	1	236	1.4e-65	259.2
SiteB_k141_40590_49	GT39(38-259)	N	GT0	N	2	GT0	WP_011901444.1 phospholipid carrier-dependent glycosyltransferase [Pyrobaculum arsenaticum]	WP_011901444.1	100	387	0	0	1	387	1	387	1.5e-215	758.1
SiteB_k141_40708_2	GH109(4-112)	N	N	N	1	GH109	WP_073345602.1 Gfo/Idh/MocA family oxidoreductase [Caldanaerobius fijiensis]	WP_073345602.1	96.6	235	8	0	53	287	1	235	7.5e-130	473.4
SiteB_k141_40708_4	GH95(2-351)	GH95	GH95	N	3	GH95	WP_073345647.1 glycoside hydrolase family 95 protein [Caldanaerobius fijiensis]	WP_073345647.1	96.3	383	14	0	1	383	381	763	1.8e-224	787.7
SiteB_k141_40718_10	GH73(861-984)	N	N	N	1	GH73	WP_041045370.1 glucosaminidase domain-containing protein [Paenibacillus sp. VKM B-2647]	WP_041045370.1	46.9	130	67	1	855	984	743	870	3.9e-24	123.6
SiteB_k141_40754_1	N	GH3	N	N	1	GH3	WP_073341616.1 glycosyl hydrolase [Caldanaerobius fijiensis]	WP_073341616.1	99.5	219	1	0	1	219	499	717	1e-123	452.2
SiteB_k141_4080_1	N	N	GT51	N	1	GT51	WP_014759229.1 PBP1A family penicillin-binding protein [Thermoanaerobacterium aotearoense]	WP_014759229.1	96.8	217	7	0	1	217	429	645	3.4e-118	434.5
SiteB_k141_4082_1	N	N	GT4	N	1	GT4	YP_009211290.1 hypothetical protein [Acidianus bottle-shaped virus 2]	YP_009211290.1	64.9	305	107	0	2	306	4	308	3.6e-119	437.6
SiteB_k141_40834_2	CE10(19-298)	N	N	N	1	CE10	WP_153425169.1 alpha/beta hydrolase fold domain-containing protein [Sulfolobus sp. E11-6]	WP_153425169.1	70.5	302	89	0	1	302	1	302	6.1e-127	463.4
SiteB_k141_40848_1	N	GT83	N	N	1	GT83	WP_012991237.1 glycosyltransferase family 39 protein [Thermocrinis albus]	WP_012991237.1	61.7	120	41	3	2	116	357	476	4.4e-33	150.2
SiteB_k141_40885_1	GH36(4-356)	GH36	GH36	N	3	GH36	WP_073344927.1 hypothetical protein [Caldanaerobius fijiensis]	WP_073344927.1	95.2	398	19	0	1	398	111	508	2.7e-239	837
SiteB_k141_40887_2	N	CE4	N	N	1	CE4	WP_012674020.1 polysaccharide deacetylase family protein [Sulfurihydrogenibium azorense]	WP_012674020.1	100	95	0	0	1	95	1	95	2e-47	197.6
SiteB_k141_40942_2	GH2(4-321)	N	GH2	N	2	GH2	WP_006569439.1 DUF4982 domain-containing protein [Thermoanaerobacter siderophilus]	WP_006569439.1	96	321	13	0	1	321	1	321	3.2e-182	647.1
SiteB_k141_40974_3	CE4(61-181)	N	N	N	1	CE4	WP_066666624.1 polysaccharide deacetylase family protein [Desulfotomaculum copahuensis]	WP_066666624.1	80.8	245	47	0	10	254	1	245	1.3e-117	432.2
SiteB_k141_40977_2	N	GH42	N	N	1	GH42	WP_013297188.1 beta-galactosidase [Thermoanaerobacterium thermosaccharolyticum]	WP_013297188.1	89.8	49	5	0	1	49	1	49	3e-19	103.2
SiteB_k141_41004_3	N	N	GH28	N	1	GH28	WP_066671474.1 threonine--tRNA ligase [Desulfotomaculum copahuensis]	WP_066671474.1	86.8	635	84	0	1	635	1	635	0	1165.6
SiteB_k141_41011_1	GH130(51-360)	GH130	GH130	N	3	GH130	WP_015312053.1 glycosylase [Thermoanaerobacterium thermosaccharolyticum]	WP_015312053.1	98.5	391	6	0	1	391	1	391	3.4e-231	810.1
SiteB_k141_4112_1	GH127(1-210)	N	N	N	1	GH127	WP_103066138.1 glycoside hydrolase family 127 protein [Petrotoga olearia]	WP_103066138.1	69	203	63	0	1	203	265	467	5.5e-82	313.5
SiteB_k141_4130_17	GT30(39-216)	GT30	GT30	N	3	GT30	WP_079419207.1 3-deoxy-D-manno-octulosonic acid transferase [Thiomonas intermedia]	WP_079419207.1	74.4	426	109	0	1	426	1	426	6.8e-172	613.2
SiteB_k141_4130_18	GT9(90-324)	GT9	GT9	N	3	GT9	WP_072243016.1 lipopolysaccharide heptosyltransferase I [Thiomonas bhubaneswarensis]	WP_072243016.1	79.1	335	62	1	13	347	2	328	2.5e-140	508.1
SiteB_k141_4136_2	GT51(90-262)	GT51	GT51	N	3	GT51	WP_085111844.1 PBP1A family penicillin-binding protein [Thermoanaerobacterium sp. PSU-2]	WP_085111844.1	98.9	364	4	0	1	364	1	364	5.9e-193	682.9
SiteB_k141_4141_282	GH1(25-199)	N	GH1	N	2	GH1	WP_011900234.1 glycoside hydrolase family 1 protein [Pyrobaculum arsenaticum]	WP_011900234.1	100	358	0	0	1	358	1	358	3.5e-214	753.4
SiteB_k141_4141_296	CE10(385-622)	N	N	N	1	CE10	WP_011900225.1 S9 family peptidase [Pyrobaculum arsenaticum]	WP_011900225.1	100	626	0	0	1	626	1	626	0	1316.2
SiteB_k141_4224_4	N	GH94	GH94	N	2	GH94	WP_042833569.1 glycosyl transferase family 36 [Thermoanaerobacter sp. YS13]	WP_042833569.1	98.4	248	4	0	1	248	548	795	5e-143	516.5
SiteB_k141_4273_1	N	GT4	N	N	1	GT4	WP_156053543.1 MULTISPECIES: glycosyltransferase family 1 protein [unclassified Thiomonas]	WP_156053543.1	77.6	125	28	0	1	125	1	125	5.2e-48	199.9
SiteB_k141_4276_1	GH13_2(1-136)	N	N	N	1	GH13	WP_150380112.1 alpha-amylase [Bifidobacterium myosotis]	WP_150380112.1	49.6	137	69	0	1	137	79	215	9.4e-35	156
SiteB_k141_4278_1	N	GH2	GH2	N	2	GH2	WP_013150639.1 beta-galactosidase [Thermoanaerobacter mathranii]	WP_013150639.1	97.3	452	12	0	1	452	294	745	4.5e-267	929.5
SiteB_k141_4287_10	GT4(232-374)	N	GT4	N	2	GT4	WP_011763078.1 glycosyltransferase [Pyrobaculum islandicum]	WP_011763078.1	55.2	400	176	1	1	397	1	400	6.2e-127	463.8
SiteB_k141_4287_11	GT20(1-464)	GT20	GT20	N	3	GT20	WP_011900097.1 bifunctional alpha,alpha-trehalose-phosphate synthase (UDP-forming)/trehalose-phosphatase [Pyrobaculum arsenaticum]	WP_011900097.1	74.6	729	184	1	1	728	5	733	0	1136.7
SiteB_k141_4324_2	GH1(2-442)	GH1	GH1	N	3	GH1	WP_085112207.1 beta-glucosidase [Thermoanaerobacterium sp. PSU-2]	WP_085112207.1	99.5	444	2	0	1	444	1	444	9.5e-270	938.3
SiteB_k141_433_7	N	N	GT2	N	1	GT2	WP_150200797.1 pyruvate:ferredoxin (flavodoxin) oxidoreductase [Thermoanaerobacterium thermosaccharolyticum]	WP_150200797.1	99.7	1172	4	0	1	1172	1	1172	0	2355.5
SiteB_k141_4338_5	GT28(185-342)	GT28	GT28	N	3	GT28	WP_055450156.1 undecaprenyldiphospho-muramoylpentapeptide beta-N-acetylglucosaminyltransferase [Thiomonas bhubaneswarensis]	WP_055450156.1	89.5	363	38	0	4	366	14	376	2.3e-176	627.9
SiteB_k141_4354_1	N	N	GH2	N	1	GH2	WP_073346273.1 DUF4981 domain-containing protein [Caldanaerobius fijiensis]	WP_073346273.1	94	268	16	0	1	268	553	820	2.6e-153	550.8
SiteB_k141_4360_1	GT4(201-350)	GT4	GT4	N	3	GT4	WP_078060412.1 glycosyltransferase family 4 protein [Desulfotomaculum copahuensis]	WP_078060412.1	86.8	409	53	1	1	408	1	409	1.9e-211	744.6
SiteB_k141_4360_2	CBM25(35-113)	N	N	N	1	CBM25	WP_066666787.1 carbohydrate-binding protein [Desulfotomaculum copahuensis]	WP_066666787.1	86	121	17	0	1	121	4	124	8.3e-59	235.7
SiteB_k141_4369_2	N	N	GH3	N	1	GH3	WP_022587509.1 DUF1343 domain-containing protein [Caldanaerobacter subterraneus]	WP_022587509.1	85	380	57	0	6	385	1	380	1.2e-199	705.3
SiteB_k141_4396_1	N	GH51	N	N	1	GH51	WP_073343394.1 alpha-N-arabinofuranosidase [Caldanaerobius fijiensis]	WP_073343394.1	89.2	83	9	0	1	83	1	83	2.1e-37	164.1
SiteB_k141_4435_1	GH39(1-248)	GH39	GH39	N	3	GH39	WP_013297194.1 beta-xylosidase [Thermoanaerobacterium thermosaccharolyticum]	WP_013297194.1	86.6	253	34	0	1	253	151	403	1.1e-129	472.2
SiteB_k141_4455_1	N	GT4	GT4	N	2	GT4	WP_041675828.1 GT4 family glycosyltransferase PelF [Sulfurihydrogenibium azorense]	WP_041675828.1	100	283	0	0	1	283	15	297	1.3e-163	585.1
SiteB_k141_4461_1	GH116(6-267)	N	N	N	1	GH116	WP_013680255.1 hypothetical protein [Thermoproteus uzoniensis]	WP_013680255.1	37.5	269	161	4	1	266	485	749	1.2e-49	206.5
SiteB_k141_4516_1	GT4(1-130)	GT4	N	N	2	GT4	WP_083543061.1 glycosyltransferase family 4 protein [Desulfofundulus australicus]	WP_083543061.1	67.5	157	51	0	1	157	236	392	7.9e-49	203
SiteB_k141_4521_1	N	GH67	N	N	1	GH67	WP_085113019.1 alpha-glucuronidase [Thermoanaerobacterium sp. PSU-2]	WP_085113019.1	98.4	129	2	0	1	129	202	330	1.6e-68	268.1
SiteB_k141_4528_2	N	N	GT4	N	1	GT4	WP_066670932.1 F0F1 ATP synthase subunit alpha [Desulfotomaculum copahuensis]	WP_066670932.1	93.9	511	31	0	1	511	1	511	6.2e-273	949.1
SiteB_k141_4586_1	CBM61(32-174)	N	CBM61	Y(1-29)	2	CBM61	WP_014757105.1 Ig domain-containing protein [Thermoanaerobacterium aotearoense]	WP_014757105.1	98.3	298	5	0	1	298	1	298	4.5e-162	580.1
SiteB_k141_4587_1	N	GH57	N	N	1	GH57	WP_132014732.1 DUF1957 domain-containing protein [Hydrogenispora ethanolica]	WP_132014732.1	77.9	104	23	0	1	104	327	430	2.6e-45	190.7
SiteB_k141_4614_2	GH4(13-193)	GH4	N	N	2	GH4	WP_094550701.1 alpha-glucosidase/alpha-galactosidase [Petroclostridium xylanilyticum]	WP_094550701.1	68.9	193	60	0	1	193	1	193	9.1e-79	302.8
SiteB_k141_4619_2	GH57(2-258)	GH57	GH57	N	3	GH57	WP_073341708.1 DUF1957 domain-containing protein [Caldanaerobius fijiensis]	WP_073341708.1	91.8	366	30	0	1	366	164	529	2.1e-206	727.6
SiteB_k141_4624_1	GH130(2-113)	GH130	N	N	2	GH130	WP_068140853.1 glycosidase [Limnochorda pilosa]	WP_068140853.1	72.6	113	31	0	1	113	141	253	1.8e-47	198
SiteB_k141_4702_1	CBM6(69-193)+CBM6(224-327)	N	CBM6	N	2	CBM6	WP_082562556.1 carbohydrate-binding protein [Paenibacillus sp. Root444D2]	WP_082562556.1	69.3	410	119	1	4	406	332	741	4.6e-170	607.1
SiteB_k141_4750_2	GH4(2-121)	N	N	N	1	GH4	WP_073345341.1 hypothetical protein [Caldanaerobius fijiensis]	WP_073345341.1	86.1	115	16	0	1	115	1	115	4.4e-44	186.8
SiteB_k141_4778_1	GH73(221-343)	GH73	N	N	2	GH73	WP_066633028.1 hypothetical protein [Desulfofarcimen intricatum]	WP_066633028.1	49.4	358	165	7	1	355	1	345	9e-81	310.5
SiteB_k141_4799_9	GT28(204-348)	GT28	GT28	N	3	GT28	WP_085112430.1 glycosyltransferase [Thermoanaerobacterium sp. PSU-2]	WP_085112430.1	99.7	371	1	0	1	371	1	371	3.5e-209	736.9
SiteB_k141_480_1	CE4(99-240)	N	N	N	1	CE4	WP_073344790.1 polysaccharide deacetylase family protein [Caldanaerobius fijiensis]	WP_073344790.1	62.5	275	92	3	8	275	11	281	1.5e-92	349
SiteB_k141_4819_26	GH18(45-352)	N	GH18	Y(1-20)	2	GH18	WP_086033176.1 glycoside hydrolase family 18 protein [Desulfurella amilsii]	WP_086033176.1	84.9	371	54	2	1	370	1	370	2.1e-182	647.9
SiteB_k141_4820_2	CE4(48-173)	CE4	N	Y(1-42)	2	CE4	WP_003543992.1 polysaccharide deacetylase family sporulation protein PdaB [Desulfotomaculum nigrificans]	WP_003543992.1	63.7	248	90	0	1	248	1	248	2.4e-89	338.2
SiteB_k141_4836_4	GH102(152-308)	GH102	GH102	Y(1-39)	3	GH102	WP_041609389.1 MULTISPECIES: murein transglycosylase A [Thiomonas]	WP_041609389.1	80.8	360	67	1	57	414	52	411	3.5e-173	617.5
SiteB_k141_4862_4	GH23(87-198)	GH23	N	N	2	GH23	WP_083816798.1 lytic transglycosylase domain-containing protein [Thermaerobacter marianensis]	WP_083816798.1	57.8	116	35	2	83	196	42	145	1.7e-22	115.9
SiteB_k141_4869_2	N	GH30	GH30_3	N	2	GH30	WP_011026391.1 O-glycosyl hydrolase family protein [Caldanaerobacter subterraneus]	WP_011026391.1	92.7	286	21	0	1	286	351	636	8.1e-113	416.4
SiteB_k141_4869_3	GH30_1(33-441)	GH30	GH30_1	N	3	GH30	WP_011026390.1 glycoside hydrolase family 30 protein [Caldanaerobacter subterraneus]	WP_011026390.1	96.8	443	14	0	1	443	1	443	1.2e-256	894.8
SiteB_k141_4882_1	GT51(34-209)	GT51	GT51	N	3	GT51	WP_156053870.1 MULTISPECIES: penicillin-binding protein 1A [unclassified Thiomonas]	WP_156053870.1	89.3	456	49	0	2	457	51	506	9.5e-233	815.5
SiteB_k141_4912_2	N	N	GH23	N	1	GH23	WP_013122957.1 microcin C ABC transporter permease YejB [Thiomonas intermedia]	WP_013122957.1	96.3	352	13	0	15	366	1	352	8e-190	672.5
SiteB_k141_4930_1	GH135(2-225)	N	N	N	1	GH135	WP_070073003.1 hypothetical protein [Acidihalobacter prosperus]	WP_070073003.1	44.9	274	144	4	240	510	31	300	5.4e-59	238.4
SiteB_k141_494_11	N	N	GT4	N	1	GT4	WP_055449938.1 F0F1 ATP synthase subunit alpha [Thiomonas bhubaneswarensis]	WP_055449938.1	95.1	513	25	0	1	513	1	513	1.3e-273	951.4
SiteB_k141_494_4	GT9(69-335)	GT9	GT9	N	3	GT9	WP_013124227.1 lipopolysaccharide heptosyltransferase II [Thiomonas intermedia]	WP_013124227.1	73.5	355	93	1	1	354	1	355	1.2e-137	499.2
SiteB_k141_4988_1	N	GH31	N	N	1	GH31	WP_099253256.1 alpha-xylosidase [Thermoanaerobacterium thermosaccharolyticum]	WP_099253256.1	97.1	139	4	0	1	139	434	572	7.2e-75	289.3
SiteB_k141_5008_1	GH125(90-274)	N	N	N	1	GH125	WP_011026482.1 glycoside hydrolase family 125 protein [Caldanaerobacter subterraneus]	WP_011026482.1	91.7	301	25	0	1	301	292	592	3.6e-164	587
SiteB_k141_5051_1	GH57(11-212)	GH57	GH57	N	3	GH57	WP_027356387.1 DUF1957 domain-containing protein [Desulfofundulus thermocisternus]	WP_027356387.1	75.2	322	80	0	1	322	213	534	1.2e-144	522.3
SiteB_k141_5076_1	AA6(5-102)	N	N	N	1	AA6	WP_161848218.1 NAD(P)H:quinone oxidoreductase [Athalassotoga saccharophila]	WP_161848218.1	86.4	103	14	0	1	103	1	103	1.2e-42	181.8
SiteB_k141_51_2	GH57(7-273)	GH57	GH57	N	3	GH57	WP_068718639.1 DUF1957 domain-containing protein [Orenia metallireducens]	WP_068718639.1	60.7	333	126	3	4	332	6	337	1.8e-111	412.1
SiteB_k141_5135_1	GH23(84-189)	GH23	N	N	2	GH23	WP_085112672.1 lytic transglycosylase domain-containing protein [Thermoanaerobacterium sp. PSU-2]	WP_085112672.1	84.6	195	30	0	1	195	1	195	1.1e-81	312.4
SiteB_k141_5152_3	GT2_Glycos_transf_2(3-139)	N	GT2	N	2	GT2	WP_155862316.1 glycosyltransferase [Acidianus infernus]	WP_155862316.1	97.9	242	5	0	1	242	1	242	1.9e-118	434.9
SiteB_k141_5164_1	N	GT4	N	N	1	GT4	WP_004872341.1 sucrose synthase [Acidithiobacillus caldus]	WP_004872341.1	94.4	162	9	0	1	162	414	575	4.2e-82	313.5
SiteB_k141_5193_3	N	N	GH13_11	N	1	GH13	WP_066670903.1 serine hydroxymethyltransferase [Desulfotomaculum copahuensis]	WP_066670903.1	87.9	413	49	1	1	412	1	413	2.2e-204	721.1
SiteB_k141_5215_1	GT4(1-62)	N	N	N	1	GT4	WP_088553514.1 glycosyltransferase family 4 protein [Calderihabitans maritimus]	WP_088553514.1	56.7	90	39	0	1	90	301	390	1.5e-20	108.2
SiteB_k141_5217_2	N	N	CBM50	N	1	CBM50	WP_085113602.1 LysM peptidoglycan-binding domain-containing protein [Thermoanaerobacterium sp. PSU-2]	WP_085113602.1	99	413	4	0	1	413	1	413	1e-233	818.5
SiteB_k141_5318_2	N	N	GT4	N	1	GT4	WP_013121502.1 glycosyltransferase family 4 protein [Thermincola potens]	WP_013121502.1	61.3	300	113	2	1	297	1	300	1.6e-103	385.6
SiteB_k141_5386_1	AA4(22-224)	N	N	N	1	AA4	WP_081908095.1 FAD-binding protein [Thermoanaerosceptrum fracticalcis]	WP_081908095.1	67.1	441	145	0	1	441	35	475	2.4e-172	614.8
SiteB_k141_5416_1	N	GT83	N	N	1	GT83	WP_070114712.1 glycosyltransferase family 39 protein [Acidithiobacillus caldus]	WP_070114712.1	100	136	0	0	1	136	127	262	2.1e-71	277.7
SiteB_k141_5428_6	N	N	GT0	N	1	GT0	WP_085113108.1 UDP-N-acetylglucosamine 2-epimerase (non-hydrolyzing) [Thermoanaerobacterium sp. PSU-2]	WP_085113108.1	98.4	383	6	0	1	383	1	383	4.4e-215	756.5
SiteB_k141_5468_1	N	CE4	N	N	1	CE4	WP_066635310.1 polysaccharide deacetylase family protein [Desulfofarcimen intricatum]	WP_066635310.1	68.8	80	25	0	3	82	161	240	6.4e-26	125.9
SiteB_k141_5472_4	N	N	GH101	N	1	GH101	WP_085112758.1 methylmalonyl-CoA carboxyltransferase [Thermoanaerobacterium sp. PSU-2]	WP_085112758.1	99.4	516	3	0	1	516	1	516	2.6e-295	1023.5
SiteB_k141_5474_2	AA6(50-125)	N	N	N	1	AA6	WP_013787668.1 flavodoxin family protein [Thermoanaerobacterium xylanolyticum]	WP_013787668.1	88.5	157	18	0	1	157	19	175	1.5e-76	295
SiteB_k141_5475_1	CE10(13-130)	N	N	N	1	CE10	WP_069284772.1 S9 family peptidase [Sulfolobus sp. A20]	WP_069284772.1	89.5	133	13	1	1	133	313	444	2.4e-67	264.2
SiteB_k141_5495_2	GT28(190-355)	GT28	GT28	N	3	GT28	WP_066668319.1 undecaprenyldiphospho-muramoylpentapeptide beta-N-acetylglucosaminyltransferase [Desulfotomaculum copahuensis]	WP_066668319.1	71.5	368	105	0	1	368	1	368	9.4e-146	526.2
SiteB_k141_5502_1	N	GT21	N	N	1	GT21	WP_009992076.1 glycosyltransferase family 2 protein [Saccharolobus solfataricus]	WP_009992076.1	81.6	147	27	0	1	147	182	328	1.4e-63	251.9
SiteB_k141_5538_1	GT2_Glycos_transf_2(4-90)	GT2	N	N	2	GT2	WP_012269529.1 MULTISPECIES: glycosyltransferase family 2 protein [Thermoanaerobacter]	WP_012269529.1	95.6	91	4	0	1	91	1	91	7.6e-41	175.6
SiteB_k141_558_1	GH36(2-305)	GH36	GH36	N	3	GH36	WP_042833541.1 alpha-galactosidase [Thermoanaerobacter sp. YS13]	WP_042833541.1	95.7	305	13	0	1	305	78	382	6.9e-171	609.4
SiteB_k141_5582_1	GH130(26-323)	GH130	GH130	N	3	GH130	WP_094045409.1 glycosylase [Thermoanaerobacterium thermosaccharolyticum]	WP_094045409.1	99.4	338	2	0	1	338	1	338	1.1e-204	721.8
SiteB_k141_5604_6	N	N	GH23	N	1	GH23	WP_084727019.1 M23 family metallopeptidase [Thermoanaerobacter uzonensis]	WP_084727019.1	82.6	397	69	0	1	397	1	397	5.3e-187	663.3
SiteB_k141_5611_2	N	GT4	N	N	1	GT4	WP_015898985.1 glycosyltransferase family 4 protein [Persephonella marina]	WP_015898985.1	78.9	123	26	0	1	123	1	123	4.9e-51	209.9
SiteB_k141_5621_1	GH3(40-281)	GH3	GH3	N	3	GH3	WP_073341616.1 glycosyl hydrolase [Caldanaerobius fijiensis]	WP_073341616.1	99.4	500	3	0	1	500	3	502	3e-296	1026.5
SiteB_k141_5744_2	GT2_Glycos_transf_2(52-128)	N	N	N	1	GT2	WP_042833655.1 glycosyltransferase [Thermoanaerobacter sp. YS13]	WP_042833655.1	79.5	132	27	0	1	132	1	132	8.2e-60	239.2
SiteB_k141_5751_16	GT5(23-502)	GT5	GT5	N	3	GT5	WP_082454422.1 glycogen synthase GlgA [Thiomonas bhubaneswarensis]	WP_082454422.1	81	485	92	0	22	506	9	493	1.9e-229	804.7
SiteB_k141_5751_17	GT35(113-823)	GT35	GT35	N	3	GT35	WP_055451500.1 glycogen/starch/alpha-glucan phosphorylase [Thiomonas bhubaneswarensis]	WP_055451500.1	86.5	825	111	0	1	825	1	825	0	1474.9
SiteB_k141_5751_2	N	N	GT5	N	1	GT5	WP_079415319.1 glucose-1-phosphate adenylyltransferase [Thiomonas intermedia]	WP_079415319.1	85.5	442	64	0	1	442	1	442	5.3e-220	773.1
SiteB_k141_5751_4	N	GT35	N	N	1	GT35	WP_013104639.1 MULTISPECIES: phosphopyruvate hydratase [Thiomonas]	WP_013104639.1	67.3	297	57	2	161	417	135	431	5.8e-99	370.9
SiteB_k141_581_1	GT2_Glycos_transf_2(12-142)	N	N	N	1	GT2	WP_095601678.1 glycosyltransferase [Pseudomonas sp. PIC25]	WP_095601678.1	55.9	136	60	0	1	136	413	548	3.7e-37	164.1
SiteB_k141_5820_1	N	N	GH38	N	1	GH38	WP_083761123.1 hypothetical protein [Thermoanaerobacter italicus]	WP_083761123.1	70	387	116	0	1	387	504	890	1.5e-157	565.5
SiteB_k141_5826_3	GT5(84-380)	GT4	GT4	N	3	GT4	WP_085113170.1 glycogen synthase [Thermoanaerobacterium sp. PSU-2]	WP_085113170.1	100	388	0	0	1	388	1	388	1.3e-225	791.6
SiteB_k141_583_1	N	GH84	N	N	1	GH84	WP_015868532.1 hyaluronidase [Kosmotoga olearia]	WP_015868532.1	60.5	76	30	0	5	80	8	83	1.1e-22	115.2
SiteB_k141_5843_1	N	N	GH2	N	1	GH2	WP_038068422.1 glycoside hydrolase family 2 protein [Thermoanaerobacterium aotearoense]	WP_038068422.1	100	188	0	0	1	188	559	746	4.7e-101	376.7
SiteB_k141_5858_1	N	GT28	N	N	1	GT28	WP_022587308.1 undecaprenyldiphospho-muramoylpentapeptide beta-N-acetylglucosaminyltransferase [Caldanaerobacter subterraneus]	WP_022587308.1	96.7	150	5	0	1	150	1	150	6.4e-77	296.2
SiteB_k141_5895_2	CE4(14-105)	N	N	N	1	CE4	WP_012962956.1 polysaccharide deacetylase family protein [Hydrogenobacter thermophilus]	WP_012962956.1	61.9	105	40	0	1	105	38	142	1e-31	145.6
SiteB_k141_5961_11	GT4(204-352)	N	GT4	N	2	GT4	WP_025392180.1 glycosyltransferase family 4 protein [Desulfurella acetivorans]	WP_025392180.1	72.4	381	105	0	1	381	1	381	2.4e-160	574.7
SiteB_k141_6028_1	CE9(3-188)	N	N	N	1	CE9	WP_110269823.1 N-acetylglucosamine-6-phosphate deacetylase [Acidianus brierleyi]	WP_110269823.1	81.5	189	35	0	1	189	15	203	1.6e-88	335.1
SiteB_k141_6044_1	CBM6(1-61)	CBM6	N	N	2	CBM6	WP_135154144.1 carbohydrate-binding protein [Cohnella luojiensis]	WP_135154144.1	68.8	112	35	0	1	112	736	847	5.3e-44	186.4
SiteB_k141_6076_1	GH123(91-528)	N	GH123	N	2	GH123	WP_084111093.1 DUF4091 domain-containing protein [Caldanaerobius fijiensis]	WP_084111093.1	97.2	580	16	0	1	580	4	583	0	1172.9
SiteB_k141_6082_4	N	N	CBM50	N	1	CBM50	WP_055449311.1 penicillin-binding protein 2 [Thiomonas bhubaneswarensis]	WP_055449311.1	86.6	740	90	1	1	731	1	740	0	1233.4
SiteB_k141_6083_1	CE4(9-149)	CE4	N	N	2	CE4	WP_012674872.1 polysaccharide deacetylase family protein [Sulfurihydrogenibium azorense]	WP_012674872.1	99.5	183	1	0	1	183	41	223	2e-101	377.9
SiteB_k141_61_1	GH20(94-289)	GH20	GH20	N	3	GH20	WP_132039026.1 beta-N-acetylhexosaminidase [Caldanaerobacter subterraneus]	WP_132039026.1	96.7	306	10	0	2	307	1	306	9.1e-179	635.6
SiteB_k141_6118_2	CE4(135-259)	N	N	N	1	CE4	WP_073344790.1 polysaccharide deacetylase family protein [Caldanaerobius fijiensis]	WP_073344790.1	39.7	262	111	5	45	289	43	274	4e-41	178.3
SiteB_k141_6126_1	GT9(2-97)	GT9	N	N	2	GT9	WP_109134376.1 lipopolysaccharide heptosyltransferase II [Candidatus Sulfobium mesophilum]	WP_109134376.1	56.1	114	50	0	1	114	231	344	5e-29	136.7
SiteB_k141_6138_8	N	N	CBM50	N	1	CBM50	WP_033426665.1 MULTISPECIES: LysM peptidoglycan-binding domain-containing protein [Thermoanaerobacter]	WP_033426665.1	84.4	424	66	0	5	428	1	424	9.7e-211	742.3
SiteB_k141_6139_1	AA4(6-243)	N	N	N	1	AA4	WP_009609627.1 FAD-binding protein [Caldanaerobacter subterraneus]	WP_009609627.1	94.8	458	24	0	1	458	1	458	8.3e-253	882.1
SiteB_k141_6166_1	GH130(4-146)	GH130	N	N	2	GH130	WP_073341929.1 glycosidase [Caldanaerobius fijiensis]	WP_073341929.1	94.5	146	8	0	1	146	1	146	1.4e-76	295
SiteB_k141_6168_1	GH38(93-305)	N	N	N	1	GH38	WP_073341270.1 alpha-mannosidase [Caldanaerobius fijiensis]	WP_073341270.1	85.2	305	45	0	1	305	1	305	2e-157	564.7
SiteB_k141_6170_1	N	GH73	N	N	1	GH73	WP_143800677.1 cell wall hydrolase [Paenibacillus thiaminolyticus]	WP_143800677.1	40.3	424	233	9	4	422	3	411	2.4e-76	295.8
SiteB_k141_619_2	N	CE11	N	N	1	CE11	WP_003543734.1 3-hydroxyacyl-ACP dehydratase FabZ [Desulfotomaculum nigrificans]	WP_003543734.1	78.7	141	30	0	1	141	1	141	5.4e-57	229.9
SiteB_k141_6203_1	N	GH36	N	N	1	GH36	WP_042833541.1 alpha-galactosidase [Thermoanaerobacter sp. YS13]	WP_042833541.1	99.3	149	1	0	1	149	234	382	6.5e-82	312.8
SiteB_k141_6220_114	N	N	GT2	N	1	GT2	WP_011901021.1 glycosyltransferase family 2 protein [Pyrobaculum arsenaticum]	WP_011901021.1	100	354	0	0	1	354	1	354	7.7e-206	725.7
SiteB_k141_6220_188	GH99(327-599)	N	GH99	N	2	GH99	WP_011901093.1 hypothetical protein [Pyrobaculum arsenaticum]	WP_011901093.1	99.8	609	1	0	1	609	1	609	0	1111.7
SiteB_k141_6287_5	GT28(189-352)	GT28	N	N	2	GT28	WP_040826334.1 undecaprenyldiphospho-muramoylpentapeptide beta-N-acetylglucosaminyltransferase [Thermaerobacter subterraneus]	WP_040826334.1	53	370	168	2	1	364	1	370	1.4e-93	352.8
SiteB_k141_634_1	GT2_Glycos_transf_2(3-112)	N	N	N	1	GT2	WP_066203779.1 glycosyltransferase family 2 protein [Hydrogenibacillus schlegelii]	WP_066203779.1	91.5	117	10	0	1	117	1	117	1.5e-49	204.9
SiteB_k141_6367_1	GH13_39(2-126)	N	N	N	1	GH13	WP_031314260.1 pullulanase [Caldanaerobacter subterraneus]	WP_031314260.1	92.2	129	10	0	1	129	632	760	1.2e-63	251.9
SiteB_k141_6421_2	N	GT2	N	N	1	GT2	WP_148205417.1 glycosyltransferase [Sulfurihydrogenibium azorense]	WP_148205417.1	98.9	182	2	0	1	182	86	267	5e-100	373.2
SiteB_k141_6423_2	GT4(228-374)	N	N	N	1	GT4	WP_045087785.1 glycosyltransferase family 4 protein [Defluviitoga tunisiensis]	WP_045087785.1	43.3	416	205	10	1	406	1	395	1.7e-84	322.8
SiteB_k141_6423_5	GH109(5-130)	N	N	N	1	GH109	WP_011025062.1 Gfo/Idh/MocA family oxidoreductase [Caldanaerobacter subterraneus]	WP_011025062.1	94.8	367	19	0	1	367	1	367	3e-203	717.2
SiteB_k141_6423_6	N	N	GT4	N	1	GT4	WP_049684727.1 nucleotide sugar dehydrogenase [Thermoanaerobacter kivui]	WP_049684727.1	97.4	417	11	0	1	417	29	445	4.9e-236	826.2
SiteB_k141_6441_14	GT2_Glycos_transf_2(4-133)	CE4+GT2	N	N	2	CE4	WP_038040572.1 glycosyltransferase family 2 protein [Thermorudis peleae]	WP_038040572.1	60.4	225	87	1	2	224	6	230	2.7e-71	278.1
SiteB_k141_6549_5	GT2_Glycos_transf_2(2-120)	GT2	N	N	2	GT2	WP_078060460.1 glycosyltransferase family 2 protein [Desulfotomaculum copahuensis]	WP_078060460.1	81.9	248	45	0	1	248	11	258	1.2e-112	415.6
SiteB_k141_6553_1	GH109(5-111)	N	N	N	1	GH109	WP_043883772.1 Gfo/Idh/MocA family oxidoreductase [Caldanaerobacter subterraneus]	WP_043883772.1	91.1	112	10	0	1	112	1	112	1.2e-51	211.8
SiteB_k141_658_16	N	N	CBM50	N	1	CBM50	WP_006569761.1 DUF3794 domain-containing protein [Thermoanaerobacter siderophilus]	WP_006569761.1	90.7	508	47	0	1	508	1	508	2.1e-252	880.9
SiteB_k141_6586_2	GH29(6-303)	GH29	GH29	N	3	GH29	WP_073341647.1 alpha-L-fucosidase [Caldanaerobius fijiensis]	WP_073341647.1	99.5	407	2	0	1	407	1	407	3.1e-251	876.7
SiteB_k141_6599_2	GT28(190-356)	GT28	N	N	2	GT28	WP_088553553.1 undecaprenyldiphospho-muramoylpentapeptide beta-N-acetylglucosaminyltransferase [Calderihabitans maritimus]	WP_088553553.1	49.7	368	184	1	2	369	1	367	4.7e-89	337.8
SiteB_k141_6629_2	CE4(102-244)	N	N	N	1	CE4	WP_073342105.1 polysaccharide deacetylase family protein [Caldanaerobius fijiensis]	WP_073342105.1	79.7	300	61	0	1	300	1	300	9e-139	502.7
SiteB_k141_6743_4	GH109(5-122)	N	N	N	1	GH109	WP_085112282.1 Gfo/Idh/MocA family oxidoreductase [Thermoanaerobacterium sp. PSU-2]	WP_085112282.1	99.3	279	2	0	1	279	1	279	2.2e-161	577.8
SiteB_k141_677_1	N	GH1	N	N	1	GH1	WP_069282969.1 MULTISPECIES: glycoside hydrolase family 1 protein [unclassified Sulfolobus]	WP_069282969.1	89.9	139	14	0	1	139	351	489	5.2e-73	283.1
SiteB_k141_6794_2	CBM50(8-51)	N	N	N	1	CBM50	WP_073343620.1 SafA/ExsA family spore coat assembly protein [Caldanaerobius fijiensis]	WP_073343620.1	90	130	13	0	1	130	1	130	2.2e-25	124.8
SiteB_k141_6796_2	N	N	CBM50	Y(1-31)	1	CBM50	WP_084666152.1 bifunctional 2',3'-cyclic-nucleotide 2'-phosphodiesterase/3'-nucleotidase [Thermanaeromonas toyohensis]	WP_084666152.1	72.3	1270	347	4	1	1268	1	1267	0	1887.8
SiteB_k141_6796_44	N	N	AA1	N	1	AA1	WP_093688148.1 ATP-dependent metallopeptidase FtsH/Yme1/Tma family protein [Sporolituus thermophilus]	WP_093688148.1	70.7	593	173	1	1	593	1	592	2.8e-216	761.1
SiteB_k141_6815_1	N	N	GH13_11	N	1	GH13	WP_106801996.1 serine hydroxymethyltransferase [Candidatus Desulfosporosinus infrequens]	WP_106801996.1	72.4	392	108	0	1	392	26	417	4e-163	583.9
SiteB_k141_6841_4	GT4(211-364)	GT4	GT4	N	3	GT4	WP_156013657.1 glycosyltransferase [Sulfurisphaera ohwakuensis]	WP_156013657.1	81.3	396	72	1	2	397	1	394	1.4e-190	675.2
SiteB_k141_6852_1	CBM32(43-146)	N	N	N	1	CBM32	WP_045168685.1 hypothetical protein [Caldicellulosiruptor morganii]	WP_045168685.1	92.6	148	11	0	1	148	728	875	1.2e-70	275.4
SiteB_k141_6902_16	N	N	CE8	N	1	CE8	WP_043903938.1 acyl-CoA dehydrogenase [Parageobacillus genomosp. 1]	WP_043903938.1	70.2	399	117	1	8	404	3	401	5.3e-166	593.6
SiteB_k141_691_1	GH4(5-183)	GH4	GH4	N	3	GH4	WP_073342647.1 alpha-glucosidase/alpha-galactosidase [Caldanaerobius fijiensis]	WP_073342647.1	99.2	240	2	0	1	240	1	240	2e-133	484.6
SiteB_k141_6962_3	GT2_Glyco_tranf_2_3(56-281)	N	GT2	N	2	GT2	WP_155862280.1 glycosyltransferase [Acidianus infernus]	WP_155862280.1	97.9	420	9	0	1	420	1	420	4.8e-223	783.1
SiteB_k141_6981_2	N	N	GH23	N	1	GH23	WP_038001849.1 peptidoglycan DD-metalloendopeptidase family protein [Thermoanaerobacter thermocopriae]	WP_038001849.1	46.6	592	286	11	6	593	6	571	2.4e-135	492.3
SiteB_k141_6986_11	GH144(37-434)	N	GH144	N	2	GH144	WP_100334095.1 hypothetical protein [Bacillus sp. FJAT-45122]	WP_100334095.1	63.3	436	156	2	2	434	4	438	2.4e-164	588.2
SiteB_k141_6986_2	GH35(10-432)	GH35	GH35	N	3	GH35	WP_103091180.1 glycosyl hydrolase [Pseudoclostridium thermosuccinogenes]	WP_103091180.1	63	802	297	0	1	802	1	802	0	1103.6
SiteB_k141_6986_8	N	N	GH0	Y(1-32)	1	GH0	WP_149157633.1 hypothetical protein [Bacillus sp. CH30_1T]	WP_149157633.1	39.7	770	436	8	1	760	1	752	3.9e-162	581.6
SiteB_k141_6991_1	GH52(1-258)	N	GH52	N	2	GH52	WP_012994354.1 xylan 1,4-beta-xylosidase [Thermoanaerobacter italicus]	WP_012994354.1	99.6	258	1	0	1	258	25	282	1.7e-146	528.1
SiteB_k141_6999_1	GT4(30-123)	N	N	N	1	GT4	WP_006522364.1 glycosyltransferase family 4 protein [Desulfallas gibsoniae]	WP_006522364.1	55.6	126	54	2	1	124	166	291	5.4e-29	136.7
SiteB_k141_7022_2	GT4(9-108)	N	N	N	1	GT4	WP_028950743.1 glycosyltransferase [Sulfurihydrogenibium subterraneum]	WP_028950743.1	62	137	52	0	1	137	226	362	1.2e-40	175.6
SiteB_k141_704_1	GT41(1-345)	N	N	N	1	GT41	WP_081857920.1 tetratricopeptide repeat protein [Thiomonas sp. FB-Cd]	WP_081857920.1	79	348	73	0	1	348	361	708	4.4e-161	577
SiteB_k141_712_2	N	CE11	N	N	1	CE11	WP_004871114.1 3-hydroxyacyl-ACP dehydratase FabZ [Acidithiobacillus caldus]	WP_004871114.1	100	144	0	0	1	144	1	144	3.7e-74	287
SiteB_k141_713_1	N	GH94	N	N	1	GH94	WP_042833569.1 glycosyl transferase family 36 [Thermoanaerobacter sp. YS13]	WP_042833569.1	96.7	121	4	0	1	121	398	518	4.4e-68	266.5
SiteB_k141_716_1	N	GH38	GH38	N	2	GH38	WP_073341172.1 alpha-mannosidase [Caldanaerobius fijiensis]	WP_073341172.1	72.9	269	73	0	1	269	1	269	7.6e-113	416.4
SiteB_k141_7168_5	N	N	GT2	N	1	GT2	WP_049685889.1 pyruvate:ferredoxin (flavodoxin) oxidoreductase [Thermoanaerobacter kivui]	WP_049685889.1	95.7	1068	46	0	10	1077	1	1068	0	2072.7
SiteB_k141_7175_1	N	N	GT13	N	1	GT13	WP_085112975.1 valine--tRNA ligase [Thermoanaerobacterium sp. PSU-2]	WP_085112975.1	99.7	653	2	0	1	653	167	819	0	1351.7
SiteB_k141_7227_1	GT4(101-253)	GT4	N	N	2	GT4	WP_148120027.1 glycosyltransferase [Methanofervidicoccus sp. A16]	WP_148120027.1	52.1	267	120	6	16	278	111	373	4.4e-63	251.1
SiteB_k141_7228_32	N	N	GT47	N	1	GT47	WP_013496721.1 adenylosuccinate synthase [Thermaerobacter marianensis]	WP_013496721.1	65.3	427	147	1	1	427	1	426	2e-163	585.1
SiteB_k141_7238_3	N	N	GT13	N	1	GT13	WP_042832663.1 valine--tRNA ligase [Thermoanaerobacter sp. YS13]	WP_042832663.1	93.6	879	56	0	1	879	1	879	0	1728
SiteB_k141_7255_15	GT4(206-353)	GT4	GT4	N	3	GT4	WP_004400270.1 MULTISPECIES: glycogen synthase [Thermoanaerobacter]	WP_004400270.1	95.6	388	17	0	1	388	1	388	2.8e-217	763.8
SiteB_k141_7259_2	GT2_Glycos_transf_2(4-127)	N	N	N	1	GT2	WP_052216572.1 glycosyltransferase family 2 protein [Thermincola ferriacetica]	WP_052216572.1	62.2	209	78	1	1	209	1	208	1.3e-67	265.8
SiteB_k141_729_1	N	GH57	N	N	1	GH57	WP_110369849.1 alpha-amylase [Metallosphaera hakonensis]	WP_110369849.1	63.4	123	41	1	2	120	164	286	1.7e-40	174.9
SiteB_k141_7325_3	GT51(51-226)	GT51	GT51	N	3	GT51	WP_059175923.1 PBP1A family penicillin-binding protein [Thermodesulfovibrio aggregans]	WP_059175923.1	64.5	578	204	1	8	585	9	585	4.1e-220	773.9
SiteB_k141_734_2	GH151(30-151)	N	N	N	1	GH151	WP_073343567.1 beta-galactosidase [Caldanaerobius fijiensis]	WP_073343567.1	94.7	151	8	0	1	151	1	151	1.3e-82	315.1
SiteB_k141_7354_6	N	CE11	N	N	1	CE11	WP_022587535.1 3-hydroxyacyl-ACP dehydratase FabZ [Caldanaerobacter subterraneus]	WP_022587535.1	92.2	141	11	0	1	141	1	141	4.3e-67	263.5
SiteB_k141_7362_1	GT26(55-224)	GT26	N	N	2	GT26	WP_066671033.1 WecB/TagA/CpsF family glycosyltransferase [Desulfotomaculum copahuensis]	WP_066671033.1	73.8	256	47	3	1	239	1	253	1.1e-94	355.9
SiteB_k141_7403_2	GH28(1-139)	GH28	CE8	N	3	GH28	WP_085113453.1 hypothetical protein [Thermoanaerobacterium sp. PSU-2]	WP_085113453.1	98.7	371	5	0	1	371	460	830	3.4e-212	746.9
SiteB_k141_7476_2	N	CBM50	CBM50	N	2	CBM50	WP_085113436.1 peptidoglycan DD-metalloendopeptidase family protein [Thermoanaerobacterium sp. PSU-2]	WP_085113436.1	99.3	401	3	0	1	401	1	401	7.6e-226	792.3
SiteB_k141_7495_46	N	N	GT2	N	1	GT2	WP_092128813.1 pyruvate:ferredoxin (flavodoxin) oxidoreductase [Desulfurella multipotens]	WP_092128813.1	93.2	1177	80	0	1	1177	1	1177	0	2219.9
SiteB_k141_7527_3	N	N	CE9	N	1	CE9	WP_086033355.1 Tm-1-like ATP-binding domain-containing protein [Desulfurella amilsii]	WP_086033355.1	91.4	397	34	0	1	397	1	397	2.5e-205	724.2
SiteB_k141_7544_1	N	CE9	N	N	1	CE9	WP_066201954.1 N-acetylglucosamine-6-phosphate deacetylase [Hydrogenibacillus schlegelii]	WP_066201954.1	66.7	135	34	1	1	124	96	230	2e-31	144.8
SiteB_k141_7587_1	GT4(52-191)	N	GT4	N	2	GT4	WP_014806421.1 methyltransferase domain-containing protein [Acetomicrobium mobile]	WP_014806421.1	61.5	338	127	1	2	336	394	731	7.9e-123	449.9
SiteB_k141_7587_2	GT2_Glycos_transf_2(6-126)	N	N	N	1	GT2	WP_134114498.1 glycosyltransferase [Orenia marismortui]	WP_134114498.1	45	389	214	0	3	391	10	398	6.5e-97	364
SiteB_k141_7587_5	N	GT0	N	N	1	GT0	WP_068715525.1 UDP-2,4-diacetamido-2,4,6-trideoxy-beta-L-altropyranose hydrolase [Orenia metallireducens]	WP_068715525.1	30.4	424	192	7	6	413	4	340	1.7e-42	183.3
SiteB_k141_7603_2	GH103(72-366)	GH103	GH103	Y(1-41)	3	GH103	WP_156053418.1 MULTISPECIES: lytic murein transglycosylase B [unclassified Thiomonas]	WP_156053418.1	75.9	381	81	3	3	377	19	394	6e-156	560.1
SiteB_k141_762_1	GT51(51-140)	GT51	N	N	2	GT51	WP_004871629.1 penicillin-binding protein 1C [Acidithiobacillus caldus]	WP_004871629.1	99.3	141	1	0	1	141	1	141	2.3e-76	294.3
SiteB_k141_7646_1	GT4(9-131)	N	N	N	1	GT4	WP_015868968.1 MULTISPECIES: glycosyltransferase family 4 protein [Kosmotoga]	WP_015868968.1	58.6	162	67	0	1	162	220	381	6.3e-46	193.4
SiteB_k141_7646_2	GT4(180-336)	N	N	N	1	GT4	WP_165874176.1 glycosyltransferase [Rubrobacter taiwanensis]	WP_165874176.1	56.2	363	156	1	2	364	4	363	6.3e-118	433.7
SiteB_k141_7649_1	N	GT2	N	N	1	GT2	WP_005010229.1 glycosyltransferase [Nitrospina gracilis]	WP_005010229.1	55	80	35	1	2	80	807	886	3e-14	88.2
SiteB_k141_7664_1	GT2_Glycos_transf_2(3-122)	N	N	N	1	GT2	WP_014757809.1 glycosyltransferase [Thermoanaerobacterium aotearoense]	WP_014757809.1	46.4	153	75	3	1	151	1	148	2.6e-30	141.4
SiteB_k141_7673_1	N	N	GT4	N	1	GT4	WP_013788405.1 glycosyltransferase [Thermoanaerobacterium xylanolyticum]	WP_013788405.1	99.1	225	2	0	1	225	1	225	1.8e-128	468
SiteB_k141_7675_21	GT2_Glycos_transf_2(92-259)+GT2_Glyco_trans_2_3(176-360)	N	GT2	N	2	GT2	WP_011900201.1 glycosyltransferase family 2 protein [Pyrobaculum arsenaticum]	WP_011900201.1	100	513	0	0	1	513	1	513	4.7e-289	1002.7
SiteB_k141_7677_1	N	GH31	N	N	1	GH31	WP_096230318.1 glycoside hydrolase family 31 protein [Thermoanaerobacterium sp. RBIITD]	WP_096230318.1	98.6	142	2	0	1	142	201	342	2.2e-79	304.3
SiteB_k141_7689_1	N	GT30	N	N	1	GT30	WP_012963319.1 3-deoxy-D-manno-octulosonic acid transferase [Hydrogenobacter thermophilus]	WP_012963319.1	54.8	177	79	1	1	176	145	321	2.4e-51	211.5
SiteB_k141_7696_2	N	CE4	N	N	1	CE4	WP_013276881.1 polysaccharide deacetylase family protein [Thermosediminibacter oceani]	WP_013276881.1	32	219	119	6	26	239	25	218	1.7e-15	92.8
SiteB_k141_7709_1	GH4(2-131)	GH4	N	N	2	GH4	WP_161847761.1 alpha-glucosidase/alpha-galactosidase [Athalassotoga saccharophila]	WP_161847761.1	89.2	212	23	0	1	212	58	269	6.6e-112	412.9
SiteB_k141_7729_1	GH3(2-100)	N	N	N	1	GH3	WP_156055301.1 MULTISPECIES: beta-N-acetylhexosaminidase [unclassified Thiomonas]	WP_156055301.1	82.2	101	18	0	2	102	108	208	5e-41	176.4
SiteB_k141_773_3	GT2_Glycos_transf_2(10-145)	GT2	GT2	N	3	GT2	WP_055451428.1 glycosyltransferase [Thiomonas bhubaneswarensis]	WP_055451428.1	90.5	338	29	1	1	338	1	335	1.1e-169	605.5
SiteB_k141_7747_3	GT26(77-223)	N	N	N	1	GT26	WP_013121649.1 WecB/TagA/CpsF family glycosyltransferase [Thermincola potens]	WP_013121649.1	47.3	220	96	3	5	223	4	204	1.5e-45	192.6
SiteB_k141_7762_1	GT4(198-344)	GT4	GT4	N	3	GT4	WP_074665873.1 glycosyltransferase family 4 protein [Thermoanaerobacter thermohydrosulfuricus]	WP_074665873.1	94.5	348	19	0	1	348	4	351	8e-187	662.5
SiteB_k141_777_1	GT51(78-249)	N	GT51	N	2	GT51	WP_014002884.1 PBP1A family penicillin-binding protein [Acidithiobacillus caldus]	WP_014002884.1	99	312	3	0	1	312	1	312	5.8e-173	616.3
SiteB_k141_7777_1	GH127(12-328)	GH127	GH127	N	3	GH127	WP_026486269.1 glycoside hydrolase family 127 protein [Caldanaerobius polysaccharolyticus]	WP_026486269.1	74.6	418	103	3	1	418	237	651	2.8e-194	687.6
SiteB_k141_7800_1	GH13_11(27-376)	GH13+GH77	CBM48	N	3	GH13	WP_004868364.1 glycogen debranching protein GlgX [Acidithiobacillus caldus]	WP_004868364.1	99.8	470	1	0	1	470	157	626	4.1e-287	996.1
SiteB_k141_7801_1	N	GT9	N	N	1	GT9	WP_012964032.1 glycosyltransferase family 9 protein [Hydrogenobacter thermophilus]	WP_012964032.1	72.3	148	40	1	1	148	32	178	8.6e-58	232.6
SiteB_k141_7841_1	GT4(1-63)	N	N	N	1	GT4	WP_013105895.1 MULTISPECIES: glycosyltransferase family 4 protein [Thiomonas]	WP_013105895.1	80.5	113	22	0	1	113	275	387	3.9e-42	180.3
SiteB_k141_7884_2	CE14(18-130)	N	N	N	1	CE14	WP_084761428.1 PIG-L family deacetylase [Caldivirga sp. MU80]	WP_084761428.1	43.5	237	124	4	3	231	16	250	1.7e-47	199.1
SiteB_k141_7884_3	GH1(4-471)	N	GH1	N	2	GH1	WP_155951093.1 glycoside hydrolase family 1 protein [Ferroplasma acidiphilum]	WP_155951093.1	46.6	481	253	3	1	479	1	479	2.2e-134	488.8
SiteB_k141_7934_3	CE14(19-134)	N	CE14	N	2	CE14	WP_009609969.1 PIG-L family deacetylase [Caldanaerobacter subterraneus]	WP_009609969.1	88.5	260	30	0	1	260	1	260	6.6e-130	473
SiteB_k141_7942_1	GT4(133-273)	N	N	N	1	GT4	WP_156014639.1 glycosyltransferase [Sulfurisphaera ohwakuensis]	WP_156014639.1	51.3	304	139	5	5	305	109	406	5.2e-73	284.3
SiteB_k141_7945_5	GH18(134-373)	N	GH18	N	2	GH18	WP_158506825.1 hypothetical protein [Symbiobacterium thermophilum]	WP_158506825.1	52.6	361	162	3	30	386	6	361	2.2e-108	402.1
SiteB_k141_7956_1	CBM22(34-107)	N	N	N	1	CBM22	WP_161847294.1 hypothetical protein [Athalassotoga saccharophila]	WP_161847294.1	72	100	28	0	9	108	1	100	2.1e-37	164.5
SiteB_k141_7980_1	GH31(147-583)	GH31	GH31	N	3	GH31	WP_155864306.1 glycoside hydrolase family 31 protein [Acidianus infernus]	WP_155864306.1	99.8	587	1	0	1	587	1	587	0	1161.4
SiteB_k141_8004_1	GH12(3-121)	GH12	N	N	2	GH12	WP_083216361.1 MULTISPECIES: hypothetical protein [unclassified Sulfolobus]	WP_083216361.1	71.9	128	36	0	1	128	149	276	1.7e-49	204.9
SiteB_k141_803_3	N	GT19	N	N	1	GT19	WP_004871123.1 lipid-A-disaccharide synthase [Acidithiobacillus caldus]	WP_004871123.1	99.3	149	1	0	1	149	229	377	7.6e-70	272.7
SiteB_k141_8071_1	CE10(33-280)	N	N	N	1	CE10	WP_009610317.1 S9 family peptidase [Caldanaerobacter subterraneus]	WP_009610317.1	97.9	283	6	0	1	283	383	665	1.6e-169	604.7
SiteB_k141_809_3	GT2_Glycos_transf_2(10-145)	GT2	GT2	N	3	GT2	WP_055451428.1 glycosyltransferase [Thiomonas bhubaneswarensis]	WP_055451428.1	90.5	338	29	1	1	338	1	335	4.7e-168	600.1
SiteB_k141_81_2	CE16(1-196)	N	N	N	1	CE16	WP_086033448.1 autotransporter domain-containing protein [Desulfurella amilsii]	WP_086033448.1	61.4	306	65	4	1	254	152	456	3.1e-87	331.3
SiteB_k141_8124_2	CE9(5-255)	CE9	N	N	2	CE9	WP_042700375.1 N-acetylglucosamine-6-phosphate deacetylase [Thermococcus sp. PK]	WP_042700375.1	50.8	262	120	6	2	255	3	263	9.9e-62	246.5
SiteB_k141_8182_2	GT4(218-378)	N	GT4	N	2	GT4	WP_011025068.1 glycosyltransferase [Caldanaerobacter subterraneus]	WP_011025068.1	70.8	407	114	3	1	406	4	406	4.6e-162	580.5
SiteB_k141_8218_1	GH109(4-66)	N	N	N	1	GH109	WP_004399924.1 MULTISPECIES: Gfo/Idh/MocA family oxidoreductase [Thermoanaerobacter]	WP_004399924.1	97	333	10	0	1	333	53	385	1.1e-182	648.7
SiteB_k141_8276_1	N	CBM48	N	N	1	CBM48	WP_038471509.1 1,4-alpha-glucan branching protein GlgB [Acidithiobacillus caldus]	WP_038471509.1	100	156	0	0	1	156	1	156	1.3e-85	325.1
SiteB_k141_8278_1	GH109(1-127)	N	N	N	1	GH109	WP_009609824.1 Gfo/Idh/MocA family oxidoreductase [Caldanaerobacter subterraneus]	WP_009609824.1	99.2	127	1	0	1	127	7	133	4.3e-66	260
SiteB_k141_8302_1	N	GT35	N	N	1	GT35	WP_085112895.1 alpha-glucan family phosphorylase [Thermoanaerobacterium sp. PSU-2]	WP_085112895.1	100	139	0	0	1	139	1	139	5.7e-80	306.2
SiteB_k141_8310_131	GT4(188-328)	N	GT4	N	2	GT4	WP_162309144.1 glycosyltransferase [Acidianus infernus]	WP_162309144.1	99.4	353	2	0	3	355	1	353	2.3e-197	697.6
SiteB_k141_8310_168	GT4(243-400)	N	GT4	N	2	GT4	WP_155862398.1 glycosyltransferase [Acidianus infernus]	WP_155862398.1	98.6	433	6	0	1	433	1	433	1.1e-246	861.7
SiteB_k141_8310_177	N	N	GT0	N	1	GT0	WP_155862389.1 polysaccharide biosynthesis protein [Acidianus infernus]	WP_155862389.1	99.7	313	1	0	1	313	1	313	9.6e-176	625.5
SiteB_k141_8311_2	N	N	GT4	N	1	GT4	WP_156030251.1 glycosyltransferase [Thiomonas sp. FB-Cd]	WP_156030251.1	53.2	541	250	2	1	541	1	538	3.1e-161	578.2
SiteB_k141_8311_3	GT46(7-253)	GT0	GT0	N	3	GT0	WP_031407154.1 hypothetical protein [Thiomonas sp. FB-Cd]	WP_031407154.1	74.3	420	108	0	1	420	1	420	9.8e-192	679.1
SiteB_k141_8311_4	GT2_Glyco_tranf_2_3(10-221)	N	N	N	1	GT2	WP_041608858.1 MULTISPECIES: glycosyltransferase [Thiomonas]	WP_041608858.1	56.6	251	104	2	13	260	5	253	3.3e-76	294.7
SiteB_k141_8318_1	N	N	GH13_30	N	1	GH13	WP_085112892.1 DNA polymerase III subunit alpha [Thermoanaerobacterium sp. PSU-2]	WP_085112892.1	99.2	864	7	0	1	864	1	864	0	1719.5
SiteB_k141_8331_8	N	N	GT13	N	1	GT13	WP_055450175.1 valine--tRNA ligase [Thiomonas bhubaneswarensis]	WP_055450175.1	84.4	904	141	0	1	904	39	942	0	1594.7
SiteB_k141_8335_1	GT4(3-117)	N	N	N	1	GT4	WP_012546515.1 glycosyltransferase family 4 protein [Thermodesulfovibrio yellowstonii]	WP_012546515.1	67.8	115	37	0	1	115	210	324	6.8e-37	162.9
SiteB_k141_836_1	N	N	CBM61	N	1	CBM61	WP_014757106.1 glycosyl hydrolase domain-containing protein [Thermoanaerobacterium aotearoense]	WP_014757106.1	99.5	221	1	0	1	221	951	1171	7.6e-119	436
SiteB_k141_8380_1	GT4(355-474)	N	N	N	1	GT4	WP_066666462.1 glycosyltransferase family 4 protein [Desulfotomaculum copahuensis]	WP_066666462.1	67.5	510	146	5	4	501	2	503	1.2e-167	599.4
SiteB_k141_8411_1	GH1(4-407)	GH1	GH1	N	3	GH1	WP_011024792.1 glycoside hydrolase family 1 protein [Caldanaerobacter subterraneus]	WP_011024792.1	93.1	407	28	0	1	407	1	407	4.1e-235	823.2
SiteB_k141_8411_2	GH4(7-185)	GH4	GH4	N	3	GH4	WP_009610048.1 6-phospho-beta-glucosidase [Caldanaerobacter subterraneus]	WP_009610048.1	90.8	436	40	0	1	436	1	436	2.2e-234	820.8
SiteB_k141_849_1	CBM22(1-130)	N	N	N	1	CBM22	WP_013149675.1 cellulose 1,4-beta-cellobiosidase [Thermoanaerobacter mathranii]	WP_013149675.1	80.4	158	31	0	1	158	210	367	9.7e-68	265.8
SiteB_k141_8503_1	GH32(2-125)	N	N	N	1	GH32	WP_096226235.1 glycoside hydrolase family 32 protein [Geobacillus sp. FJAT-46040]	WP_096226235.1	49.6	125	55	3	3	123	137	257	1.9e-24	121.7
SiteB_k141_852_8	AA4(3-232)	N	N	N	1	AA4	WP_084663030.1 FAD-binding protein [Thermanaeromonas toyohensis]	WP_084663030.1	65.6	457	157	0	1	457	2	458	5.7e-169	603.6
SiteB_k141_852_9	AA4(9-190)	N	N	N	1	AA4	WP_084663031.1 FAD-binding oxidoreductase [Thermanaeromonas toyohensis]	WP_084663031.1	39.6	336	191	3	3	330	2	333	7.5e-53	217.6
SiteB_k141_8523_1	GH10(11-188)	N	N	N	1	GH10	WP_156775631.1 1,4-beta-xylanase [Thermoanaerobacter italicus]	WP_156775631.1	80.8	182	35	0	8	189	9	190	3.7e-82	313.9
SiteB_k141_853_1	GH161(8-1077)	N	GH161	N	2	GH161	WP_029228890.1 hypothetical protein [Caldicellulosiruptor acetigenus]	WP_029228890.1	83.1	1077	182	0	1	1077	1	1077	0	1848.9
SiteB_k141_853_2	GH81(50-690)+CBM32(768-883)	GH81	CBM32	N	3	GH81	WP_013429152.1 hypothetical protein [Caldicellulosiruptor kronotskyensis]	WP_013429152.1	88.7	1047	118	0	2	1048	3	1049	0	1925.2
SiteB_k141_8547_1	CE4(32-155)	N	N	N	1	CE4	WP_088552577.1 polysaccharide deacetylase family sporulation protein PdaB [Calderihabitans maritimus]	WP_088552577.1	60.8	153	60	0	29	181	44	196	1e-52	216.1
SiteB_k141_8548_3	GT2_Glycos_transf_2(19-114)	N	N	N	1	GT2	WP_080324922.1 glycosyltransferase [Candidatus Brocadia sapporoensis]	WP_080324922.1	32.4	213	132	6	1	208	280	485	5e-23	118.6
SiteB_k141_8550_23	GT28(212-364)	N	N	N	1	GT28	WP_082910451.1 hypothetical protein [Hydrogenibacillus schlegelii]	WP_082910451.1	66.5	385	121	1	1	385	24	400	2.5e-136	495
SiteB_k141_8550_58	CE4(46-151)	CE4	N	N	2	CE4	WP_066199725.1 polysaccharide deacetylase family protein [Hydrogenibacillus schlegelii]	WP_066199725.1	49	445	202	6	15	453	8	433	9.6e-116	426.8
SiteB_k141_8550_59	GT2_Glycos_transf_2(55-178)	N	N	N	1	GT2	WP_091171371.1 glycosyltransferase [Paenibacillus sp. 1_12]	WP_091171371.1	46.5	415	201	7	1	400	1	409	1.8e-81	312.8
SiteB_k141_8550_75	GT51(81-279)	GT51	GT51	N	3	GT51	WP_066199584.1 hypothetical protein [Hydrogenibacillus schlegelii]	WP_066199584.1	57.4	1023	409	11	25	1037	19	1024	0	1123.6
SiteB_k141_8573_1	N	GH35	GH35	N	2	GH35	WP_042833570.1 beta-galactosidase [Thermoanaerobacter sp. YS13]	WP_042833570.1	93.9	379	23	0	1	379	239	617	1.9e-210	741.1
SiteB_k141_8594_58	GT66(15-681)	N	GT66	N	2	GT66	WP_049940113.1 peptide transporter [Aciduliprofundum boonei]	WP_049940113.1	36.6	2052	1227	32	3	2029	2	2005	0	1248.8
SiteB_k141_8640_2	GH12(134-283)	N	N	N	1	GH12	WP_117354327.1 hypothetical protein [Acidilobus sp. 7A]	WP_117354327.1	36.3	248	147	8	58	300	76	317	2.9e-36	162.2
SiteB_k141_8648_1	N	N	GT51	N	1	GT51	WP_079416533.1 penicillin-binding protein 1A [Thiomonas intermedia]	WP_079416533.1	84.9	245	37	0	2	246	288	532	2.7e-117	431
SiteB_k141_8661_1	GH57(7-256)	GH57	N	N	2	GH57	WP_161848926.1 DUF1957 domain-containing protein [Athalassotoga saccharophila]	WP_161848926.1	80.5	256	49	1	1	256	2	256	4.2e-121	443.7
SiteB_k141_868_1	GT20(6-270)	GT20	GT20	N	3	GT20	WP_052217404.1 trehalose-6-phosphate synthase [Thermincola ferriacetica]	WP_052217404.1	65.2	270	94	0	1	270	24	293	1.9e-108	401.7
SiteB_k141_8739_19	N	N	GH3	N	1	GH3	WP_011887250.1 MULTISPECIES: DUF1343 domain-containing protein [Geobacillus]	WP_011887250.1	52.8	390	178	2	2	390	33	417	8.4e-121	443.4
SiteB_k141_8739_5	CE9(8-405)	CE9	N	N	2	CE9	WP_083816814.1 N-acetylglucosamine-6-phosphate deacetylase [Thermaerobacter marianensis]	WP_083816814.1	47.2	405	191	4	6	409	1	383	1.5e-91	346.3
SiteB_k141_8739_7	GH3(73-302)	GH3	GH3	N	3	GH3	WP_025848306.1 beta-N-acetylhexosaminidase [Paenibacillus ehimensis]	WP_025848306.1	48.4	562	261	5	11	570	4	538	1.7e-133	486.1
SiteB_k141_8739_8	N	GH3	N	N	1	GH3	WP_148205624.1 serine hydrolase [Symbiobacterium thermophilum]	WP_148205624.1	52	377	158	6	21	392	19	377	1.4e-94	356.3
SiteB_k141_8748_20	GH15(246-589)	GH15	GH15	N	3	GH15	WP_155862831.1 glycoside hydrolase family 15 protein [Acidianus infernus]	WP_155862831.1	99.7	601	2	0	1	601	1	601	0	1263.8
SiteB_k141_8759_2	N	N	GT13	N	1	GT13	WP_066667641.1 valine--tRNA ligase [Desulfotomaculum copahuensis]	WP_066667641.1	83.5	886	142	4	1	885	1	883	0	1555.8
SiteB_k141_8774_1	N	GH67	N	N	1	GH67	WP_012994353.1 alpha-glucuronidase [Thermoanaerobacter italicus]	WP_012994353.1	97.8	134	3	0	1	134	167	300	1.2e-69	271.9
SiteB_k141_8800_1	CBM41(49-150)	N	N	Y(1-29)	1	CBM41	WP_161848521.1 type I pullulanase [Athalassotoga saccharophila]	WP_161848521.1	60.2	264	101	1	13	276	6	265	2.7e-89	338.2
SiteB_k141_893_2	N	GT4	N	N	1	GT4	WP_115159881.1 glycosyl hydrolase [Serratia fonticola]	WP_115159881.1	64.6	82	29	0	5	86	283	364	6.2e-27	129.4
SiteB_k141_8934_1	GH2(2-553)	GH2	GH2	N	3	GH2	WP_031314175.1 glycoside hydrolase family 2 protein [Caldanaerobacter subterraneus]	WP_031314175.1	84.3	581	91	0	1	581	1	581	0	1082
SiteB_k141_8934_13	N	N	CBM50	Y(1-33)	1	CBM50	WP_003869883.1 SH3 domain-containing protein [Thermoanaerobacter ethanolicus]	WP_003869883.1	91.6	1254	93	1	1	1242	1	1254	0	2236.8
SiteB_k141_8996_1	CE7(4-220)	CE7	CE7	N	3	CE7	WP_013149674.1 prolyl oligopeptidase family serine peptidase [Thermoanaerobacter mathranii]	WP_013149674.1	99.5	221	1	0	1	221	1	221	3.1e-128	467.2
SiteB_k141_8996_2	N	GH52	GH52	N	2	GH52	WP_004399917.1 hypothetical protein [Thermoanaerobacter thermohydrosulfuricus]	WP_004399917.1	98.3	242	4	0	1	242	440	681	5.4e-134	486.5
SiteB_k141_8999_24	GH23(41-170)	N	N	N	1	GH23	WP_075517720.1 lytic transglycosylase domain-containing protein [Moorella thermoacetica]	WP_075517720.1	57.3	178	73	3	4	181	6	180	8.1e-45	189.9
SiteB_k141_8999_6	N	N	GH13_30	N	1	GH13	WP_152945951.1 DNA polymerase III subunit alpha [Desulfofundulus thermobenzoicus]	WP_152945951.1	55.5	1143	491	8	4	1140	2	1132	0	1258.8
SiteB_k141_9026_1	GT4(175-303)	N	N	N	1	GT4	WP_071521456.1 glycosyltransferase family 4 protein [Moorella thermoacetica]	WP_071521456.1	69.6	303	92	0	1	303	1	303	1.9e-128	468.4
SiteB_k141_9026_4	N	GT2	N	N	1	GT2	WP_089525035.1 glycosyltransferase family 2 protein [Paenibacillus herberti]	WP_089525035.1	74.2	155	40	0	2	156	155	309	2.4e-61	244.6
SiteB_k141_9033_1	N	GH2	GH2	N	2	GH2	WP_161847760.1 glycoside hydrolase family 2 protein [Athalassotoga saccharophila]	WP_161847760.1	77.5	320	72	0	1	320	186	505	8.4e-151	542.7
SiteB_k141_9057_1	N	GH3	GH3	N	2	GH3	WP_012269735.1 MULTISPECIES: beta-glucosidase [Thermoanaerobacter]	WP_012269735.1	86.3	329	45	0	1	329	448	776	6.8e-164	586.3
SiteB_k141_9102_2	GH18(82-340)	N	GH18	Y(1-29)	2	GH18	WP_003870188.1 glycoside hydrolase [Thermoanaerobacter ethanolicus]	WP_003870188.1	63.7	339	115	3	23	354	23	360	1.5e-129	472.2
SiteB_k141_9187_12	N	GH18	N	N	1	GH18	WP_132039950.1 copper amine oxidase [Caldanaerobacter subterraneus]	WP_132039950.1	94.5	127	7	0	1	127	297	423	9.3e-61	242.3
SiteB_k141_9187_13	N	GH18	GH18	Y(1-30)	2	GH18	WP_022587859.1 copper amine oxidase [Caldanaerobacter subterraneus]	WP_022587859.1	95.2	248	12	0	1	248	1	248	4.9e-130	473.4
SiteB_k141_9216_1	CE10(369-583)	N	N	N	1	CE10	WP_109160905.1 S9 family peptidase [Desulfurococcaceae archaeon AG1]	WP_109160905.1	52.6	591	261	8	9	584	7	593	2.9e-173	618.2
SiteB_k141_9289_1	GH15(5-214)	GH15	GH15	N	3	GH15	WP_012674825.1 glycoside hydrolase family 15 protein [Sulfurihydrogenibium azorense]	WP_012674825.1	100	214	0	0	1	214	394	607	2.1e-121	444.5
SiteB_k141_9329_2	SLH(36-76)+SLH(94-135)+CBM54(213-323)	N	CBM54	Y(1-30)	2	CBM54	WP_022587204.1 hypothetical protein [Caldanaerobacter subterraneus]	WP_022587204.1	85.5	972	138	3	115	1084	1	971	0	1640.6
SiteB_k141_9380_1	N	N	GT13	N	1	GT13	WP_066632617.1 valine--tRNA ligase [Desulfofarcimen intricatum]	WP_066632617.1	78.6	546	117	0	1	546	1	546	5.2e-278	966.1
SiteB_k141_9380_2	CE4(40-199)	N	N	N	1	CE4	WP_051965456.1 polysaccharide deacetylase family protein [Thermoanaerosceptrum fracticalcis]	WP_051965456.1	40.3	236	132	4	7	234	60	294	2.7e-38	168.7
SiteB_k141_9394_2	N	GT0	N	N	1	GT0	WP_149528673.1 glycosyltransferase [Sulfuracidifex tepidarius]	WP_149528673.1	56	50	19	1	2	51	332	378	6.5e-06	58.9
SiteB_k141_9410_1	GT2_Glycos_transf_2(17-98)	N	N	N	1	GT2	WP_132768261.1 glycosyltransferase [Tepidibacillus fermentans]	WP_132768261.1	56	91	40	0	7	97	102	192	1.5e-21	111.7
SiteB_k141_9495_1	N	N	GH6	N	1	GH6	WP_013787118.1 ATP-dependent Clp protease ATP-binding subunit [Thermoanaerobacterium xylanolyticum]	WP_013787118.1	100	648	0	0	1	648	162	809	0	1226.5
SiteB_k141_9498_2	GH3(55-207)	GH3	N	N	2	GH3	WP_155816336.1 beta-N-acetylhexosaminidase [Thiomonas intermedia]	WP_155816336.1	79.9	204	41	0	7	210	5	208	3.9e-88	334
SiteB_k141_9543_1	CBM20(23-114)	N	N	N	1	CBM20	WP_025745677.1 hypothetical protein [bacterium JKG1]	WP_025745677.1	65.9	123	42	0	1	123	618	740	4.8e-38	166.8
SiteB_k141_9571_1	GH23(66-170)	GH23	N	N	2	GH23	WP_121445384.1 lytic transglycosylase domain-containing protein [Bacillus aciditolerans]	WP_121445384.1	67.7	127	41	0	46	172	77	203	8.7e-41	176.4
SiteB_k141_9579_1	GH1(1-292)	GH1	GH1	N	3	GH1	WP_014758159.1 glycoside hydrolase family 1 protein [Thermoanaerobacterium aotearoense]	WP_014758159.1	99.7	300	1	0	1	300	83	382	8.9e-179	635.6
SiteB_k141_9634_17	GH65(335-710)	GH65	GH65	N	3	GH65	WP_006570207.1 glycoside hydrolase family 65 protein [Thermoanaerobacter siderophilus]	WP_006570207.1	91.2	780	69	0	1	780	1	780	0	1469.5
SiteB_k141_9634_20	N	N	CBM50	N	1	CBM50	WP_006570210.1 MULTISPECIES: LysM peptidoglycan-binding domain-containing protein [Thermoanaerobacter]	WP_006570210.1	94.1	202	12	0	2	203	1	202	4.3e-108	400.2
SiteB_k141_9634_8	GH65(322-710)	GH65	GH65	N	3	GH65	WP_003870327.1 glycoside hydrolase family 65 protein [Thermoanaerobacter ethanolicus]	WP_003870327.1	91.4	771	66	0	1	771	5	775	0	1451.4
SiteB_k141_9641_1	AA2(13-282)	N	N	Y(1-27)	1	AA2	WP_081129947.1 catalase/peroxidase HPI [Metallibacterium scheffleri]	WP_081129947.1	78.7	286	61	0	2	287	443	728	1.1e-122	449.1
SiteB_k141_9663_14	CE9(10-390)	CE9	N	N	2	CE9	WP_100660222.1 N-acetylglucosamine-6-phosphate deacetylase [Geobacillus thermodenitrificans]	WP_100660222.1	51.2	379	177	4	17	394	17	388	5.3e-94	354.4
SiteB_k141_9663_19	GT28(189-339)	GT28	GT28	N	3	GT28	WP_085030648.1 undecaprenyldiphospho-muramoylpentapeptide beta-N-acetylglucosaminyltransferase [Halobacillus mangrovi]	WP_085030648.1	52.7	353	162	2	2	354	5	352	9e-101	376.7
SiteB_k141_9663_4	GT4(177-323)	N	N	N	1	GT4	WP_071541277.1 glycosyltransferase [Moorella thermoacetica]	WP_071541277.1	51.4	354	171	1	1	354	1	353	2.5e-103	385.2
SiteB_k141_9663_84	GH18(179-402)	GH18	N	N	2	GH18	WP_005588356.1 LysM peptidoglycan-binding domain-containing protein [Thermicanus aegyptius]	WP_005588356.1	41.9	415	237	2	1	411	1	415	2.6e-88	335.5
SiteB_k141_9664_1	AA2(13-282)	N	N	Y(1-27)	1	AA2	WP_081129947.1 catalase/peroxidase HPI [Metallibacterium scheffleri]	WP_081129947.1	79	286	60	0	2	287	443	728	1.7e-123	451.8
SiteB_k141_9675_2	GT4(186-330)	N	GT4	N	2	GT4	WP_072969042.1 glycosyltransferase family 4 protein [Thermoanaerobacter uzonensis]	WP_072969042.1	81.4	365	68	0	1	365	1	365	2.7e-177	630.9
SiteB_k141_9698_1	GH13_39(2-147)	N	CBM20	N	2	CBM20	WP_042834320.1 pullulanase [Thermoanaerobacter sp. YS13]	WP_042834320.1	97	200	6	0	1	200	649	848	4.2e-108	400.2
SiteB_k141_9722_3	GT76(15-195)	N	N	N	1	GT76	WP_161485994.1 hypothetical protein [Desulfotomaculum copahuensis]	WP_161485994.1	72.2	353	98	0	11	363	1	353	3.5e-137	497.7
SiteB_k141_9722_4	GT2_Glycos_transf_2(3-166)	GT2	GT2	N	3	GT2	WP_066666568.1 glycosyltransferase family 2 protein [Desulfotomaculum copahuensis]	WP_066666568.1	73.2	362	97	0	1	362	1	362	5.8e-148	533.5
SiteB_k141_9724_2	GH73(2-113)	GH73	N	N	2	GH73	WP_055450368.1 flagellar assembly peptidoglycan hydrolase FlgJ [Thiomonas bhubaneswarensis]	WP_055450368.1	63.2	133	49	0	1	133	221	353	5.8e-37	163.3
SiteB_k141_9732_12	GT83(19-534)	N	GT83	N	2	GT83	WP_041608598.1 phospholipid carrier-dependent glycosyltransferase [Thiomonas intermedia]	WP_041608598.1	76.8	561	128	2	14	572	9	569	4.1e-244	853.6
SiteB_k141_9732_19	AA6(3-197)	AA6	N	N	2	AA6	WP_013105589.1 MULTISPECIES: NAD(P)H:quinone oxidoreductase [Thiomonas]	WP_013105589.1	91.5	200	17	0	1	200	1	200	2e-102	381.3
SiteB_k141_9733_1	GT2_Glycos_transf_2(336-519)	GT2+GT4	GT2	N	3	GT2	WP_055450364.1 glycosyltransferase [Thiomonas bhubaneswarensis]	WP_055450364.1	85.4	952	137	2	1	951	458	1408	0	1701.4
SiteB_k141_9735_1	N	GT51	GT51	N	2	GT51	WP_013788756.1 PBP1A family penicillin-binding protein [Thermoanaerobacterium xylanolyticum]	WP_013788756.1	99.7	354	1	0	1	354	366	719	7.7e-206	725.7
SiteB_k141_9771_11	N	GT35	GT35	N	2	GT35	WP_011901337.1 glycosyltransferase [Pyrobaculum arsenaticum]	WP_011901337.1	100	484	0	0	1	484	1	484	2.5e-284	986.9
SiteB_k141_9771_8	GT5(2-456)	GT5	GT5	N	3	GT5	WP_011901334.1 glycosyltransferase [Pyrobaculum arsenaticum]	WP_011901334.1	100	468	0	0	1	468	15	482	4.6e-283	982.6
SiteB_k141_9771_9	GH57(4-320)	GH57	GH57	N	3	GH57	WP_011901335.1 alpha-amylase [Pyrobaculum arsenaticum]	WP_011901335.1	100	456	0	0	1	456	1	456	4.5e-275	956.1
SiteB_k141_9779_1	N	GH2	N	N	1	GH2	WP_012995681.1 beta-galactosidase [Thermoanaerobacter italicus]	WP_012995681.1	100	82	0	0	1	82	312	393	8.7e-44	185.3
SiteB_k141_9800_1	GT19(5-351)	N	N	N	1	GT19	WP_109135098.1 lipid-A-disaccharide synthase [Candidatus Sulfobium mesophilum]	WP_109135098.1	45.8	365	156	4	1	364	1	324	1.6e-84	322.8
SiteB_k141_9890_12	N	GT35	N	N	1	GT35	WP_072968246.1 alpha-glucan family phosphorylase [Thermoanaerobacter uzonensis]	WP_072968246.1	99.2	119	1	0	1	119	423	541	1.1e-63	251.9
SiteB_k141_9909_1	GT83(19-556)	GT83	GT83	N	3	GT83	WP_156055077.1 MULTISPECIES: glycosyltransferase family 39 protein [unclassified Thiomonas]	WP_156055077.1	81.8	570	104	0	1	570	1	570	5.5e-278	966.1
SiteB_k141_9909_11	N	N	AA1	N	1	AA1	WP_055451440.1 ATP-dependent metallopeptidase FtsH/Yme1/Tma family protein [Thiomonas bhubaneswarensis]	WP_055451440.1	95.4	605	28	0	1	605	1	605	0	1160.2
SiteB_k141_993_1	GT51(6-123)	GT51	GT51	N	3	GT51	WP_083200038.1 PBP1A family penicillin-binding protein [Thermodesulfovibrio sp. N1]	WP_083200038.1	64.8	449	155	3	1	449	103	548	8.1e-160	573.2
SiteB_k141_9941_1	GH94(16-413)	N	GH94	N	2	GH94	WP_014758063.1 glycosyl transferase [Thermoanaerobacterium aotearoense]	WP_014758063.1	93.7	413	26	0	1	413	1763	2175	3.9e-225	790
SiteB_k141_9956_1	GT30(1-128)	GT30	GT30	N	3	GT30	WP_070113849.1 3-deoxy-D-manno-octulosonic acid transferase [Acidithiobacillus caldus]	WP_070113849.1	100	203	0	0	1	203	81	283	5.7e-113	416.4
SiteB_k141_996_1	CBM50(30-72)	N	CBM50	Y(1-28)	2	CBM50	WP_085112120.1 LysM peptidoglycan-binding domain-containing protein [Thermoanaerobacterium sp. PSU-2]	WP_085112120.1	99.6	274	1	0	1	274	1	274	2e-116	428.3
SiteB_k141_9963_1	GT4(10-129)	GT4	GT4	N	3	GT4	WP_004872341.1 sucrose synthase [Acidithiobacillus caldus]	WP_004872341.1	99	200	2	0	1	200	594	793	1.1e-108	402.1
SiteB_k141_9977_1	N	N	GT4	N	1	GT4	YP_001604387.1 putative glycosyltransferase [Acidianus filamentous virus 3]	YP_001604387.1	99.5	183	1	0	1	183	148	330	2e-104	387.9
