# Supplementary material for: Spatial Metagenomics of Three Geothermal Sites in Pisciarelli Hot Spring Focusing on the Biochemical Resources of the Microbial Consortia
Source: Molecules. 2020 Sep 3;25(17):4023. doi: 10.3390/molecules25174023 (PMC7570011; doi:10.3390/molecules25174023)
Supplement: Supplementary file 1 [file molecules-25-04023-s001.zip › Supplementary material/Table_S6.xlsx]

## Sheet: Foglio1
Gene ID	HMMER	Hotpep	DIAMOND	Signalp	#ofTools	Final classification	Description	sseqid	pident	length	mismatch	gapopen	qstart	qend	sstart	send	evalue	bitscore
SiteC_k141_10140_2	GT4(113-252)	N	GT4	N	2	GT4	WP_162582767.1 glycosyltransferase [Acidianus brierleyi]	WP_162582767.1	93.3	284	19	0	1	284	73	356	8.8e-152	545.8
SiteC_k141_10161_5	CE10(303-520)	N	N	N	1	CE10	WP_012020405.1 S9 family peptidase [Metallosphaera sedula]	WP_012020405.1	94.4	536	30	0	1	536	1	536	2.4e-304	1053.5
SiteC_k141_1018_2	N	N	GT4	N	1	GT4	YP_009230226.1 hypothetical protein [Acidianus rod-shaped virus 2]	YP_009230226.1	90.9	231	21	0	1	231	109	339	3.8e-121	443.7
SiteC_k141_10234_2	N	N	GT0	N	1	GT0	WP_110270975.1 polysaccharide biosynthesis protein [Acidianus brierleyi]	WP_110270975.1	92.7	317	23	0	1	317	1	317	6.3e-167	596.3
SiteC_k141_10256_2	GT4(185-315)	N	GT4	N	2	GT4	WP_054846640.1 glycosyltransferase family 4 protein [Sulfuracidifex tepidarius]	WP_054846640.1	77.3	344	78	0	1	344	1	344	3.4e-158	567.4
SiteC_k141_10256_3	N	N	GT4	N	1	GT4	WP_010923522.1 glycosyltransferase [Saccharolobus solfataricus]	WP_010923522.1	72.7	330	89	1	1	329	1	330	1.2e-139	505.8
SiteC_k141_10262_14	N	N	GT2	N	1	GT2	WP_080512773.1 glycosyltransferase [Metallosphaera sedula]	WP_080512773.1	88.8	232	26	0	4	235	125	356	3.3e-112	414.1
SiteC_k141_10262_18	GT4(263-413)	N	N	N	1	GT4	WP_010980034.1 glycosyltransferase [Sulfurisphaera tokodaii]	WP_010980034.1	38.6	448	224	13	9	451	1	402	4.6e-70	275
SiteC_k141_10262_4	GT4(173-313)	N	GT4	N	2	GT4	WP_012021774.1 glycosyltransferase family 4 protein [Metallosphaera sedula]	WP_012021774.1	93.7	348	22	0	1	348	1	348	2.2e-189	671
SiteC_k141_10262_5	N	N	GT2	N	1	GT2	WP_012021773.1 glycosyltransferase family 2 protein [Metallosphaera sedula]	WP_012021773.1	90.5	262	25	0	1	262	1	262	5.8e-134	486.5
SiteC_k141_10262_6	GT4(227-329)	N	GT4	N	2	GT4	WP_048806942.1 glycosyltransferase [Metallosphaera sedula]	WP_048806942.1	92	363	29	0	1	363	1	363	1.7e-192	681.4
SiteC_k141_10262_8	N	N	GT4	N	1	GT4	WP_012021769.1 glycosyltransferase family 4 protein [Metallosphaera sedula]	WP_012021769.1	92	337	27	0	1	337	1	337	8.8e-175	622.5
SiteC_k141_10270_38	GT66(18-632)	GT66	GT66	N	3	GT66	WP_012021746.1 peptide transporter [Metallosphaera sedula]	WP_012021746.1	100	738	0	0	1	738	1	738	0	1426
SiteC_k141_10270_4	GT2_Glyco_trans_2_3(193-392)	N	GT2	N	2	GT2	WP_048060140.1 glycosyltransferase [Metallosphaera sedula]	WP_048060140.1	100	447	0	0	1	447	1	447	1.3e-266	927.9
SiteC_k141_10282_1	N	N	GT4	N	1	GT4	YP_001604399.1 putative glycosyltransferases [Acidianus filamentous virus 3]	YP_001604399.1	100	198	0	0	10	207	1	198	1.1e-111	412.1
SiteC_k141_10309_2	GT4(227-360)	GT4	GT4	N	3	GT4	WP_012952739.1 glycosyltransferase family 4 protein [Sulfolobus islandicus]	WP_012952739.1	81.2	388	70	1	1	388	1	385	1.2e-175	625.5
SiteC_k141_10309_3	N	N	GT2	N	1	GT2	WP_155864315.1 glycosyltransferase [Acidianus infernus]	WP_155864315.1	96.3	299	11	0	1	299	1	299	2.6e-162	580.9
SiteC_k141_10309_4	GT2_Glycos_transf_2(8-178)	N	N	N	1	GT2	WP_010980032.1 glycosyltransferase family 2 protein [Sulfurisphaera tokodaii]	WP_010980032.1	69.1	223	68	1	4	225	2	224	3.2e-80	307.8
SiteC_k141_10320_2	GT5(16-198)	GT5	N	N	2	GT5	WP_156016155.1 glycosyltransferase [Sulfuracidifex metallicus]	WP_156016155.1	99.5	201	1	0	1	201	1	201	6.7e-114	419.5
SiteC_k141_10402_1	GH15(195-550)	GH15	GH15	N	3	GH15	WP_110270946.1 glycoside hydrolase family 15 protein [Acidianus brierleyi]	WP_110270946.1	95.9	558	23	0	1	558	20	577	0	1119.8
SiteC_k141_10536_1	N	GH57	N	N	1	GH57	WP_156016156.1 alpha-amylase [Sulfuracidifex metallicus]	WP_156016156.1	97	132	4	0	1	132	177	308	1e-70	275.4
SiteC_k141_10555_2	GT2_Glyco_tranf_2_3(43-262)	N	GT2	N	2	GT2	WP_012020611.1 glycosyltransferase family 2 protein [Metallosphaera sedula]	WP_012020611.1	91	421	38	0	1	421	1	421	1.8e-214	754.6
SiteC_k141_10627_40	AA6(11-200)	N	N	N	1	AA6	WP_012020393.1 NAD(P)H:quinone oxidoreductase [Metallosphaera sedula]	WP_012020393.1	100	197	0	0	7	203	1	197	5.6e-108	399.8
SiteC_k141_10627_48	AA4(23-297)	N	N	N	1	AA4	WP_012020401.1 FAD-binding protein [Metallosphaera sedula]	WP_012020401.1	100	447	0	0	1	447	1	447	6e-256	892.5
SiteC_k141_10627_53	CE10(298-520)	N	N	N	1	CE10	WP_012020405.1 S9 family peptidase [Metallosphaera sedula]	WP_012020405.1	100	536	0	0	1	536	1	536	0	1097
SiteC_k141_10627_7	CE10(324-562)	N	N	N	1	CE10	WP_012020360.1 S9 family peptidase [Metallosphaera sedula]	WP_012020360.1	100	583	0	0	1	583	1	583	0	1208.7
SiteC_k141_10638_1	GH15(5-168)	GH15	N	N	2	GH15	WP_110269302.1 glycoside hydrolase family 15 protein [Acidianus brierleyi]	WP_110269302.1	95.9	169	7	0	1	169	269	437	2e-95	357.8
SiteC_k141_10747_1	N	N	GT2	N	1	GT2	WP_054846351.1 glycosyltransferase [Sulfuracidifex tepidarius]	WP_054846351.1	73.8	313	80	2	1	312	48	359	3.5e-133	484.2
SiteC_k141_10749_1	GT4(187-339)	N	GT4	N	2	GT4	WP_149528712.1 glycosyltransferase [Sulfuracidifex tepidarius]	WP_149528712.1	66.8	355	118	0	1	355	1	355	2.6e-137	498
SiteC_k141_10780_1	CE10(43-324)	N	N	N	1	CE10	WP_110271680.1 alpha/beta hydrolase [Acidianus brierleyi]	WP_110271680.1	84.6	306	47	0	22	327	1	306	7e-153	549.7
SiteC_k141_10856_1	GT4(58-174)	GT4	N	N	2	GT4	WP_155864490.1 glycosyltransferase [Acidianus infernus]	WP_155864490.1	94.3	175	7	1	1	175	12	183	9.7e-85	322.4
SiteC_k141_10999_2	GT66(28-660)	GT66	GT66	N	3	GT66	WP_110271874.1 peptide transporter [Acidianus brierleyi]	WP_110271874.1	94.7	753	40	0	1	753	1	753	0	1382.9
SiteC_k141_11000_14	GH15(205-561)	GH15	GH15	N	3	GH15	WP_155863350.1 glycoside hydrolase family 15 protein [Acidianus infernus]	WP_155863350.1	99.1	568	5	0	1	568	1	568	0	1147.1
SiteC_k141_11060_2	N	GH13	GH13_26	N	2	GH13	WP_162582777.1 malto-oligosyltrehalose synthase [Acidianus brierleyi]	WP_162582777.1	88.5	393	44	1	1	392	366	758	4e-211	743.4
SiteC_k141_11079_19	N	N	GT0	N	1	GT0	WP_153422436.1 polysaccharide biosynthesis protein [Sulfolobus sp. E5-1-F]	WP_153422436.1	65.1	318	110	1	2	318	1	318	1.1e-115	426
SiteC_k141_11226_1	GT4(179-275)	N	GT4	N	2	GT4	WP_054838434.1 glycosyltransferase family 4 protein [Sulfuracidifex metallicus]	WP_054838434.1	93.8	276	17	0	1	276	67	342	3e-149	537.3
SiteC_k141_11262_2	N	GH36	GH36	N	2	GH36	WP_009989948.1 alpha-galactosidase [Saccharolobus solfataricus]	WP_009989948.1	69.9	535	158	3	1	534	2	534	5.7e-237	829.7
SiteC_k141_11272_7	CE1(74-300)	N	N	N	1	CE1	WP_012021384.1 esterase [Metallosphaera sedula]	WP_012021384.1	94.9	314	16	0	1	314	1	314	1e-172	615.5
SiteC_k141_11278_2	N	N	GT2	N	1	GT2	WP_110369424.1 glycosyltransferase family 2 protein [Metallosphaera hakonensis]	WP_110369424.1	60.8	347	135	1	1	347	1	346	5.1e-125	457.2
SiteC_k141_11278_4	GT4(241-384)	N	GT4	N	2	GT4	WP_012021749.1 glycosyltransferase family 4 protein [Metallosphaera sedula]	WP_012021749.1	76.7	408	95	0	8	415	1	408	2.7e-181	644.4
SiteC_k141_11307_1	GH31(73-506)	GH31	GH31	N	3	GH31	WP_054838371.1 glycoside hydrolase family 31 protein [Sulfuracidifex metallicus]	WP_054838371.1	97.7	520	12	0	1	520	83	602	0	1076.2
SiteC_k141_11412_2	GT4(58-205)	N	N	N	1	GT4	WP_155863720.1 glycosyltransferase [Acidianus infernus]	WP_155863720.1	72	243	66	1	1	241	168	410	2.4e-97	364.8
SiteC_k141_11435_6	CE14(6-120)	N	N	N	1	CE14	WP_012021008.1 PIG-L family deacetylase [Metallosphaera sedula]	WP_012021008.1	100	239	0	0	1	239	1	239	1.7e-135	491.5
SiteC_k141_11466_38	GH31(144-598)	GH31	GH31	N	3	GH31	WP_012020870.1 glycoside hydrolase family 31 protein [Metallosphaera sedula]	WP_012020870.1	100	661	0	0	1	661	1	661	0	1347
SiteC_k141_11513_3	N	GT4	GT4	N	2	GT4	YP_009230226.1 hypothetical protein [Acidianus rod-shaped virus 2]	YP_009230226.1	88.5	331	38	0	1	331	9	339	2.8e-173	617.5
SiteC_k141_11589_1	GT4(173-305)	GT4	GT4	N	3	GT4	WP_012952739.1 glycosyltransferase family 4 protein [Sulfolobus islandicus]	WP_012952739.1	79.3	305	62	1	1	305	40	343	3.4e-133	484.2
SiteC_k141_12042_121	N	N	GH101	N	1	GH101	WP_012021320.1 acyl-CoA carboxylase subunit beta [Metallosphaera sedula]	WP_012021320.1	100	524	0	0	1	524	1	524	2e-298	1033.9
SiteC_k141_12042_55	GT4(199-340)	N	GT4	N	2	GT4	WP_012021251.1 glycosyltransferase [Metallosphaera sedula]	WP_012021251.1	99.7	382	1	0	1	382	6	387	1.1e-213	751.9
SiteC_k141_12042_71	GH15(205-557)	GH15	GH15	N	3	GH15	WP_012021267.1 glycoside hydrolase family 15 protein [Metallosphaera sedula]	WP_012021267.1	100	565	0	0	1	565	1	565	0	1157.9
SiteC_k141_12071_1	N	N	GH38	N	1	GH38	WP_110269818.1 alpha-mannosidase [Acidianus brierleyi]	WP_110269818.1	94	403	24	0	2	404	551	953	2.3e-222	780.8
SiteC_k141_12115_7	N	N	GT2	N	1	GT2	WP_155864314.1 glycosyltransferase [Acidianus infernus]	WP_155864314.1	96.1	335	13	0	1	335	3	337	3.7e-181	643.7
SiteC_k141_12191_3	GT4(182-322)	N	GT4	N	2	GT4	WP_152941610.1 glycosyltransferase [Acidianus ambivalens]	WP_152941610.1	95.2	355	15	1	1	353	1	355	8.9e-186	659.1
SiteC_k141_12325_1	N	GT5	N	N	1	GT5	WP_012021362.1 glycosyltransferase [Metallosphaera sedula]	WP_012021362.1	96.7	92	3	0	1	92	366	457	1.8e-42	181
SiteC_k141_12343_6	N	N	GT4	N	1	GT4	YP_001210323.1 putative glycosyl transferase [Acidianus bottle-shaped virus]	YP_001210323.1	79	315	66	0	1	315	1	315	1.2e-149	538.9
SiteC_k141_12456_6	N	N	GT4	N	1	GT4	YP_009230226.1 hypothetical protein [Acidianus rod-shaped virus 2]	YP_009230226.1	91.4	244	21	0	1	244	96	339	9.9e-128	465.7
SiteC_k141_12601_12	GH116(335-669)	GH116	GH116	N	3	GH116	WP_069283073.1 MULTISPECIES: hypothetical protein [unclassified Sulfolobus]	WP_069283073.1	67.7	672	215	2	1	671	1	671	1.7e-283	984.6
SiteC_k141_12601_17	GH15(236-585)	GH15	GH15	N	3	GH15	WP_156770099.1 glycoside hydrolase [Sulfolobus sp. A20]	WP_156770099.1	65.5	571	196	1	30	599	2	572	5.9e-225	790
SiteC_k141_12601_22	GT4(241-381)	N	N	N	1	GT4	WP_069282906.1 glycosyltransferase family 4 protein [Sulfolobus sp. A20]	WP_069282906.1	44.8	420	213	12	1	413	1	408	7.5e-83	317.4
SiteC_k141_12601_28	GH57(339-684)	GH57	GH57	N	3	GH57	WP_010979116.1 glycoside hydrolase [Sulfurisphaera tokodaii]	WP_010979116.1	63.4	895	313	5	4	896	9	890	0	1152.1
SiteC_k141_12736_1	GH15(19-376)	GH15	GH15	N	3	GH15	WP_149528781.1 glycoside hydrolase family 15 protein [Sulfuracidifex tepidarius]	WP_149528781.1	87.4	381	48	0	1	381	222	602	1.9e-205	724.5
SiteC_k141_12991_1	GH13_26(2-199)	N	N	N	1	GH13	WP_083476986.1 hypothetical protein [Sulfuracidifex metallicus]	WP_083476986.1	96.8	219	7	0	1	219	75	293	3.2e-125	457.2
SiteC_k141_13161_1	N	GH31	N	N	1	GH31	WP_152943355.1 glycoside hydrolase family 31 protein [Acidianus ambivalens]	WP_152943355.1	94.2	139	8	0	1	139	365	503	1e-68	268.9
SiteC_k141_13238_1	GT2_Glycos_transf_2(3-95)	N	N	N	1	GT2	WP_155862316.1 glycosyltransferase [Acidianus infernus]	WP_155862316.1	99.1	111	1	0	1	111	1	111	4.8e-45	189.9
SiteC_k141_13263_1	GT2_Glyco_trans_2_3(1-132)	N	N	N	1	GT2	WP_012022038.1 glycosyltransferase family 2 protein [Metallosphaera sedula]	WP_012022038.1	99.3	135	1	0	1	135	214	348	4.1e-67	263.5
SiteC_k141_13505_5	GH15(209-561)	GH15	GH15	N	3	GH15	WP_110270037.1 glycoside hydrolase family 15 protein [Acidianus brierleyi]	WP_110270037.1	94.9	571	29	0	1	571	1	571	0	1127.1
SiteC_k141_13662_1	GH15(247-439)	GH15	N	N	2	GH15	WP_081228290.1 glycoside hydrolase family 15 [Vulcanisaeta sp. EB80]	WP_081228290.1	44.8	404	215	5	45	442	41	442	1.9e-92	349.4
SiteC_k141_14018_20	GT2_Glyco_tranf_2_3(46-267)	N	GT2	N	2	GT2	WP_011921503.1 glycosyltransferase [Metallosphaera sedula]	WP_011921503.1	93.2	458	31	0	1	458	1	458	2.5e-241	844
SiteC_k141_14136_2	GH31(144-598)	GH31	GH31	N	3	GH31	WP_012020870.1 glycoside hydrolase family 31 protein [Metallosphaera sedula]	WP_012020870.1	90.8	661	61	0	1	661	1	661	0	1270
SiteC_k141_14136_3	GH13_26(23-294)	GH13	GH13_26	N	3	GH13	WP_110368689.1 malto-oligosyltrehalose synthase [Metallosphaera hakonensis]	WP_110368689.1	67.7	715	224	3	2	714	8	717	1.2e-290	1008.4
SiteC_k141_14136_4	CBM48(19-112)+GH13_11(194-547)	GH13+GH77+CBM48	CBM48	N	3	CBM48	WP_156770108.1 glycogen debranching protein GlgX [Sulfolobus sp. A20]	WP_156770108.1	81.2	719	131	3	1	715	1	719	0	1258
SiteC_k141_14186_1	GH15(193-531)	GH15	GH15	N	3	GH15	WP_156016761.1 glycoside hydrolase family 15 protein [Sulfuracidifex metallicus]	WP_156016761.1	89.9	552	56	0	1	552	20	571	5.4e-299	1035.8
SiteC_k141_14291_2	N	GH36	GH36	N	2	GH36	WP_110269805.1 hypothetical protein [Acidianus brierleyi]	WP_110269805.1	94.1	437	26	0	43	479	2	438	2.9e-240	840.5
SiteC_k141_14485_1	N	N	GT4	N	1	GT4	YP_009230241.1 hypothetical protein [Acidianus rod-shaped virus 2]	YP_009230241.1	90.2	286	28	0	1	286	1	286	5.2e-152	546.6
SiteC_k141_1449_4	GT2_Glyco_tranf_2_3(41-270)	N	GT2	N	2	GT2	WP_011921328.1 glycosyltransferase family 2 protein [Metallosphaera sedula]	WP_011921328.1	93.7	395	25	0	1	395	1	395	5.2e-203	716.5
SiteC_k141_1453_2	GT4(179-294)	N	GT4	N	2	GT4	WP_012021755.1 glycosyltransferase [Metallosphaera sedula]	WP_012021755.1	100	348	0	0	1	348	1	348	1.6e-192	681.4
SiteC_k141_1453_4	N	N	GT0	N	1	GT0	WP_144418777.1 hypothetical protein [Metallosphaera sedula]	WP_144418777.1	100	311	0	0	1	311	9	319	1.2e-175	625.2
SiteC_k141_1453_8	GT4(241-384)	N	GT4	N	2	GT4	WP_012021749.1 glycosyltransferase family 4 protein [Metallosphaera sedula]	WP_012021749.1	100	416	0	0	8	423	1	416	5.7e-232	812.8
SiteC_k141_14645_2	GH57(8-319)	GH57	GH57	N	3	GH57	WP_110269300.1 alpha-amylase [Acidianus brierleyi]	WP_110269300.1	98	352	7	0	1	352	1	352	1.3e-205	724.9
SiteC_k141_14670_1	GH13_26(21-264)	N	GH13_26	N	2	GH13	WP_162582777.1 malto-oligosyltrehalose synthase [Acidianus brierleyi]	WP_162582777.1	97	265	8	0	1	265	1	265	1e-146	528.9
SiteC_k141_14822_1	N	N	GT2	N	1	GT2	WP_080512773.1 glycosyltransferase [Metallosphaera sedula]	WP_080512773.1	99.7	343	1	0	1	343	17	359	2.7e-187	664.1
SiteC_k141_14847_1	CBM48(27-121)	N	N	N	1	CBM48	WP_156017312.1 glycogen debranching protein GlgX [Sulfuracidifex metallicus]	WP_156017312.1	98.4	126	2	0	12	137	1	126	2e-69	271.2
SiteC_k141_14868_1	GH15(160-494)	GH15	GH15	N	3	GH15	WP_110270014.1 glycoside hydrolase family 15 protein [Acidianus brierleyi]	WP_110270014.1	96.6	506	17	0	1	506	91	596	2.6e-300	1040
SiteC_k141_14880_1	N	N	GT4	N	1	GT4	WP_012021769.1 glycosyltransferase family 4 protein [Metallosphaera sedula]	WP_012021769.1	100	337	0	0	1	337	1	337	6.3e-189	669.5
SiteC_k141_14931_2	N	N	GT4	N	1	GT4	YP_001604383.1 putative glycosyltransferase [Acidianus filamentous virus 3]	YP_001604383.1	88	274	33	0	1	274	1	274	5.5e-141	510
SiteC_k141_14933_11	GH57(326-668)	GH57	GH57	N	3	GH57	WP_155863229.1 glycoside hydrolase [Acidianus infernus]	WP_155863229.1	99.4	887	5	0	1	887	12	898	0	1846.6
SiteC_k141_14933_6	GH15(241-574)	GH15	GH15	N	3	GH15	WP_155863234.1 glycoside hydrolase [Acidianus infernus]	WP_155863234.1	98.4	623	10	0	1	623	1	623	0	1192.2
SiteC_k141_15_29	AA6(4-192)	N	N	N	1	AA6	WP_155864234.1 NAD(P)H:quinone oxidoreductase [Acidianus infernus]	WP_155864234.1	99.5	195	1	0	1	195	1	195	1.1e-105	392.1
SiteC_k141_15065_4	GT2_Glyco_trans_2_3(159-368)	N	GT2	N	2	GT2	WP_110269286.1 glycosyltransferase [Acidianus brierleyi]	WP_110269286.1	84.6	501	77	0	1	501	1	501	1.1e-242	848.6
SiteC_k141_1509_128	GT2_Glycos_transf_2(11-174)	N	GT2	N	2	GT2	WP_155862730.1 glycosyltransferase [Acidianus infernus]	WP_155862730.1	99.6	235	1	0	1	235	1	235	3.6e-127	463.8
SiteC_k141_1509_142	GT2_Glyco_tranf_2_3(42-269)	N	GT2	N	2	GT2	WP_155860955.1 glycosyltransferase [Acidianus ambivalens]	WP_155860955.1	97.7	394	8	1	1	394	2	394	3.5e-207	730.3
SiteC_k141_1509_166	N	N	CBM48	N	1	CBM48	WP_155862760.1 malto-oligosyltrehalose trehalohydrolase [Acidianus infernus]	WP_155862760.1	99.5	205	1	0	1	205	355	559	3.4e-113	417.2
SiteC_k141_15198_31	N	N	GH101	N	1	GH101	WP_012021320.1 acyl-CoA carboxylase subunit beta [Metallosphaera sedula]	WP_012021320.1	99.4	524	3	0	1	524	1	524	4.4e-298	1032.7
SiteC_k141_15406_143	N	N	GT7	N	1	GT7	WP_110271825.1 DNA-directed RNA polymerase subunit B [Acidianus brierleyi]	WP_110271825.1	81.3	1120	209	0	1	1120	1	1120	0	1910.6
SiteC_k141_15406_21	GT2_Glycos_transf_2(52-225)	N	GT2	N	2	GT2	WP_110379980.1 glycosyltransferase family 2 protein [Acidianus sulfidivorans]	WP_110379980.1	49.3	456	226	5	10	464	7	458	7e-114	420.6
SiteC_k141_15406_227	GT2_Glycos_transf_2(5-169)	GT2	N	N	2	GT2	WP_048054607.1 polyprenol monophosphomannose synthase [Acidianus hospitalis]	WP_048054607.1	60.4	227	86	2	4	230	10	232	1.5e-69	272.3
SiteC_k141_15406_232	GT39(31-228)	GT0	GT0	N	3	GT0	WP_009989685.1 glycosyl transferase [Saccharolobus solfataricus]	WP_009989685.1	65.1	361	123	2	5	362	4	364	4.1e-128	467.6
SiteC_k141_15406_237	GT2_Glyco_tranf_2_3(43-269)	N	GT2	N	2	GT2	WP_155860955.1 glycosyltransferase [Acidianus ambivalens]	WP_155860955.1	65.2	388	131	2	5	392	5	388	2.8e-135	491.5
SiteC_k141_15406_245	GT5(15-548)	GT5	GT5	N	3	GT5	WP_069284531.1 glycosyltransferase [Sulfolobus sp. A20]	WP_069284531.1	59.1	569	231	2	1	568	1	568	1.5e-214	755.4
SiteC_k141_15406_246	GH57(7-320)	GH57	GH57	N	3	GH57	WP_010978813.1 alpha-amylase [Sulfurisphaera tokodaii]	WP_010978813.1	60.4	439	170	1	6	440	5	443	3e-159	571.2
SiteC_k141_15406_248	GH15(264-608)	GH15	GH15	N	3	GH15	WP_153425542.1 glycoside hydrolase family 15 protein [Sulfolobus sp. E11-6]	WP_153425542.1	53.7	618	279	2	2	612	1	618	4.9e-200	707.2
SiteC_k141_15406_249	GH133(272-622)	GH133	GH133	N	3	GH133	WP_152941888.1 glycogen debranching protein [Acidianus ambivalens]	WP_152941888.1	54.2	627	269	11	4	629	1	610	2.5e-191	678.3
SiteC_k141_15454_1	N	N	GT7	N	1	GT7	WP_110271825.1 DNA-directed RNA polymerase subunit B [Acidianus brierleyi]	WP_110271825.1	99.3	741	5	0	1	741	328	1068	0	1484.2
SiteC_k141_15492_2	GT2_Glycos_transf_2(25-123)	N	N	N	1	GT2	WP_110269838.1 glycosyltransferase family 2 protein [Acidianus brierleyi]	WP_110269838.1	88.4	112	13	0	21	132	1	112	3.2e-47	197.6
SiteC_k141_156_1	N	GT4	N	N	1	GT4	YP_001604264.1 putative glycosyltransferase [Acidianus filamentous virus 7]	YP_001604264.1	90.8	130	12	0	1	130	125	254	1.7e-62	248.1
SiteC_k141_15610_1	GH15(198-484)	GH15	GH15	N	3	GH15	WP_156017676.1 glycoside hydrolase family 15 protein [Sulfuracidifex metallicus]	WP_156017676.1	99	491	5	0	1	491	26	516	1.7e-288	1000.7
SiteC_k141_157_4	GH31(147-601)	GH31	GH31	N	3	GH31	WP_155864306.1 glycoside hydrolase family 31 protein [Acidianus infernus]	WP_155864306.1	99.4	679	4	0	1	679	1	679	0	1332.8
SiteC_k141_15836_1	N	GT0	N	N	1	GT0	WP_156016486.1 glycosyltransferase [Sulfuracidifex metallicus]	WP_156016486.1	93.9	179	11	0	1	179	220	398	3.8e-92	347.1
SiteC_k141_15903_1	GT2_Glycos_transf_2(6-176)	N	GT2	N	2	GT2	WP_155863405.1 glycosyltransferase [Acidianus infernus]	WP_155863405.1	99	202	2	0	1	202	1	202	9.4e-108	399.1
SiteC_k141_16009_10	N	N	GT7	N	1	GT7	WP_011921179.1 DNA-directed RNA polymerase subunit B [Metallosphaera sedula]	WP_011921179.1	98.4	1124	18	0	1	1124	1	1124	0	2222.2
SiteC_k141_1624_2	GT4(179-294)	N	GT4	N	2	GT4	WP_012021755.1 glycosyltransferase [Metallosphaera sedula]	WP_012021755.1	94.3	348	20	0	1	348	1	348	1.4e-183	651.7
SiteC_k141_16284_4	GH116(361-767)	GH116	GH116	N	3	GH116	WP_013775153.1 bile acid beta-glucosidase [Acidianus hospitalis]	WP_013775153.1	93	839	59	0	20	858	2	840	0	1645.9
SiteC_k141_16340_1	GH31(69-449)	GH31	GH31	N	3	GH31	WP_110269821.1 glycoside hydrolase family 31 protein [Acidianus brierleyi]	WP_110269821.1	96.7	450	15	0	1	450	76	525	1.5e-243	851.3
SiteC_k141_16368_5	GT2_Glyco_tranf_2_3(47-269)	N	GT2	N	2	GT2	WP_155864097.1 glycosyltransferase [Acidianus infernus]	WP_155864097.1	98.2	433	8	0	1	433	1	433	9.1e-233	815.5
SiteC_k141_16397_2	GH133(258-601)	GH133	GH133	N	3	GH133	WP_012021366.1 glycogen debranching protein [Metallosphaera sedula]	WP_012021366.1	96.2	611	23	0	1	611	1	611	0	1255.4
SiteC_k141_16397_3	GH15(259-606)	GH15	GH15	N	3	GH15	WP_012021365.1 glycoside hydrolase family 15 protein [Metallosphaera sedula]	WP_012021365.1	97.7	615	14	0	1	615	1	615	0	1256.9
SiteC_k141_16397_5	GH57(7-318)	GH57	GH57	N	3	GH57	WP_012021363.1 alpha-amylase [Metallosphaera sedula]	WP_012021363.1	98.2	444	8	0	1	444	1	444	6.6e-263	915.6
SiteC_k141_16397_6	GT5(16-372)	GT5	GT5	N	3	GT5	WP_012021362.1 glycosyltransferase [Metallosphaera sedula]	WP_012021362.1	97.1	375	11	0	1	375	1	375	4.3e-215	756.5
SiteC_k141_1642_1	N	GT0	N	N	1	GT0	WP_155863688.1 glycosyltransferase [Acidianus infernus]	WP_155863688.1	95.4	152	7	0	1	152	181	332	1.7e-77	298.1
SiteC_k141_1649_20	GH15(246-589)	GH15	GH15	N	3	GH15	WP_155862831.1 glycoside hydrolase family 15 protein [Acidianus infernus]	WP_155862831.1	99.7	601	2	0	1	601	1	601	0	1263.8
SiteC_k141_1649_215	N	N	GT7	N	1	GT7	WP_155864389.1 DNA-directed RNA polymerase subunit B [Acidianus infernus]	WP_155864389.1	99.7	1123	3	0	2	1124	1	1123	0	2217.6
SiteC_k141_1649_62	CE1(39-301)	N	N	N	1	CE1	WP_155862864.1 esterase [Acidianus infernus]	WP_155862864.1	100	321	0	0	1	321	1	321	2.9e-183	650.6
SiteC_k141_16549_1	GT4(95-213)	N	GT4	N	2	GT4	WP_110270596.1 glycosyltransferase [Acidianus brierleyi]	WP_110270596.1	93.6	266	17	0	1	266	86	351	8.3e-136	492.7
SiteC_k141_16603_3	GH15(33-391)	GH15	GH15	N	3	GH15	WP_110269513.1 glycoside hydrolase family 15 protein [Acidianus brierleyi]	WP_110269513.1	94.7	396	21	0	1	396	212	607	2.4e-224	787.3
SiteC_k141_16763_3	N	N	GT4	N	1	GT4	WP_110269956.1 glycosyltransferase family 4 protein [Acidianus brierleyi]	WP_110269956.1	96.6	203	7	0	1	203	1	203	1.7e-109	404.8
SiteC_k141_17146_2	GT21(38-247)	GT21	GT21	N	3	GT21	WP_012020752.1 glycosyltransferase family 2 protein [Metallosphaera sedula]	WP_012020752.1	95.3	342	16	0	1	342	1	342	7.5e-190	672.5
SiteC_k141_17208_1	GH57(24-366)	GH57	GH57	N	3	GH57	WP_110271908.1 glycoside hydrolase [Acidianus brierleyi]	WP_110271908.1	93.8	579	35	1	1	579	312	889	0	1124
SiteC_k141_17214_111	GT66(27-637)	GT66	GT66	N	3	GT66	WP_048099467.1 peptide transporter [Candidatus Acidianus copahuensis]	WP_048099467.1	64.5	768	252	9	1	758	1	757	1.5e-275	958.4
SiteC_k141_17214_13	GT4(220-364)	N	N	N	1	GT4	WP_155863720.1 glycosyltransferase [Acidianus infernus]	WP_155863720.1	41.6	421	206	10	4	399	2	407	1e-73	287
SiteC_k141_17214_21	CE9(5-375)	CE9	N	N	2	CE9	WP_013143226.1 N-acetylglucosamine-6-phosphate deacetylase [Staphylothermus hellenicus]	WP_013143226.1	47.8	385	191	7	4	379	5	388	2.4e-88	335.5
SiteC_k141_17214_24	GH116(380-797)	N	GH116	N	2	GH116	WP_156006549.1 beta-glucosidase [Stygiolobus azoricus]	WP_156006549.1	41	864	460	16	1	864	1	814	7.8e-191	677.2
SiteC_k141_17214_62	CE1(24-300)	N	N	N	1	CE1	WP_110271043.1 esterase [Acidianus brierleyi]	WP_110271043.1	58.4	320	127	3	2	317	1	318	2.4e-105	391.7
SiteC_k141_1732_4	GT2_Glyco_trans_2_3(193-392)	N	GT2	N	2	GT2	WP_048060140.1 glycosyltransferase [Metallosphaera sedula]	WP_048060140.1	95.5	447	20	0	1	447	1	447	3e-255	890.2
SiteC_k141_17423_6	GT4(227-328)	N	GT4	N	2	GT4	WP_048806942.1 glycosyltransferase [Metallosphaera sedula]	WP_048806942.1	100	363	0	0	1	363	1	363	1.8e-205	724.5
SiteC_k141_17423_7	N	N	GT2	N	1	GT2	WP_012021773.1 glycosyltransferase family 2 protein [Metallosphaera sedula]	WP_012021773.1	99.6	262	1	0	1	262	1	262	1.8e-143	518.1
SiteC_k141_17423_8	GT4(173-313)	N	GT4	N	2	GT4	WP_012021774.1 glycosyltransferase family 4 protein [Metallosphaera sedula]	WP_012021774.1	100	348	0	0	1	348	1	348	4.5e-198	699.9
SiteC_k141_17553_1	GH38(36-272)	GH38	GH38	N	3	GH38	WP_110269818.1 alpha-mannosidase [Acidianus brierleyi]	WP_110269818.1	95.4	372	17	0	1	372	180	551	5.1e-200	706.4
SiteC_k141_17640_9	AA7(23-211)	N	N	N	1	AA7	WP_155864086.1 FAD-binding protein [Acidianus infernus]	WP_155864086.1	99.3	436	3	0	1	436	1	436	3.2e-246	860.1
SiteC_k141_17673_2	N	N	GT2	N	1	GT2	WP_015385693.1 glycosyltransferase family 2 protein [Sulfolobus acidocaldarius]	WP_015385693.1	75.5	335	78	1	1	335	4	334	4.4e-142	513.8
SiteC_k141_17806_1	N	GT4	N	N	1	GT4	WP_156016731.1 glycosyltransferase [Sulfuracidifex metallicus]	WP_156016731.1	98.6	139	2	0	1	139	261	399	1.4e-70	275
SiteC_k141_17809_29	AA7(28-224)	N	N	N	1	AA7	WP_012021068.1 FAD-binding oxidoreductase [Metallosphaera sedula]	WP_012021068.1	100	452	0	0	1	452	1	452	9.7e-262	911.8
SiteC_k141_17869_1	N	GT4	GT4	N	2	GT4	YP_001604264.1 putative glycosyltransferase [Acidianus filamentous virus 7]	YP_001604264.1	87	299	39	0	21	319	1	299	7.6e-152	546.2
SiteC_k141_18096_1	GT4(14-74)	GT4	N	N	2	GT4	WP_155864490.1 glycosyltransferase [Acidianus infernus]	WP_155864490.1	96	75	3	0	1	75	86	160	4.8e-33	149.4
SiteC_k141_18105_1	GT4(14-74)	GT4	N	N	2	GT4	WP_155864490.1 glycosyltransferase [Acidianus infernus]	WP_155864490.1	93.3	75	5	0	1	75	86	160	5.3e-32	146
SiteC_k141_18106_1	GT4(3-96)	GT4	N	N	2	GT4	WP_155864490.1 glycosyltransferase [Acidianus infernus]	WP_155864490.1	96.9	97	3	0	1	97	64	160	1.4e-45	191.4
SiteC_k141_18297_1	GH13_11(3-319)	GH13+GH77	CBM48	N	3	CBM48	WP_110271028.1 glycogen debranching protein GlgX [Acidianus brierleyi]	WP_110271028.1	98.4	385	6	0	1	385	224	608	2.2e-230	807.4
SiteC_k141_18500_1	N	N	GT4	N	1	GT4	YP_009230241.1 hypothetical protein [Acidianus rod-shaped virus 2]	YP_009230241.1	88.3	350	41	0	11	360	1	350	4.6e-182	646.7
SiteC_k141_18501_1	GH15(3-170)	N	N	N	1	GH15	WP_156016158.1 glycoside hydrolase family 15 protein [Sulfuracidifex metallicus]	WP_156016158.1	100	173	0	0	1	173	441	613	3.9e-94	353.6
SiteC_k141_18645_2	N	GH13	CBM48	N	2	CBM48	WP_110271029.1 malto-oligosyltrehalose trehalohydrolase [Acidianus brierleyi]	WP_110271029.1	92.5	212	16	0	1	212	1	212	1.5e-116	428.3
SiteC_k141_1865_206	GT2_Glyco_tranf_2_3(41-270)	N	GT2	N	2	GT2	WP_011921328.1 glycosyltransferase family 2 protein [Metallosphaera sedula]	WP_011921328.1	100	395	0	0	1	395	1	395	3.9e-214	753.4
SiteC_k141_1865_264	GT4(208-366)	GT4	GT4	N	3	GT4	WP_011921275.1 glycosyltransferase [Metallosphaera sedula]	WP_011921275.1	100	397	0	0	1	397	1	397	8.6e-230	805.4
SiteC_k141_1865_32	GT2_Glyco_tranf_2_3(46-267)	N	GT2	N	2	GT2	WP_011921503.1 glycosyltransferase [Metallosphaera sedula]	WP_011921503.1	100	458	0	0	1	458	1	458	3.3e-257	896.7
SiteC_k141_1865_359	N	N	GT7	N	1	GT7	WP_011921179.1 DNA-directed RNA polymerase subunit B [Metallosphaera sedula]	WP_011921179.1	100	1124	0	0	1	1124	1	1124	0	2244.5
SiteC_k141_18684_10	GT4(175-322)	N	GT4	N	2	GT4	WP_048060139.1 glycosyltransferase family 4 protein [Metallosphaera sedula]	WP_048060139.1	100	349	0	0	1	349	6	354	9e-199	702.2
SiteC_k141_18827_1	N	N	GT4	N	1	GT4	YP_009230226.1 hypothetical protein [Acidianus rod-shaped virus 2]	YP_009230226.1	89.3	205	22	0	1	205	1	205	2.7e-102	380.9
SiteC_k141_18873_2	CE1(24-298)	N	N	N	1	CE1	WP_110271043.1 esterase [Acidianus brierleyi]	WP_110271043.1	92.5	319	24	0	1	319	1	319	2.7e-173	617.5
SiteC_k141_18907_104	GT2_Glyco_tranf_2_3(51-272)	N	GT2	N	2	GT2	WP_155863917.1 glycosyltransferase [Acidianus infernus]	WP_155863917.1	99.8	432	1	0	1	432	1	432	1e-212	748.8
SiteC_k141_18907_39	N	N	GH101	N	1	GH101	WP_155863969.1 methylmalonyl-CoA carboxyltransferase [Acidianus infernus]	WP_155863969.1	99	522	5	0	1	522	1	522	2e-295	1023.8
SiteC_k141_19038_12	GH38(219-450)	GH38	GH38	N	3	GH38	WP_013775142.1 alpha-mannosidase [Acidianus hospitalis]	WP_013775142.1	94	957	57	0	1	957	1	957	0	1827.8
SiteC_k141_19038_13	GH116(308-642)	GH116	GH116	N	3	GH116	WP_013775139.1 hypothetical protein [Acidianus hospitalis]	WP_013775139.1	95.2	652	31	0	1	652	1	652	0	1315.1
SiteC_k141_19038_14	CE9(3-365)	CE9	CE9	N	3	CE9	WP_013775138.1 N-acetylglucosamine-6-phosphate deacetylase [Acidianus hospitalis]	WP_013775138.1	92.7	370	26	1	1	369	1	370	7.6e-196	692.6
SiteC_k141_19038_17	GH116(332-656)	GH116	GH116	N	3	GH116	WP_013775134.1 hypothetical protein [Acidianus hospitalis]	WP_013775134.1	93.2	662	45	0	1	662	1	662	0	1303.9
SiteC_k141_19047_4	GH13_18(81-423)	GH13	GH13_18	N	3	GH13	WP_000810500.1 MULTISPECIES: glucosylglycerate phosphorylase [Proteobacteria]	WP_000810500.1	100	559	0	0	1	559	1	559	0	1152.5
SiteC_k141_19345_1	GT4(109-219)	N	GT4	N	2	GT4	WP_010923523.1 glycosyltransferase [Saccharolobus solfataricus]	WP_010923523.1	80.3	274	54	0	1	274	62	335	4.3e-127	463.8
SiteC_k141_19442_2	GT2_Glycos_transf_2(4-131)	N	GT2	N	2	GT2	WP_012021757.1 glycosyltransferase [Metallosphaera sedula]	WP_012021757.1	93.1	204	14	0	1	204	1	204	1.2e-102	382.1
SiteC_k141_19449_1	GT2_Glycos_transf_2(4-130)	N	GT2	N	2	GT2	WP_012021757.1 glycosyltransferase [Metallosphaera sedula]	WP_012021757.1	100	234	0	0	1	234	1	234	3.2e-126	460.7
SiteC_k141_19563_2	GH15(3-201)	N	N	N	1	GH15	WP_054839181.1 glycoside hydrolase family 15 protein [Sulfuracidifex metallicus]	WP_054839181.1	96.9	226	7	0	1	226	368	593	6.4e-121	443
SiteC_k141_19936_1	N	N	GT4	N	1	GT4	WP_010923520.1 glycosyltransferase [Saccharolobus solfataricus]	WP_010923520.1	87.2	351	45	0	1	351	1	351	2.7e-171	610.9
SiteC_k141_19999_2	GT39(34-239)	GT0	GT0	N	3	GT0	WP_110270175.1 glycosyltransferase [Acidianus brierleyi]	WP_110270175.1	93.9	393	24	0	1	393	1	393	8.8e-211	742.3
SiteC_k141_2_2	GT2_Glycos_transf_2(4-88)	N	GT2	N	2	GT2	WP_155862278.1 glycosyltransferase [Acidianus infernus]	WP_155862278.1	98.8	253	3	0	1	253	1	253	6.2e-136	493
SiteC_k141_2_3	GT4(215-301)	N	GT4	N	2	GT4	WP_155864318.1 glycosyltransferase [Acidianus infernus]	WP_155864318.1	98.3	349	6	0	1	349	1	349	5.9e-190	672.9
SiteC_k141_2_4	N	N	GT2	N	1	GT2	WP_010923111.1 glycosyltransferase [Saccharolobus solfataricus]	WP_010923111.1	96.9	291	9	0	1	291	31	321	5.3e-152	546.6
SiteC_k141_20083_1	N	N	GT4	N	1	GT4	WP_110269959.1 glycosyltransferase [Acidianus brierleyi]	WP_110269959.1	89.1	247	27	0	1	247	1	247	4.7e-125	456.8
SiteC_k141_2027_20	AA4(4-276)	N	N	N	1	AA4	WP_125670732.1 FAD-binding protein [Candidatus Methanodesulfokores washburnensis]	WP_125670732.1	60.9	471	184	0	5	475	4	474	5.2e-165	590.5
SiteC_k141_2027_6	GH116(311-647)	GH116	GH116	N	3	GH116	WP_069283577.1 hypothetical protein [Sulfolobus sp. A20]	WP_069283577.1	61.7	645	242	4	9	653	8	647	9.8e-247	862.4
SiteC_k141_2027_7	GH38(225-473)	GH38	GH38	N	3	GH38	WP_015581535.1 alpha-mannosidase [Sulfolobus islandicus]	WP_015581535.1	60.7	981	367	10	1	978	23	987	0	1183.3
SiteC_k141_20349_1	GH13_10(113-307)	N	CBM48	N	2	CBM48	WP_157042999.1 malto-oligosyltrehalose trehalohydrolase [Sulfuracidifex metallicus]	WP_157042999.1	98.7	307	4	0	1	307	1	307	2e-178	634.4
SiteC_k141_20385_4	N	N	GT4	N	1	GT4	YP_009230226.1 hypothetical protein [Acidianus rod-shaped virus 2]	YP_009230226.1	89.4	339	36	0	1	339	1	339	1.5e-177	631.7
SiteC_k141_20452_1	GT2_Glyco_trans_2_3(4-175)	N	N	N	1	GT2	WP_054837618.1 glycosyltransferase family 2 protein [Sulfuracidifex metallicus]	WP_054837618.1	97.9	242	5	0	1	242	149	390	1.3e-127	465.3
SiteC_k141_20533_1	GT2_Glycos_transf_2(57-161)	N	N	N	1	GT2	WP_155862280.1 glycosyltransferase [Acidianus infernus]	WP_155862280.1	97.5	163	4	0	1	163	1	163	2.3e-80	307.8
SiteC_k141_2056_1	GT5(12-219)	GT5	GT5	N	3	GT5	WP_012021362.1 glycosyltransferase [Metallosphaera sedula]	WP_012021362.1	98.3	233	4	0	1	233	332	564	1.2e-122	448.7
SiteC_k141_20633_1	AA6(5-80)	N	N	N	1	AA6	WP_012020393.1 NAD(P)H:quinone oxidoreductase [Metallosphaera sedula]	WP_012020393.1	98.8	80	1	0	1	80	1	80	9.5e-36	158.7
SiteC_k141_2077_1	GT21(1-210)	GT21	GT21	N	3	GT21	WP_110269139.1 glycosyltransferase family 2 protein [Acidianus brierleyi]	WP_110269139.1	95.4	305	14	0	1	305	19	323	2.2e-164	587.8
SiteC_k141_20867_1	GT4(245-409)	N	GT4	N	2	GT4	WP_110270947.1 glycosyltransferase family 4 protein [Acidianus brierleyi]	WP_110270947.1	95.2	440	21	0	1	440	1	440	3.4e-243	850.1
SiteC_k141_20893_1	GT4(19-123)	N	N	N	1	GT4	WP_010923520.1 glycosyltransferase [Saccharolobus solfataricus]	WP_010923520.1	88.4	138	16	0	1	138	214	351	5.9e-61	243
SiteC_k141_21249_1	GH13_11(1-200)	GH13	CBM48	N	3	CBM48	WP_054838673.1 glycogen debranching protein GlgX [Sulfuracidifex metallicus]	WP_054838673.1	99	201	2	0	1	201	262	462	6.1e-115	422.9
SiteC_k141_21285_2	GT2_Glycos_transf_2(6-101)	N	N	N	1	GT2	WP_156016532.1 glycosyltransferase [Sulfuracidifex metallicus]	WP_156016532.1	99	103	1	0	1	103	1	103	1.2e-50	208.4
SiteC_k141_21363_33	GT2_Glyco_tranf_2_3(43-262)	N	GT2	N	2	GT2	WP_012020611.1 glycosyltransferase family 2 protein [Metallosphaera sedula]	WP_012020611.1	100	421	0	0	1	421	1	421	1.8e-230	807.7
SiteC_k141_21392_1	CE1(24-151)	N	N	N	1	CE1	WP_054838802.1 hydrolase [Sulfuracidifex metallicus]	WP_054838802.1	97.4	234	6	0	1	234	1	234	7.8e-130	472.6
SiteC_k141_21402_1	N	N	GT4	N	1	GT4	YP_001210323.1 putative glycosyl transferase [Acidianus bottle-shaped virus]	YP_001210323.1	82.6	224	39	0	1	224	1	224	1.2e-111	412.1
SiteC_k141_21426_2	N	GT4	N	N	1	GT4	WP_156016731.1 glycosyltransferase [Sulfuracidifex metallicus]	WP_156016731.1	98.9	175	2	0	1	175	1	175	6.5e-97	362.8
SiteC_k141_21564_2	GT2_Glyco_tranf_2_3(43-260)	N	GT2	N	2	GT2	WP_110269219.1 glycosyltransferase [Acidianus brierleyi]	WP_110269219.1	86.8	370	49	0	43	412	1	370	3.9e-177	630.6
SiteC_k141_21599_1	N	GT21	N	N	1	GT21	WP_156017975.1 glycosyltransferase [Sulfuracidifex metallicus]	WP_156017975.1	97.5	278	7	0	1	278	54	331	3.5e-153	550.4
SiteC_k141_21611_34	GT21(40-232)	GT21	N	N	2	GT21	WP_069284708.1 glycosyltransferase family 2 protein [Sulfolobus sp. A20]	WP_069284708.1	53.2	340	154	2	6	343	7	343	2.4e-98	368.6
SiteC_k141_21611_4	GT4(245-405)	N	GT4	N	2	GT4	WP_069282772.1 glycosyltransferase family 4 protein [Sulfolobus sp. A20]	WP_069282772.1	65.3	438	150	2	1	438	1	436	9.3e-169	602.8
SiteC_k141_21611_43	CE10(305-543)	N	N	N	1	CE10	WP_069284772.1 S9 family peptidase [Sulfolobus sp. A20]	WP_069284772.1	73.4	548	139	6	1	548	1	541	3.2e-243	850.5
SiteC_k141_21642_122	GH15(247-598)	GH15	GH15	N	3	GH15	WP_110380309.1 glycoside hydrolase family 15 protein [Acidianus sulfidivorans]	WP_110380309.1	61	610	229	6	1	610	1	601	1.1e-223	785.8
SiteC_k141_21642_176	CE14(15-130)	N	N	N	1	CE14	WP_084761428.1 PIG-L family deacetylase [Caldivirga sp. MU80]	WP_084761428.1	40.5	232	135	3	3	233	19	248	8.5e-44	186.8
SiteC_k141_21642_180	GH5_19(6-275)	GH5	GH5_19	N	3	GH5	WP_069282934.1 DUF4434 domain-containing protein [Sulfolobus sp. A20]	WP_069282934.1	52.9	620	269	8	1	620	1	597	9.1e-186	659.8
SiteC_k141_2218_1	GT4(77-216)	N	N	N	1	GT4	WP_152941618.1 glycosyltransferase [Acidianus ambivalens]	WP_152941618.1	68.2	214	66	1	1	212	164	377	2.1e-79	305.1
SiteC_k141_2324_1	GT5(12-219)	GT5	GT5	N	3	GT5	WP_012021362.1 glycosyltransferase [Metallosphaera sedula]	WP_012021362.1	100	233	0	0	1	233	332	564	1.1e-123	452.2
SiteC_k141_2352_2	GH1(2-270)	N	N	N	1	GH1	WP_054838850.1 glycoside hydrolase family 1 protein [Sulfuracidifex metallicus]	WP_054838850.1	96.9	288	9	0	1	288	149	436	3.5e-164	587
SiteC_k141_2395_240	GT4(188-328)	N	GT4	N	2	GT4	WP_162309144.1 glycosyltransferase [Acidianus infernus]	WP_162309144.1	99.4	353	2	0	3	355	1	353	2.3e-197	697.6
SiteC_k141_2395_68	GT66(27-626)	GT66	GT66	N	3	GT66	WP_155862576.1 peptide transporter [Acidianus infernus]	WP_155862576.1	97.2	758	21	0	1	758	1	758	0	1431.8
SiteC_k141_2408_1	GH133(8-237)	GH133	N	N	2	GH133	WP_054838921.1 glycogen debranching protein [Sulfuracidifex metallicus]	WP_054838921.1	98.3	237	4	0	1	237	345	581	5.3e-134	486.5
SiteC_k141_2445_31	CE14(6-122)	CE14	N	N	2	CE14	WP_012021249.1 PIG-L family deacetylase [Metallosphaera sedula]	WP_012021249.1	83.8	204	33	0	3	206	1	204	6.3e-99	369.8
SiteC_k141_2445_33	GT4(204-344)	N	GT4	N	2	GT4	WP_012021251.1 glycosyltransferase [Metallosphaera sedula]	WP_012021251.1	95.9	387	16	0	1	387	1	387	3.1e-208	733.8
SiteC_k141_2445_48	GH15(205-557)	GH15	GH15	N	3	GH15	WP_012021267.1 glycoside hydrolase family 15 protein [Metallosphaera sedula]	WP_012021267.1	95.8	565	24	0	1	565	1	565	0	1112.8
SiteC_k141_2687_4	CE1(35-300)	N	N	N	1	CE1	WP_012021384.1 esterase [Metallosphaera sedula]	WP_012021384.1	100	316	0	0	1	316	1	316	5.3e-182	646.4
SiteC_k141_2753_147	GT4(185-302)	N	GT4	N	2	GT4	WP_110379326.1 glycosyltransferase family 4 protein [Acidianus sulfidivorans]	WP_110379326.1	57.4	357	147	5	1	355	1	354	2e-108	402.1
SiteC_k141_2753_174	GT4(179-323)	N	GT4	N	2	GT4	WP_156004862.1 glycosyltransferase [Stygiolobus azoricus]	WP_156004862.1	61.7	350	131	3	1	350	1	347	5.3e-122	447.2
SiteC_k141_2753_221	GT2_Glyco_tranf_2_3(46-262)	N	N	N	1	GT2	WP_012710360.1 glycosyltransferase family 2 protein [Sulfolobus islandicus]	WP_012710360.1	48.6	422	213	4	1	419	5	425	1.4e-97	366.3
SiteC_k141_2753_271	GH13_20(124-391)	N	GH13	N	2	GH13	WP_013337097.1 alpha-amylase [Vulcanisaeta distributa]	WP_013337097.1	50.6	466	204	10	8	450	7	469	1.8e-127	465.7
SiteC_k141_2887_2	N	N	GH15	N	1	GH15	WP_110269302.1 glycoside hydrolase family 15 protein [Acidianus brierleyi]	WP_110269302.1	95.5	268	12	0	1	268	1	268	1.8e-143	518.1
SiteC_k141_3413_2	N	N	GT4	N	1	GT4	WP_069284776.1 glycosyltransferase [Sulfolobus sp. A20]	WP_069284776.1	89.9	337	34	0	23	359	1	337	1.5e-177	631.7
SiteC_k141_3413_3	GT2_Glycos_transf_2(4-95)	N	N	N	1	GT2	WP_069284235.1 MULTISPECIES: hypothetical protein [unclassified Sulfolobus]	WP_069284235.1	83.8	160	26	0	101	260	1	160	4.4e-73	284.3
SiteC_k141_3413_5	N	N	GT4	N	1	GT4	WP_069284233.1 MULTISPECIES: glycosyltransferase family 4 protein [unclassified Sulfolobus]	WP_069284233.1	80.7	357	65	3	1	355	4	358	1.7e-160	575.1
SiteC_k141_3413_6	GT4(201-346)	N	GT4	N	2	GT4	WP_069284232.1 MULTISPECIES: glycosyltransferase [unclassified Sulfolobus]	WP_069284232.1	79.1	363	70	2	7	369	1	357	1.3e-160	575.5
SiteC_k141_3496_11	GT5(15-553)	GT5	GT5	N	3	GT5	WP_155863846.1 glycosyltransferase [Acidianus infernus]	WP_155863846.1	99.3	566	4	0	1	566	1	566	0	1155.6
SiteC_k141_3496_114	GT21(43-256)	GT21	GT21	N	3	GT21	WP_155863761.1 glycosyltransferase [Acidianus infernus]	WP_155863761.1	99.4	353	2	0	1	353	1	353	5e-197	696.4
SiteC_k141_3496_12	GH57(6-316)	GH57	GH57	N	3	GH57	WP_155863845.1 alpha-amylase [Acidianus infernus]	WP_155863845.1	98.9	446	5	0	1	446	1	446	2.4e-257	897.1
SiteC_k141_3496_127	GT4(208-368)	GT4	GT4	N	3	GT4	WP_155863750.1 glycosyltransferase [Acidianus infernus]	WP_155863750.1	100	408	0	0	1	408	1	408	6.7e-238	832.4
SiteC_k141_3496_14	GH15(266-606)	GH15	GH15	N	3	GH15	WP_155863843.1 glycoside hydrolase family 15 protein [Acidianus infernus]	WP_155863843.1	98.9	621	7	0	1	621	1	621	0	1260.4
SiteC_k141_3496_15	GH133(258-603)	GH133	GH133	N	3	GH133	WP_155863842.1 glycogen debranching protein [Acidianus infernus]	WP_155863842.1	99.3	611	4	0	1	611	1	611	0	1276.9
SiteC_k141_3496_159	GT4(241-381)	N	GT4	N	2	GT4	WP_155863726.1 glycosyltransferase [Acidianus infernus]	WP_155863726.1	99.3	420	3	0	1	420	1	420	1.6e-234	821.2
SiteC_k141_3496_162	N	N	GT2	N	1	GT2	WP_155863723.1 glycosyltransferase [Acidianus infernus]	WP_155863723.1	99.3	305	2	0	1	305	1	305	5.7e-165	589.7
SiteC_k141_3496_163	GT2_Glycos_transf_2(21-148)	N	GT2	N	2	GT2	WP_162309164.1 glycosyltransferase [Acidianus infernus]	WP_162309164.1	99.7	318	1	0	23	340	8	325	8.3e-173	615.9
SiteC_k141_3496_164	GT4(176-293)	N	GT4	N	2	GT4	WP_155863721.1 glycosyltransferase [Acidianus infernus]	WP_155863721.1	99.7	345	1	0	1	345	1	345	4.4e-193	683.3
SiteC_k141_3496_165	GT4(222-374)	N	GT4	N	2	GT4	WP_155863720.1 glycosyltransferase [Acidianus infernus]	WP_155863720.1	99	410	4	0	1	410	1	410	4.7e-231	809.7
SiteC_k141_3496_202	GT39(33-235)	GT0	GT0	N	3	GT0	WP_155863688.1 glycosyltransferase [Acidianus infernus]	WP_155863688.1	98.2	388	7	0	1	388	1	388	2.1e-217	764.2
SiteC_k141_3496_227	CE10(348-595)	N	N	N	1	CE10	WP_155863631.1 prolyl oligopeptidase family serine peptidase [Acidianus infernus]	WP_155863631.1	99.7	587	2	0	12	598	1	587	0	1213.4
SiteC_k141_3496_76	AA7(39-237)	N	N	N	1	AA7	WP_155863791.1 FAD-binding protein [Acidianus infernus]	WP_155863791.1	99.2	991	8	0	1	991	1	991	0	1896.3
SiteC_k141_3505_1	GT4(83-233)	N	N	N	1	GT4	WP_054846367.1 glycosyltransferase [Sulfuracidifex tepidarius]	WP_054846367.1	65.7	265	91	0	1	265	107	371	5.1e-101	377.1
SiteC_k141_3590_3	GT2_Glycos_transf_2(23-183)	GT2	N	N	2	GT2	WP_153424227.1 glycosyltransferase [Sulfolobus sp. E5-1-F]	WP_153424227.1	70.4	243	60	3	9	249	1	233	2.2e-90	341.7
SiteC_k141_3657_2	CE1(22-291)	N	N	N	1	CE1	WP_110271165.1 hydrolase [Acidianus brierleyi]	WP_110271165.1	94.9	313	16	0	1	313	1	313	1.1e-174	622.1
SiteC_k141_3731_2	GT4(200-348)	N	N	N	1	GT4	WP_155862274.1 glycosyltransferase [Acidianus infernus]	WP_155862274.1	96.5	368	13	0	1	368	1	368	2.3e-200	707.6
SiteC_k141_3739_7	GH15(234-582)	GH15	GH15	N	3	GH15	WP_155864128.1 glycoside hydrolase family 15 protein [Acidianus infernus]	WP_155864128.1	99.2	595	5	0	1	595	1	595	0	1205.7
SiteC_k141_3755_1	N	GT4	N	N	1	GT4	YP_009230226.1 hypothetical protein [Acidianus rod-shaped virus 2]	YP_009230226.1	90.2	112	11	0	1	112	227	338	8.7e-54	219.2
SiteC_k141_3764_3	GH122(8-172)+GH122(164-459)	GH122	GH122	N	3	GH122	WP_083216364.1 DUF2139 domain-containing protein [Sulfolobus sp. A20]	WP_083216364.1	69.3	485	149	0	5	489	3	487	6.9e-213	749.6
SiteC_k141_3941_9	AA7(42-248)	N	N	N	1	AA7	WP_110271742.1 FAD-binding oxidoreductase [Acidianus brierleyi]	WP_110271742.1	98	405	8	0	4	408	1	405	3.6e-231	810.1
SiteC_k141_4017_12	GT4(176-311)	N	GT4	N	2	GT4	WP_048098576.1 glycosyltransferase family 4 protein [Candidatus Acidianus copahuensis]	WP_048098576.1	64.9	339	118	1	1	339	9	346	3.2e-124	454.5
SiteC_k141_4017_13	GT4(210-358)	N	GT4	N	2	GT4	WP_048098577.1 glycosyltransferase [Candidatus Acidianus copahuensis]	WP_048098577.1	62.1	396	144	6	1	392	1	394	7.9e-135	490
SiteC_k141_4017_14	GT4(161-274)	N	N	N	1	GT4	WP_048098578.1 glycosyltransferase [Candidatus Acidianus copahuensis]	WP_048098578.1	54.8	334	147	2	1	331	1	333	1.5e-97	365.9
SiteC_k141_4017_16	GT4(175-326)	N	N	N	1	GT4	WP_048098579.1 glycosyltransferase [Candidatus Acidianus copahuensis]	WP_048098579.1	52.2	362	164	6	1	359	76	431	3e-96	361.7
SiteC_k141_4017_4	N	N	GT4	N	1	GT4	WP_069284776.1 glycosyltransferase [Sulfolobus sp. A20]	WP_069284776.1	90.8	337	31	0	48	384	1	337	2.8e-177	630.9
SiteC_k141_4017_6	GT4(204-343)	N	N	N	1	GT4	WP_048074081.1 glycosyltransferase family 4 protein [Ferroplasma acidarmanus]	WP_048074081.1	28.5	390	246	15	15	386	10	384	3.7e-20	109
SiteC_k141_4074_53	CE10(35-325)	N	N	N	1	CE10	WP_097151281.1 alpha/beta hydrolase [Lysinibacillus acetophenoni]	WP_097151281.1	39.8	269	161	1	57	324	41	309	4.4e-54	221.5
SiteC_k141_4074_74	GH12(134-283)	N	N	N	1	GH12	WP_117354327.1 hypothetical protein [Acidilobus sp. 7A]	WP_117354327.1	36.3	248	147	8	58	300	76	317	2.9e-36	162.2
SiteC_k141_4074_92	CE10(298-552)	N	N	N	1	CE10	WP_069281469.1 S9 family peptidase [Sulfolobus sp. A20]	WP_069281469.1	68	569	174	5	1	567	1	563	1.8e-233	818.1
SiteC_k141_4114_1	AA6(2-176)	AA6	N	N	2	AA6	WP_156016668.1 NAD(P)H:quinone oxidoreductase [Sulfuracidifex metallicus]	WP_156016668.1	98.9	179	2	0	1	179	19	197	3.2e-94	354
SiteC_k141_4359_53	GT4(243-402)	N	GT4	N	2	GT4	WP_048060119.1 glycosyltransferase family 4 protein [Metallosphaera sedula]	WP_048060119.1	100	439	0	0	1	439	1	439	1.2e-253	884.8
SiteC_k141_4359_59	N	N	GT0	N	1	GT0	WP_012021526.1 polysaccharide biosynthesis protein [Metallosphaera sedula]	WP_012021526.1	100	316	0	0	1	316	1	316	3e-177	630.6
SiteC_k141_4440_2	GT4(212-352)	N	GT4	N	2	GT4	WP_083216449.1 MULTISPECIES: glycosyltransferase family 4 protein [unclassified Sulfolobus]	WP_083216449.1	83.5	255	42	0	132	386	2	256	3.5e-119	438
SiteC_k141_4450_2	GT2_Glyco_tranf_2_3(43-269)	N	GT2	N	2	GT2	WP_110270149.1 glycosyltransferase family 2 protein [Acidianus brierleyi]	WP_110270149.1	97.2	394	11	0	1	394	1	394	5.8e-210	739.6
SiteC_k141_4460_24	CE10(302-545)	N	N	N	1	CE10	WP_155862812.1 alpha/beta fold hydrolase [Acidianus infernus]	WP_155862812.1	99.5	548	3	0	1	548	1	548	0	1129.8
SiteC_k141_4460_28	GT4(172-318)	N	GT4	N	2	GT4	WP_013775797.1 glycosyltransferase family 4 protein [Acidianus hospitalis]	WP_013775797.1	94	349	20	1	1	349	1	348	5.9e-190	672.9
SiteC_k141_45_1	GT4(146-300)	GT4	GT4	N	3	GT4	WP_110269414.1 glycosyltransferase [Acidianus brierleyi]	WP_110269414.1	98	346	7	0	1	346	66	411	7.6e-198	699.1
SiteC_k141_4580_2	GT2_Glycos_transf_2(5-164)	GT2	N	N	2	GT2	WP_054837612.1 polyprenol monophosphomannose synthase [Sulfuracidifex metallicus]	WP_054837612.1	96.5	231	8	0	1	231	1	231	6.5e-121	443
SiteC_k141_4581_100	GT4(236-378)	N	GT4	N	2	GT4	WP_069282906.1 glycosyltransferase family 4 protein [Sulfolobus sp. A20]	WP_069282906.1	58.5	417	167	4	1	416	1	412	3.3e-131	478
SiteC_k141_4581_15	GT2_Glyco_tranf_2_3(33-257)	N	N	N	1	GT2	WP_153424419.1 glycosyltransferase [Sulfolobus sp. E5-1-F]	WP_153424419.1	43.2	461	231	8	1	452	17	455	1.4e-98	369.8
SiteC_k141_4581_27	GT4(211-364)	GT4	GT4	N	3	GT4	WP_156013657.1 glycosyltransferase [Sulfurisphaera ohwakuensis]	WP_156013657.1	81.3	396	72	1	2	397	1	394	1.4e-190	675.2
SiteC_k141_4581_32	GH15(222-574)	GH15	GH15	N	3	GH15	WP_152943536.1 glycoside hydrolase family 15 protein [Acidianus ambivalens]	WP_152943536.1	54.1	579	252	7	8	583	4	571	7.5e-182	646.7
SiteC_k141_4597_1	N	GH15	N	N	1	GH15	WP_110271907.1 glycoside hydrolase family 15 protein [Acidianus brierleyi]	WP_110271907.1	88.7	53	6	0	1	53	205	257	5e-16	92.4
SiteC_k141_4623_3	GT2_Glycos_transf_2(3-95)	N	N	N	1	GT2	WP_155862316.1 glycosyltransferase [Acidianus infernus]	WP_155862316.1	100	111	0	0	1	111	1	111	3.7e-45	190.3
SiteC_k141_4655_1	GH12(151-309)	GH12	N	N	2	GH12	WP_155864474.1 hypothetical protein [Acidianus infernus]	WP_155864474.1	96.4	302	11	0	19	320	1	302	4.2e-174	620.2
SiteC_k141_477_3	N	N	GT4	N	1	GT4	YP_009230241.1 hypothetical protein [Acidianus rod-shaped virus 2]	YP_009230241.1	89.6	326	34	0	1	326	25	350	2.2e-170	607.8
SiteC_k141_5433_131	GT2_Glyco_trans_2_3(134-319)	N	GT2	N	2	GT2	WP_155863116.1 glycosyltransferase [Acidianus infernus]	WP_155863116.1	99.6	459	2	0	1	459	1	459	2.2e-253	884
SiteC_k141_5449_2	N	N	GT4	N	1	GT4	YP_009230241.1 hypothetical protein [Acidianus rod-shaped virus 2]	YP_009230241.1	89.7	213	22	0	1	213	1	213	1.2e-108	402.1
SiteC_k141_5455_2	N	N	GT4	N	1	GT4	YP_009230241.1 hypothetical protein [Acidianus rod-shaped virus 2]	YP_009230241.1	90.7	205	19	0	1	205	9	213	3.4e-105	390.6
SiteC_k141_5625_2	GT2_Glycos_transf_2(3-95)	N	N	N	1	GT2	WP_155862316.1 glycosyltransferase [Acidianus infernus]	WP_155862316.1	98.9	91	1	0	1	91	1	91	5.9e-42	179.5
SiteC_k141_5656_2	N	N	GT0	N	1	GT0	WP_110270008.1 glycosyltransferase family 2 protein [Acidianus brierleyi]	WP_110270008.1	97.7	300	7	0	1	300	1	300	3.4e-162	580.5
SiteC_k141_5678_4	CE10(37-299)	N	N	N	1	CE10	WP_012021023.1 alpha/beta hydrolase [Metallosphaera sedula]	WP_012021023.1	95.3	301	14	0	1	301	1	301	1.1e-163	585.5
SiteC_k141_5697_2	N	N	GT2	N	1	GT2	WP_010923102.1 glycosyltransferase [Saccharolobus solfataricus]	WP_010923102.1	91.9	260	21	0	1	260	1	260	5.5e-132	479.9
SiteC_k141_583_3	N	GT4	GT4	N	2	GT4	YP_001604259.1 putative glycosyltransferase [Acidianus filamentous virus 7]	YP_001604259.1	90.3	278	27	0	1	278	1	278	2.8e-150	540.8
SiteC_k141_583_6	N	N	GT4	N	1	GT4	YP_001604262.1 putative glycosyltransferase [Acidianus filamentous virus 7]	YP_001604262.1	90.3	329	32	0	1	329	1	329	2.6e-179	637.5
SiteC_k141_5879_1	N	GH57	GH57	N	2	GH57	WP_110271908.1 glycoside hydrolase [Acidianus brierleyi]	WP_110271908.1	91.8	305	25	0	1	305	1	305	3.6e-167	597
SiteC_k141_5953_1	N	N	GT4	N	1	GT4	YP_009230241.1 hypothetical protein [Acidianus rod-shaped virus 2]	YP_009230241.1	90.7	246	23	0	1	246	32	277	6.3e-130	473
SiteC_k141_6027_2	GH13_10(1-220)	GH13	CBM48	N	3	CBM48	WP_110271029.1 malto-oligosyltrehalose trehalohydrolase [Acidianus brierleyi]	WP_110271029.1	93.3	357	24	0	1	357	213	569	6.2e-195	689.5
SiteC_k141_6086_4	CE10(35-299)	N	N	N	1	CE10	WP_012021023.1 alpha/beta hydrolase [Metallosphaera sedula]	WP_012021023.1	100	301	0	0	1	301	1	301	1.7e-169	604.7
SiteC_k141_6125_1	GT4(12-108)	N	N	N	1	GT4	WP_069282796.1 MULTISPECIES: glycosyltransferase family 4 protein [unclassified Sulfolobus]	WP_069282796.1	77.8	108	24	0	1	108	163	270	5.1e-44	186.4
SiteC_k141_6285_1	GT5(1-208)	GT5	N	N	2	GT5	WP_156016155.1 glycosyltransferase [Sulfuracidifex metallicus]	WP_156016155.1	97.7	221	5	0	1	221	348	568	2.2e-118	434.5
SiteC_k141_6381_23	N	GH36	GH36	N	2	GH36	WP_013680263.1 alpha-galactosidase [Thermoproteus uzoniensis]	WP_013680263.1	45.6	645	312	13	11	625	10	645	1.8e-149	539.3
SiteC_k141_6381_5	CE10(386-631)	N	N	N	1	CE10	WP_109160905.1 S9 family peptidase [Desulfurococcaceae archaeon AG1]	WP_109160905.1	53.6	619	268	8	30	633	7	621	2.2e-187	665.2
SiteC_k141_6381_50	GH109(3-116)	N	N	N	1	GH109	WP_148970172.1 Gfo/Idh/MocA family oxidoreductase [Bacillus aquimaris]	WP_148970172.1	55.4	370	157	1	3	364	4	373	5e-115	424.1
SiteC_k141_6381_57	GH12(145-306)	GH12	GH12	N	3	GH12	WP_083216361.1 MULTISPECIES: hypothetical protein [unclassified Sulfolobus]	WP_083216361.1	69	290	89	1	29	318	29	317	9.3e-118	433
SiteC_k141_6381_59	GH1(3-470)	GH1	GH1	N	3	GH1	WP_069282969.1 MULTISPECIES: glycoside hydrolase family 1 protein [unclassified Sulfolobus]	WP_069282969.1	86.3	489	67	0	1	489	1	489	8e-270	938.7
SiteC_k141_6381_60	CE10(25-285)	N	N	N	1	CE10	WP_069282967.1 MULTISPECIES: alpha/beta hydrolase [unclassified Sulfolobus]	WP_069282967.1	67.9	308	97	2	1	307	1	307	3.8e-124	454.1
SiteC_k141_6381_62	GH3(78-298)	GH3	GH3	N	3	GH3	WP_069282965.1 MULTISPECIES: beta-glucosidase [unclassified Sulfolobus]	WP_069282965.1	67.1	711	231	2	11	720	1	709	1.7e-287	998
SiteC_k141_6381_68	GH31(171-440)	N	GH31	N	2	GH31	WP_069282996.1 glycoside hydrolase family 31 protein [Sulfolobus sp. A20]	WP_069282996.1	73.9	444	109	4	1	440	1	441	1.2e-200	708.8
SiteC_k141_6417_1	N	GT0	N	N	1	GT0	WP_155863688.1 glycosyltransferase [Acidianus infernus]	WP_155863688.1	97.1	136	4	0	1	136	202	337	1.1e-70	275.4
SiteC_k141_657_2	N	N	GT4	N	1	GT4	YP_009230241.1 hypothetical protein [Acidianus rod-shaped virus 2]	YP_009230241.1	89.3	328	35	0	1	328	25	352	7.5e-171	609.4
SiteC_k141_662_3	CE9(4-364)	CE9	CE9	N	3	CE9	WP_110269823.1 N-acetylglucosamine-6-phosphate deacetylase [Acidianus brierleyi]	WP_110269823.1	97	368	11	0	1	368	1	368	7.8e-201	709.1
SiteC_k141_662_4	GH116(292-626)	GH116	GH116	N	3	GH116	WP_110269822.1 hypothetical protein [Acidianus brierleyi]	WP_110269822.1	96.4	636	23	0	1	636	14	649	0	1304.7
SiteC_k141_6902_14	GT35(213-484)	GT35	GT35	N	3	GT35	WP_015580797.1 glycosyltransferase [Sulfolobus islandicus]	WP_015580797.1	58.4	462	175	5	18	479	6	450	3.6e-151	544.7
SiteC_k141_6933_1	N	N	GT4	N	1	GT4	YP_009230241.1 hypothetical protein [Acidianus rod-shaped virus 2]	YP_009230241.1	90.6	288	27	0	1	288	25	312	6.2e-153	549.7
SiteC_k141_6964_46	CBM67(122-271)+GH78(302-811)	GH78	GH78	N	3	GH78	WP_084273097.1 alpha-L-rhamnosidase [Picrophilus oshimae]	WP_084273097.1	44.3	908	448	15	1	859	1	899	7.6e-215	756.9
SiteC_k141_6964_54	CE10(19-298)	N	N	N	1	CE10	WP_153425169.1 alpha/beta hydrolase fold domain-containing protein [Sulfolobus sp. E11-6]	WP_153425169.1	70.5	302	89	0	1	302	1	302	6.1e-127	463.4
SiteC_k141_7019_12	GH1(3-220)+GH1(228-378)	N	GH1	N	2	GH1	WP_155863228.1 family 1 glycosylhydrolase [Acidianus infernus]	WP_155863228.1	99.2	382	3	0	1	382	1	382	4.5e-228	799.7
SiteC_k141_7055_1	CE10(2-148)	N	N	N	1	CE10	WP_110269549.1 S9 family peptidase [Acidianus brierleyi]	WP_110269549.1	98	153	3	0	1	153	425	577	2.1e-83	317.8
SiteC_k141_7201_10	GT4(243-400)	N	GT4	N	2	GT4	WP_155862398.1 glycosyltransferase [Acidianus infernus]	WP_155862398.1	98.6	433	6	0	1	433	1	433	1.1e-246	861.7
SiteC_k141_7201_19	N	N	GT0	N	1	GT0	WP_155862389.1 polysaccharide biosynthesis protein [Acidianus infernus]	WP_155862389.1	99.7	313	1	0	1	313	1	313	9.6e-176	625.5
SiteC_k141_7260_3	GH116(334-673)	GH116	GH116	N	3	GH116	WP_110269862.1 hypothetical protein [Acidianus brierleyi]	WP_110269862.1	91.9	675	52	1	1	675	1	672	0	1317
SiteC_k141_7492_2	AA6(9-198)	N	AA6	N	2	AA6	WP_110271403.1 NAD(P)H:quinone oxidoreductase [Acidianus brierleyi]	WP_110271403.1	94.9	197	10	0	6	202	1	197	2e-102	381.3
SiteC_k141_7549_1	GT4(3-68)	GT4	N	N	2	GT4	WP_155864490.1 glycosyltransferase [Acidianus infernus]	WP_155864490.1	95.7	69	3	0	1	69	115	183	6e-30	139
SiteC_k141_7608_1	GT4(66-204)	N	GT4	N	2	GT4	WP_155862271.1 glycosyltransferase [Acidianus infernus]	WP_155862271.1	97.9	241	5	0	1	241	177	417	1.2e-128	468.8
SiteC_k141_7669_1	GH133(260-531)	GH133	GH133	N	3	GH133	WP_110269303.1 glycogen debranching protein [Acidianus brierleyi]	WP_110269303.1	93.4	531	35	0	1	531	1	531	1.1e-304	1054.7
SiteC_k141_7739_1	GT2_Glycos_transf_2(47-201)	N	GT2	N	2	GT2	WP_110269481.1 glycosyltransferase [Acidianus brierleyi]	WP_110269481.1	93.7	319	20	0	1	319	1	319	5.7e-168	599.7
SiteC_k141_792_1	GT5(2-258)	GT5	GT5	N	3	GT5	WP_110269299.1 glycosyltransferase [Acidianus brierleyi]	WP_110269299.1	95.1	264	13	0	1	264	29	292	4.5e-150	540
SiteC_k141_7970_2	GT4(4-164)	GT4	GT4	N	3	GT4	WP_011921275.1 glycosyltransferase [Metallosphaera sedula]	WP_011921275.1	98.5	194	3	0	1	194	204	397	1e-103	385.6
SiteC_k141_8012_1	GT2_Glycos_transf_2(85-247)	N	N	N	1	GT2	WP_156017341.1 glycosyltransferase [Sulfuracidifex metallicus]	WP_156017341.1	87	238	31	0	12	249	3	240	3.9e-111	410.6
SiteC_k141_8135_3	GT2_Glycos_transf_2(47-222)+GT2_Glyco_trans_2_3(135-337)	N	GT2	N	2	GT2	WP_110270534.1 glycosyltransferase family 2 protein [Acidianus brierleyi]	WP_110270534.1	94.3	458	26	0	1	458	1	458	1.2e-240	841.6
SiteC_k141_8194_71	GT2_Glyco_trans_2_3(136-346)	N	GT2	N	2	GT2	WP_012022038.1 glycosyltransferase family 2 protein [Metallosphaera sedula]	WP_012022038.1	100	462	0	0	1	462	1	462	1.9e-257	897.5
SiteC_k141_823_2	GT21(38-247)	GT21	GT21	N	3	GT21	WP_012020752.1 glycosyltransferase family 2 protein [Metallosphaera sedula]	WP_012020752.1	100	342	0	0	1	342	1	342	4.4e-198	699.9
SiteC_k141_8311_1	GH116(362-767)	GH116	GH116	N	3	GH116	WP_110269806.1 beta-glucosidase [Acidianus brierleyi]	WP_110269806.1	96.3	860	31	1	10	868	1	860	0	1728.8
SiteC_k141_8311_2	GH1(3-466)	GH1	GH1	N	3	GH1	WP_013267307.1 glycoside hydrolase family 1 protein [Acidilobus saccharovorans]	WP_013267307.1	64.2	483	172	1	2	483	3	485	7.3e-199	703
SiteC_k141_8341_1	GT2_Glycos_transf_2(10-137)	GT2	N	N	2	GT2	WP_012712090.1 polyprenol monophosphomannose synthase [Sulfolobus islandicus]	WP_012712090.1	73.4	139	35	2	6	142	1	139	1.7e-50	208.4
SiteC_k141_8497_2	CE14(6-120)	N	N	N	1	CE14	WP_012021008.1 PIG-L family deacetylase [Metallosphaera sedula]	WP_012021008.1	95	239	12	0	1	239	1	239	4.2e-131	476.9
SiteC_k141_8502_1	N	GT66	N	N	1	GT66	WP_156017693.1 peptide transporter [Sulfuracidifex metallicus]	WP_156017693.1	98.1	160	3	0	1	160	464	623	1.3e-88	335.1
SiteC_k141_856_7	GH15(247-566)	GH15	GH15	N	3	GH15	WP_148230347.1 glycoside hydrolase [Acidianus hospitalis]	WP_148230347.1	78.4	566	113	2	28	585	1	565	1.2e-265	925.2
SiteC_k141_8672_1	GT4(237-376)	N	GT4	N	2	GT4	WP_153424431.1 MULTISPECIES: glycosyltransferase [unclassified Sulfolobus]	WP_153424431.1	70.1	412	117	3	1	412	1	406	3.3e-163	584.3
SiteC_k141_8791_2	N	N	GT4	N	1	GT4	YP_009230226.1 hypothetical protein [Acidianus rod-shaped virus 2]	YP_009230226.1	88.2	339	40	0	1	339	1	339	1.5e-174	621.7
SiteC_k141_8839_17	GH13_26(22-277)	GH13	GH13_26	N	3	GH13	WP_048054601.1 malto-oligosyltrehalose synthase [Acidianus hospitalis]	WP_048054601.1	94.1	730	43	0	1	730	1	730	0	1348.6
SiteC_k141_8839_18	GH13_11(189-541)	GH13+GH77	CBM48	N	3	CBM48	WP_155862761.1 glycogen debranching protein GlgX [Acidianus infernus]	WP_155862761.1	99.2	710	6	0	1	710	1	710	0	1476.5
SiteC_k141_8839_19	GH13_10(118-296)	GH13	CBM48	N	3	CBM48	WP_155862760.1 malto-oligosyltrehalose trehalohydrolase [Acidianus infernus]	WP_155862760.1	99.7	297	1	0	1	297	1	297	7e-176	625.9
SiteC_k141_8839_8	GT4(179-318)	N	GT4	N	2	GT4	WP_155862776.1 glycosyltransferase [Acidianus infernus]	WP_155862776.1	99.1	352	3	0	1	352	1	352	2.3e-202	714.1
SiteC_k141_8906_4	CE10(297-526)	N	N	N	1	CE10	WP_110269188.1 S9 family peptidase [Acidianus brierleyi]	WP_110269188.1	97	540	16	0	1	540	1	540	0	1094.7
SiteC_k141_893_1	GH31(1-205)	GH31	GH31	N	3	GH31	WP_069282996.1 glycoside hydrolase family 31 protein [Sulfolobus sp. A20]	WP_069282996.1	70.6	313	79	5	1	313	395	694	7.3e-131	476.5
SiteC_k141_9032_2	GH133(260-601)	GH133	GH133	N	3	GH133	WP_012021366.1 glycogen debranching protein [Metallosphaera sedula]	WP_012021366.1	100	611	0	0	1	611	1	611	0	1288.1
SiteC_k141_9032_3	GH15(259-606)	GH15	GH15	N	3	GH15	WP_012021365.1 glycoside hydrolase family 15 protein [Metallosphaera sedula]	WP_012021365.1	100	615	0	0	1	615	1	615	0	1275
SiteC_k141_9032_5	GH57(7-318)	GH57	GH57	N	3	GH57	WP_012021363.1 alpha-amylase [Metallosphaera sedula]	WP_012021363.1	100	444	0	0	1	444	1	444	6.4e-266	925.6
SiteC_k141_9032_6	GT5(16-372)	GT5	GT5	N	3	GT5	WP_012021362.1 glycosyltransferase [Metallosphaera sedula]	WP_012021362.1	100	377	0	0	1	377	1	377	1.1e-221	778.5
SiteC_k141_9062_3	AA7(22-221)	N	N	N	1	AA7	WP_110271006.1 FAD-binding protein [Acidianus brierleyi]	WP_110271006.1	97.3	440	12	0	1	440	1	440	3.4e-243	850.1
SiteC_k141_9137_48	AA6(5-194)	N	N	N	1	AA6	WP_069282751.1 NAD(P)H:quinone oxidoreductase [Sulfolobus sp. A20]	WP_069282751.1	86.3	197	27	0	1	197	1	197	3.3e-97	364
SiteC_k141_9137_6	GH12(162-330)	GH12	GH12	Y(1-37)	3	GH12	WP_069281388.1 MULTISPECIES: hypothetical protein [unclassified Sulfolobus]	WP_069281388.1	92.4	262	20	0	72	333	72	333	9.7e-142	512.7
SiteC_k141_9228_68	GT2_Glycos_transf_2(4-110)	N	N	N	1	GT2	WP_009991757.1 MULTISPECIES: glycosyltransferase [Sulfolobaceae]	WP_009991757.1	60.7	244	93	2	3	246	2	242	1.4e-73	285.8
SiteC_k141_9258_1	GT2_Glycos_transf_2(6-135)	N	N	N	1	GT2	WP_054846358.1 glycosyltransferase [Sulfuracidifex tepidarius]	WP_054846358.1	70	307	92	0	1	307	2	308	7.3e-120	439.9
SiteC_k141_9270_1	N	GT4	GT4	N	2	GT4	YP_001604264.1 putative glycosyltransferase [Acidianus filamentous virus 7]	YP_001604264.1	86.9	229	30	0	1	229	66	294	3.2e-112	414.1
SiteC_k141_9413_2	GH1(2-387)	N	GH1	N	2	GH1	WP_110269623.1 glycoside hydrolase family 1 protein [Acidianus brierleyi]	WP_110269623.1	97.4	390	10	0	1	390	1	390	1.5e-231	811.2
SiteC_k141_9564_1	GH31(158-605)	GH31	GH31	N	3	GH31	WP_048100444.1 glycoside hydrolase family 31 protein [Candidatus Acidianus copahuensis]	WP_048100444.1	61.1	656	246	5	1	656	1	647	8.7e-251	875.9
SiteC_k141_9607_1	GT4(58-206)	N	N	N	1	GT4	WP_149528276.1 glycosyltransferase [Sulfuracidifex tepidarius]	WP_149528276.1	73.4	218	56	1	1	216	177	394	4e-88	334
SiteC_k141_9607_6	N	N	GT2	N	1	GT2	WP_110269927.1 glycosyltransferase [Acidianus brierleyi]	WP_110269927.1	77.7	296	66	0	4	299	8	303	1.2e-130	475.7
SiteC_k141_9607_7	N	N	GT4	N	1	GT4	WP_110269928.1 glycosyltransferase family 4 protein [Acidianus brierleyi]	WP_110269928.1	78.5	344	74	0	1	344	1	344	1.4e-156	562
SiteC_k141_9607_9	N	N	GT4	N	1	GT4	WP_155862276.1 glycosyltransferase [Acidianus infernus]	WP_155862276.1	99.4	355	2	0	1	355	1	355	5e-197	696.4
SiteC_k141_9785_1	GT4(5-141)	GT4	N	N	2	GT4	WP_083216449.1 MULTISPECIES: glycosyltransferase family 4 protein [unclassified Sulfolobus]	WP_083216449.1	84.4	173	27	0	1	173	84	256	1.9e-77	298.1
SiteC_k141_9787_10	GT2_Glycos_transf_2(5-168)	N	GT2	N	2	GT2	WP_015581036.1 glycosyltransferase family 2 protein [Sulfolobus islandicus]	WP_015581036.1	94.6	240	13	0	1	240	1	240	2.2e-127	464.5
SiteC_k141_9809_1	N	N	GT4	N	1	GT4	YP_009230226.1 hypothetical protein [Acidianus rod-shaped virus 2]	YP_009230226.1	92.6	231	17	0	1	231	109	339	1e-121	445.7
SiteC_k141_9831_3	N	GH133	N	N	1	GH133	WP_110269303.1 glycogen debranching protein [Acidianus brierleyi]	WP_110269303.1	97.7	86	2	0	1	86	526	611	9.2e-44	185.3
SiteC_k141_9897_56	GH15(225-571)	GH15	GH15	N	3	GH15	WP_048060032.1 glycoside hydrolase family 15 protein [Metallosphaera sedula]	WP_048060032.1	100	589	0	0	1	589	1	589	0	1204.1
SiteC_k141_9962_1	GT2_Glycos_transf_2(13-143)+GT2_Glyco_trans_2_3(100-292)	N	N	N	1	GT2	WP_156016420.1 glycosyltransferase [Sulfuracidifex metallicus]	WP_156016420.1	97.8	314	7	0	1	314	38	351	2.1e-170	607.8
